# Supplementary material for: Tracking sustainability in crop pest management in the United States using an eco-efficiency index
Source: Front Insect Sci. 2025 May 20;5:1582496. doi: 10.3389/finsc.2025.1582496 (PMC12130631; doi:10.3389/finsc.2025.1582496)
Supplement: Supplementary file 1 [file DataSheet1.zip]

Archive with 7 entries (7 files):
- Supplementary Table S1 (NASS Crop Production Data).XLSX
- Supplementary Table S2 (TAT Thresholds Levels - Shulz).XLSX
- Supplementary Table S3 (Total Applied Pesticides by Year and Pesticide Type).XLSX
- Supplementary Table S4 (Total Applied Pesticides by Crop Category).XLSX
- R Code.DOCX
- Supplementary Methods.DOCX
- Supplementary Figure S1.PNG
