# Supplementary material for: Tracking sustainability in crop pest management in the United States using an eco-efficiency index
Source: Front Insect Sci. 2025 May 20;5:1582496. doi: 10.3389/finsc.2025.1582496 (PMC12130631; doi:10.3389/finsc.2025.1582496)
Supplement: Supplementary file 1 [file DataSheet1.zip › Supplementary Table S2 (TAT Thresholds Levels - Shulz).XLSX]

## Sheet: Disclaimer
This table was published as supplemental material together with a publication (Schulz et al., 2020/21) , which should be consulted for further information on the provided data.
Changes to original file
Added FRAC classes
Added comments on interpretation
Column	Description
Chemical	Pesticide active ingredient name
RTLfish	Estimated regulatory threshold levels for fish in mg/L
RTLmammals	Estimated regulatory threshold levels for mammals in mg/kg
RTLbirds	Estimated regulatory threshold levels for birds in mg/kg
RTLaqua-inverts	Estimated regulatory threshold levels for aquatic invertebrates in mg/L
RTLpollinators	Estimated regulatory threshold levels for pollinators in mg/organism
RTLterr-arthropods	Estimated regulatory threshold levels for non-pollinating terrestrial invertebrates in mg/ha
RTLterr-plants	Estimated regulatory threshold levels for terrestrial plants in mg/ha
RTLaqua-plants	Estimated regulatory threshold levels for aquatic plants in mg/L
Use type	Pesticide use type classification according to a pesticide`s primary use. Substances with multiple primary uses are classified as multi-use susbtances (MUS)
Herbicide class	Herbicide classification according to WSSA MoA and SoA groups (for details see Methods)
Herbicide class (pub)	Reduced herbicide classification according to WSSA MoA and SoA groups used in Figure 2 (for details see Methods)
Insecticide class	Insecticide classification based on expert judgement
Update	May 2020
User Notes
This dataset was used to evaluate toxicity normalized use trends of pesticides in the U.S. for eight organism groups (see Schulz et al., 2020, Methods, Pesticide toxicity data).
Dataset License: CC-BY-SA
Citation
Schulz, R., Bub, S., Petschick, L. L., Stehle, S., & Wolfram, J. (2021). Applied pesticide toxicity shifts toward plants and invertebrates, even in GM crops. Science, 372(6537), 81–84. https://doi.org/doi:10.1126/science.abe1148

## Sheet: RTL Data
CAS Number	Chemical	RTLfish	RTLmammals	RTLbrids	RTLaqua-invertebrates	RTLpollitors	RTLterr-arthropods	RTLterr-plants	RTLaqua-plants	Use type	Herbicide class	Herbicide class (pub)	Insecticide class	FRAC Code	Comments
131-56-6	2,4-D	12.25	297	236	12.3375	0.0376		8406.37	0.66859	Herbicide	GR	GR	NA	NA
NA	2,4-DB	0.985	735	764.928	7.5	0.0058		17933.6		Herbicide	GR	GR	NA	NA
1214-39-7	6-BENZYLADENINE	10.7	792	791.505	9.306					Herbicide	Other	Other	NA	NA
65195-55-3	ABAMECTIN	0.0013524	4.35	38.845	0.00015543	2.8e-05	232		1.33966	Insecticide	NA	NA	Other	NA
30560-19-1	ACEPHATE	6.31064	75	42.9286	0.4875	0.002948		4.43856e+06	1025.54	Insecticide	NA	NA	Organophosphorus	NA
57960-19-7	ACEQUINOCYL	5.00175			0.00129		3408	784594	0.144	Insecticide	NA	NA	Other	NA
135410-20-7	ACETAMIPRID		73	2.83716	0.0103768	0.00180264	800	6276.76		Insecticide	NA	NA	Neonicotinoid	NA
34256-82-1	ACETOCHLOR	0.16986	500	783.5	2.4768	0.686	62400	1457.1	0.00128271	Herbicide	GR	GR	NA	NA
NA	ACIFLUORFEN							3362.55	0.165942	Herbicide	CMD	CMD	NA	NA
15972-60-8	ALACHLOR	0.054		500	0.5625			7509.69	0.00161704	Herbicide	GR	GR	NA	NA
116-06-3	ALDICARB	0.026	43.316	0.45	0.0255	0.000114		1.15447e+07		Insecticide	NA	NA	Carbamate	NA
NA	ALPHA CYPERMETHRIN	0.001155		658.285	3.36e-05				2.625	Insecticide	NA	NA	Pyrethroid	NA
20859-73-8	ALUMINUM PHOSPHIDE	0.03591								Fungicide	NA	NA	NA	BM02
834-12-8	AMETRYN	1.584		1113.75	13.538	0.03996		2241.7	0.00355256	Herbicide	Other	Other	NA	NA
150114-71-9	AMINOPYRALID							78.4594	17.01	Herbicide	GR	GR	NA	NA
33089-61-1	AMITRAZ	0.16796	259.739		0.00175	0.00585488				Insecticide	NA	NA	Other	NA
61-82-5	AMITROLE	210	2500		1.357		1440	29142.1	0.0013755	Herbicide	Other	Other	NA	NA
101-05-3	ANILAZINE	0.0505			0.128925					Fungicide	NA	NA	NA	P07 (33)
7778-39-4	ARSENIC ACID	18.9375	1725	10.8375	2.4225	0.00231		392297	0.028804	MUS	NA	NA	NA	NA
2302-17-2	ASULAM				1.155		494080			Herbicide	Other	Other	NA	NA
1912-24-9	ATRAZINE	1.1025		368.64	0.3384			4483.4	0.011	Herbicide	PSI	Other	NA	NA
11141-17-6	AZADIRACHTIN						40000	30900		Insecticide	NA	NA	Other	NA
86-50-0	AZINPHOS-METHYL	0.0001674	1.64835	16.5	5e-05	2.52e-05				Insecticide	NA	NA	Organophosphorus	NA
131860-33-8	AZOXYSTROBIN	0.22607			0.1295			1.12085e+06	0.047138	Fungicide	NA	NA	NA	11
101-27-9	BARBAN				0.16					Herbicide	Other	Other	NA	NA
22781-23-3	BENDIOCARB	0.22889		1.5345	0.014016	0.0001712				Insecticide	NA	NA	Carbamate	NA
1861-40-1	BENFLURALIN	0.028656	395		0.55	0.0058		736398	0.0351	Herbicide	GR	GR	NA	NA
17804-35-2	BENOMYL	0.0028			0.017				1.4	Fungicide	NA	NA	NA	4
741-58-2	BENSULIDE	0.19		643.797	0.26941	0.0096		1.4571e+06	0.13076	Herbicide	GR	GR	NA	NA
25057-89-0	BENTAZONE	132.3	820	140.5	31.15		279600	43713.1	2.385	Herbicide	PSI	Other	NA	NA
149877-41-8	BIFENAZATE	0.26796		466.464	0.231	0.00288288	9520		0.82414	Insecticide	NA	NA	Other	NA
42576-02-3	BIFENOX		800							Herbicide	CMD	CMD	NA	NA
82657-04-3	BIFENTHRIN	5.74e-05	21.25	794.7	2.3e-07	5.84e-06	45.2			Insecticide	NA	NA	Pyrethroid	NA
188425-85-6	BOSCALID	1.28655			2.51576			39341.8	1.26496	Fungicide	NA	NA	NA	7
314-40-9	BROMACIL	15.2	2600	1086.75	58.443	0.077352		5267.99	0.006562	Herbicide	PSI	Other	NA	NA
1689-99-2	BROMOXYNIL	0.99275	40.6	96.8905	7.955	0.0058	3788			Herbicide	PSI	Other	NA	NA
33629-47-9	BUTRALIN	0.1776			0.0572866	0.0133632		10087.6	0.016898	Herbicide	GR	GR	NA	NA
NA	BUTYLATE	0.1029	2700		5	0.0116		2.80212e+06	4.2355	Herbicide	GR	GR	NA	NA
NA	CALCIUM POLYSULFIDE	0.007	671.5	81.2	0.0045				4.089	MUS	NA	NA	NA	NA
191906	CAPTAFOL	0.0103			0.02					Fungicide	NA	NA	NA	M2
133-06-2	CAPTAN	0.01179			3.78	0.018904	240000		0.022752	Fungicide	NA	NA	NA	M3
63-25-2	CARBARYL	0.0325	50	335.825	0.00065511	0.000154	9.88		0.4802	Insecticide	NA	NA	Carbamate	NA
1563-66-2	CARBOFURAN	0.044	1	0.18278	0.001025	6.4e-05	1072		1.9503	Insecticide	NA	NA	Carbamate	NA
786-19-6	CARBOPHENOTHION	0.0065		60.5	0.0006					Insecticide	NA	NA	Organophosphorus	NA
5234-68-4	CARBOXIN	0.594	1294	1674	41.778	0.0724			0.36075	Fungicide	NA	NA	NA	7
128639-02-1	CARFENTRAZONE-ETHYL	0.7336					9416	403.506	0.0052269	Herbicide	Other	Other	NA	NA
196869	CHINOMETHIONAT	0.0158483		88.2	0.05556	0.026588			0.0064101	MUS	NA	NA	NA	NA
133-90-4	CHLORAMBEN								50	Herbicide	GR	GR	NA	NA
500008-45-7	CHLORANTRANILIPROLE				0.00071					Insecticide	NA	NA	Other	NA
19750-95-9	CHLORDIMEFORM	6.6								Insecticide	NA	NA	Other	NA
54593-83-8	CHLORETHOXYFOS	0.000989	13	11.868	0.0001763	3.096e-05		560425	0.215	Insecticide	NA	NA	Organophosphorus	NA
122453-73-0	CHLORFENAPYR	0.0035154		1.04422	0.00275468	4.536e-05				Insecticide	NA	NA	Other	NA
1698-60-8	CHLORIDAZON		412.5	556			1040000	19054.4	0.16558	Herbicide	PSI	Other	NA	NA
510-15-6	CHLOROBENZILATE	0.335		284.986	0.275					Insecticide	NA	NA	Other	NA
2675-77-6	CHLORONEB	1.665			2.7855					Fungicide	NA	NA	NA	M
76-06-2	CHLOROPICRIN	0.00256743	125		0.0303975				0.0064805	Insecticide	NA	NA	Other	NA
1897-45-6	CHLOROTHALONIL	0.007101			0.006	0.072516			0.013734	Fungicide	NA	NA	NA	M5
1982-47-4	CHLOROXURON	0.215								Herbicide	PSI	Other	NA	NA
101-21-3	CHLORPROPHAM	1.51	600		1.8167	0.03844		44834	0.7704	Herbicide	Other	Other	NA	NA
2921-88-2	CHLORPYRIFOS	0.00039975	59	3.97372	1.75e-05	9.2e-06				Insecticide	NA	NA	Organophosphorus	NA
64902-72-3	CHLORSULFURON	22.75			168.35			10.9843	0.00032296	Herbicide	AASI	AASI	NA	NA
104-55-2	CINNAMALDEHYDE	0.8183			3.4545					MUS	NA	NA	NA	NA
99129-21-2	CLETHODIM	7.497	566.5		2.5856			3362.55	1.10416	Herbicide	LSI	Other	NA	NA
74115-24-5	CLOFENTEZINE						14480			Insecticide	NA	NA	Other	NA
81777-89-1	CLOMAZONE	8.436	684.5	1114.44	2.3088			44834	0.150968	Herbicide	PI	Other	NA	NA
57754-85-5	CLOPYRALID			732.5					6.6723	Herbicide	GR	GR	NA	NA
147150-35-4	CLORANSULAM-METHYL							50.6624	0.00158922	Herbicide	AASI	AASI	NA	NA
210880-92-5	CLOTHIANIDIN				0.010736	1.41e-06			26.2211	Insecticide	NA	NA	Neonicotinoid	NA
7440-50-8	COPPER	0.00402			0.0005		10000		0.0011	Fungicide	NA	NA	NA	M1
20427-59-2	COPPER HYDROXIDE	0.02656	140.5	111.5		0.017784		1.78215e+07		MUS	NA	NA	NA	NA
20543-04-8	COPPER OCTANOATE				0.0006					Fungicide	NA	NA	NA	M1
8012-69-9	COPPER OXYCHLORIDE	0.4851								Fungicide	NA	NA	NA	M1
7758-99-8	COPPER SULFATE	0.0024			0.001			997556	0.0008	Fungicide	NA	NA	NA	M1
NA	CPPU	4.4	2458.5		2.65					Herbicide	Other	Other	NA	NA
15096-52-3	CRYOLITE	10.625			2.45	0.08702				Insecticide	NA	NA	Other	NA
20611-81-8	CYANAMIDE	22.638	111.5		1.6415		172800	62767.6	0.18722	Herbicide	Other	Other	NA	NA
21725-46-2	CYANAZINE	2		222.5	1	0.0618816			0.0046704	Herbicide	PSI	Other	NA	NA
120116-88-3	CYAZOFAMID	0.00162846			0.02765	0.003808			0.0359	Fungicide	NA	NA	NA	21
113136-77-9	CYCLANILIDE			117.6	2.451			19054.4	0.07904	Herbicide	Other	Other	NA	NA
1134-23-2	CYCLOATE	2.0776			1.3					Herbicide	GR	GR	NA	NA
180409-60-3	CYFLUFENAMID	0.49504			2.345		20000	42256		Fungicide	NA	NA	NA	U6
68359-37-5	CYFLUTHRIN	3.38e-05	27.588		3e-06	4.72e-06				Insecticide	NA	NA	Pyrethroid	NA
76703-62-3	CYHALOTHRIN-GAMMA	1.43e-05			4e-08	1.76e-06	0.24		0.0011797	Insecticide	NA	NA	Pyrethroid	NA
91465-08-6	CYHALOTHRIN-LAMBDA	3.42e-05	10		1.4e-07	1.92e-06	1.48			Insecticide	NA	NA	Pyrethroid	NA
57966-95-7	CYMOXANIL	3.36	380		0.3784				0.196546	Fungicide	NA	NA	NA	U6
52315-07-8	CYPERMETHRIN	5.25e-05	7.45		6e-06	5.2e-06	1.16			Insecticide	NA	NA	Pyrethroid	NA
94361-06-5	CYPROCONAZOLE	9.139	100	71.7	12.506		11760	109843	0.024908	Fungicide	NA	NA	NA	3
121552-61-2	CYPRODINIL	1.08128			0.015872		300000		2.232	Fungicide	NA	NA	NA	9
66215-27-8	CYROMAZINE		1693.5	847.875		0.0744				Insecticide	NA	NA	Other	NA
17640-02-7	DALAPON	52.5			5.5					Herbicide	Other	Other	NA	NA
1596-84-5	DAMINOZIDE	74.65			35.5	0.082184		8.64175e+06		Herbicide	Other	Other	NA	NA
533-74-4	DAZOMET	0.0792	50	211.152	0.155				0.112404	Herbicide	Other	Other	NA	NA
26183-52-8	DECAN-1-OL	1.2	2360		3.23222					Herbicide	Other	Other	NA	NA
52918-63-5	DELTAMETHRIN	3.13e-06	0.9		1e-07	6e-07	78		0.011	Insecticide	NA	NA	Pyrethroid	NA
919-86-8	DEMETON	0.01551	109.32	3.55905	0.00658	0.00104				Insecticide	NA	NA	Organophosphorus	NA
13684-56-5	DESMEDIPHAM	0.8364		200.88	0.9024		25520	145710	0.04312	Herbicide	PSI	Other	NA	NA
333-41-5	DIAZINON	0.015	18.6	0.1638	6.003e-05	0.000148	61.2	3.62034e+06	3.2449	Insecticide	NA	NA	Organophosphorus	NA
10007-85-9	DICAMBA	7.65	790.5	93.852	48.708		93040	3026.29	0.054595	Herbicide	GR	GR	NA	NA
1194-65-6	DICHLOBENIL	2.43789		337.436	0.925			364276	0.0297	Herbicide	Other	Other	NA	NA
117-80-6	DICHLONE	0.0245			0.016					Fungicide	NA	NA	NA	9
542-75-6	DICHLOROPROPENE	12.25	297	236	12.3375	0.0376		8406.37	0.66859	Herbicide	GR	GR	NA	NA	Added: Incorrectly assumed same as 2-4-D
NA	DICHLORPROP	0.245265			0.00156615			30.2629		Herbicide	GR	GR	NA	NA
NA	DICLOFOP						12048			Herbicide	LSI	Other	NA	NA
99-30-9	DICLORAN	0.266		442.35	1.00395		149600		1.26321	Fungicide	NA	NA	NA	9
145701-21-9	DICLOSULAM				35.1			269.004	0.0010736	Herbicide	AASI	AASI	NA	NA
115-32-2	DICOFOL	0.0197532	575	132.5	0.325	0.000732				Insecticide	NA	NA	Organochlorine	NA
141-66-2	DICROTOPHOS	2.835	10.8	0.98	0.00556578					Insecticide	NA	NA	Organophosphorus	NA
2227-17-0	DIENOCHLOR	0.02425		349.68	0.5994					Insecticide	NA	NA	Organochlorine	NA
119446-68-3	DIFENOCONAZOLE	0.3888			0.369985		44800		0.092512	Fungicide	NA	NA	NA	3
35367-38-5	DIFLUBENZURON	7.125	2320	1862.68	0.0001875	2e-05				Insecticide	NA	NA	Other	NA
163515-14-8	DIMETHENAMID	1.2233	198.5	871.956	7.312	0.036472	403200	56042.5	0.012688	Herbicide	GR	GR	NA	NA
163515-14-8	DIMETHENAMID-P	2.86965		486.474	5.466			6613.01	0.0126629	Herbicide	Other	Other	NA	NA
55290-64-7	DIMETHIPIN	10.2619		433.84	0.7656				2.0685	Herbicide	Other	Other	NA	NA
60-51-5	DIMETHOATE	2.922	29.25	5.79735	0.020941	2.24e-05	5.6	941513	19.8	Insecticide	NA	NA	Organophosphorus	NA
110488-70-5	DIMETHOMORPH	2.9388							11.1302	Fungicide	NA	NA	NA	40
75-60-5	DIMETHYLARSINIC ACID	8.5		1200	14			132260		Herbicide	Other	Other	NA	NA
39300-45-3	DIMETHYL ARSINIC ACID	8.5		1200	14			132260		Herbicide	Other	Other	NA	NA	Added to fix mismatch copy of above
88-85-7	DINOCAP	0.00585			0.0019383					MUS	NA	NA	NA	NA
165252-70-0	DINOSEB	0.015328		4.465		0.012904				Herbicide	Other	Other	NA	NA
957-51-7	DINOTEFURAN			165.096		6.1e-07				Insecticide	NA	NA	Neonicotinoid	NA
85-00-7	DIPHENAMID	0.02665			16	0.97268				Herbicide	GR	GR	NA	NA
298-04-4	DIQUAT	9.5					1160			Herbicide	CMD	CMD	NA	NA
NA	DISULFOTON	0.00082	0.9	1.0875	0.001911	0.00035174		2.69004e+06		Insecticide	NA	NA	Organophosphorus	NA
330-54-1	DITHIOPYR	0.21045			0.3328	0.029646		2914.21	0.01886	Herbicide	GR	GR	NA	NA
534-52-1	DIURON	0.33725	218.5	552	0.076			5940.5	0.0023232	Herbicide	PSI	Other	NA	NA
197143	DNOC	0.033		11.35	0.0725					Herbicide	Other	Other	NA	NA
144-21-8	DODINE	0.07	424.802	327.75	0.0083749	0.00484			0.0006336	Fungicide	NA	NA	NA	U12
155569-91-8	DSMA			259.264	63.2655			392297	1.87105	Herbicide	Other	Other	NA	NA
959-98-8	EMAMECTIN						232			Insecticide	NA	NA	Other	NA
129-67-9	ENDOSULFAN	4.8e-05	5	3.1056	0.001104	0.0003588				Insecticide	NA	NA	Organochlorine	NA
2104-64-5	ENDOTHAL	0.1575		43.5855	14.5437				50	Herbicide	Other	Other	NA	NA
759-94-4	EPN	0.025	10.4	1.4014	0.000285	9.8e-05				Insecticide	NA	NA	Organophosphorus	NA
66230-04-4	EPTC	5.1324			3.1488	0.02523		2.60037e+06	1.33824	Herbicide	GR	GR	NA	NA
55283-68-6	ESFENVALERATE	1.554e-05	44.25	90.9	3.5e-07	6.78e-06	5.12			Insecticide	NA	NA	Pyrethroid	NA
16672-87-0	ETHALFLURALIN	0.016			0.00330325	0.01938		20175.3	0.0069715	Herbicide	GR	GR	NA	NA
563-12-2	ETHEPHON	52.9	782	297.75	13.9955	0.00484	290400	11881		Herbicide	Other	Other	NA	NA
26225-79-6	ETHION	0.0298935		58.8519	2.8e-05	0.00822				Insecticide	NA	NA	Organophosphorus	NA
13194-48-4	ETHOFUMESATE	0.0625			30.4			157680	38.532	Herbicide	GR	GR	NA	NA
153233-91-1	ETHOPROPHOS	0.0825	15.5	2.01659	0.0214	0.001032				Insecticide	NA	NA	Organophosphorus	NA
2593-15-9	ETOXAZOLE				0.0033867					Insecticide	NA	NA	Other	NA
131807-57-3	ETRIDIAZOLE	0.384037	472.5	266	1.50766		597600		0.07128	Fungicide	NA	NA	NA	14
161326-34-7	FAMOXADONE	0.001209			0.0057643				0.013203	Fungicide	NA	NA	NA	BM01
22224-92-6	FENAMIDONE	0.36926			0.0242039	0.008478	405	1.19931e+06		Fungicide	NA	NA	NA	BM01
60168-88-9	FENAMIPHOS	0.000801	322.96	0.15225	0.000234	0.000748	148.4			Insecticide	NA	NA	Organophosphorus	NA
114369-43-6	FENARIMOL	0.45			3.2175			2.55554e+06	0.9717	Fungicide	NA	NA	NA	BM01
13356-08-6	FENBUCONAZOLE	0.32878			1.11205			203995	0.34545	Fungicide	NA	NA	NA	BM01
126833-17-8	FENBUTATIN OXIDE	0.000375			0.001197	1.5928			0.009	Insecticide	NA	NA	Other	NA
72490-01-8	FENHEXAMID	0.62109			26.04	8.084e-05			1.32928	Fungicide	NA	NA	NA	17
39515-41-8	FENOXYCARB	0.32274			0.19					Insecticide	NA	NA	Other	NA
134098-61-6	FENPROPATHRIN	6.5e-05		484.605	1.4e-06				1.21594	Insecticide	NA	NA	Pyrethroid	NA
115-90-2	FENPYROXIMATE	1.475e-05	122.5		4e-05	0.00632			0.00065571	Insecticide	NA	NA	Other	NA
67614-33-9	FENSULFOTHION	0.036	51.2414	0.2376	0.005					Insecticide	NA	NA	Organophosphorus	NA
14484-64-1	FENVALERATE	1.224e-05	1.59	892.5	1.44e-05	0.0001632				Insecticide	NA	NA	Pyrethroid	NA
120068-37-3	FERBAM	0.045								Fungicide	NA	NA	NA	17
104040-78-0	FIPRONIL	0.0415	46	2.465	9.5e-05	1.54e-06	4		0.13454	Insecticide	NA	NA	Other	NA
158062-67-0	FLAZASULFURON	55.6025	659					168.127	0.0005488	Herbicide	AASI	AASI	NA	NA
145701-23-1	FLONICAMID		442	795.5		0.00272	32000			Insecticide	NA	NA	Other	NA
79622-59-6	FLORASULAM							560.425	0.00117056	Herbicide	AASI	AASI	NA	NA
272451-65-7	FLUAZINAM	0.017424	2050	849.123	0.0305527			874262	0.0008856	Fungicide	NA	NA	NA	29
NA	FLUBENDIAMIDE				0.0001512			177094		Insecticide	NA	NA	Other	NA
70124-77-5	FLUCHLORALIN	0.002064		3500	0.002744					Herbicide	Other	Other	NA	NA
131341-86-1	FLUCYTHRINATE	9.48e-05			0.0031955					Insecticide	NA	NA	Pyrethroid	NA
142459-58-3	FLUDIOXONIL	0.22419			0.4293		120000		0.082998	Fungicide	NA	NA	NA	12
62924-70-3	FLUFENACET	1.11644			1.3832			15691.9	0.00238875	Herbicide	GR	GR	NA	NA
98967-40-9	FLUMETRALIN	0.00890525					44320	6725.1	0.15632	Herbicide	Other	Other	NA	NA
103361-09-7	FLUMETSULAM				126.492			448.34	0.0025896	Herbicide	AASI	AASI	NA	NA
2164-17-2	FLUMIOXAZIN	1.0902			2.60425		240000	89.6679	0.00048853	Herbicide	CMD	CMD	NA	NA
239110-15-7	FLUOMETURON	0.31584		1487	0.10582	0.00293938		6725.1	0.02916	Herbicide	PSI	Other	NA	NA
658066-35-4	FLUOPICOLIDE	0.169439					62000	175973	0.0317525	Fungicide	NA	NA	NA	43
193740-76-0	FLUOPYRAM	20.3132						31383.8	1.2064	Fungicide	NA	NA	NA	7
59756-60-4	FLUOXASTROBIN	0.208583			0.0579				0.24986	Fungicide	NA	NA	NA	49
81406-37-3	FLURIDONE	1.008			0.2555			17373.2	0.00129653	Herbicide	PI	Other	NA	NA
85509-19-9	FLUROXYPYR	7.0642				0.01484	93672	470.757	2.4	Herbicide	GR	GR	NA	NA
NA	FLUSILAZOLE								0.197637	Fungicide	NA	NA	NA	3
66332-96-5	FLUTHIACET-METHYL	0.0210055						190.544	0.0001428	Herbicide	CMD	CMD	NA	NA
76674-21-0	FLUTOLANIL	0.048			10				7.872	Fungicide	NA	NA	NA	7
69409-94-5	FLUTRIAFOL	0.4524	89.5	286.44	0.41595	0.009504	81800		0.0714	Fungicide	NA	NA	NA	3
102851-06-9	FLUVALINATE	7.595e-05			0.0001864	7.072e-05				Insecticide	NA	NA	Pyrethroid	NA
907204-31-3	FLUVALINATE-TAU	0.00042088			0.00043484	0.0048	19.6			Insecticide	NA	NA	Pyrethroid	NA
133-07-3	FLUVALINATE TAU	0.00042088			0.00043484	0.0048	19.6			Insecticide	NA	NA	Pyrethroid	NA	Added to fix mismatch copy of above
944-22-9	FLUXAPYROXAD	0.14413			3.37983		3200		0.729	Fungicide	NA	NA	NA	7
173159-57-4	FOLPET	0.0067725	30.438	11.44	0.00903	0.00484			0.0875	Fungicide	NA	NA	NA	7
23422-53-9	FONOFOS	0.00255		7.96835	0.001	0.00336				Insecticide	NA	NA	Organophosphorus	NA
39148-24-8	FORAMSULFURON							44.834	0.0003844	Herbicide	AASI	AASI	NA	NA
77182-82-2	FORMETANATE		8.0593				42			Insecticide	NA	NA	Other	NA
1071-83-6	FOSETYL						1.90143e+06			Fungicide	NA	NA	NA	7
51235-04-2	GLUFOSINATE						240			Herbicide	Other	Other	NA	NA
78587-05-0	GLYPHOSATE	0.2665			1.435	0.04		137864	11.3022	Herbicide	AASI	AASI	NA	NA
67485-29-4	HEXAZINONE	18.3375	265	1125.5	10.625			7173.44	0.0068	Herbicide	PSI	Other	NA	NA
7722-84-1	HEXYTHIAZOX	0.262085			0.366919				43.5927	Insecticide	NA	NA	Other	NA
10004-44-1	HYDRAMETHYLNON	0.035		840.88	0.065	0.0259424			0.00481	Insecticide	NA	NA	Other	NA
110-19-0	HYDROGEN PEROXIDE	16.275		183.575	1.2					MUS	NA	NA	NA	NA
35554-44-0	HYMEXAZOL		695	385.796	15.2922		442800	3.92297e+07	0.20394	Fungicide	NA	NA	NA	M
81405-85-8	IBA				27.759					Herbicide	Other	Other	NA	NA
114311-32-9	IMAZALIL	0.72224	113.5	975	1.56262				0.34111	Fungicide	NA	NA	NA	3
81334-34-1	IMAZAMETHABENZ	132.822			103.62					Herbicide	AASI	AASI	NA	NA
81335-37-7	IMAZAMOX						536000	896.679	0.010681	Herbicide	AASI	AASI	NA	NA
81335-77-5	IMAZAPYR							1008.76	0.02388	Herbicide	AASI	AASI	NA	NA
122548-33-8	IMAZAQUIN	123.06	876		122.181					Herbicide	AASI	AASI	NA	NA
138261-41-3	IMAZETHAPYR	109.44						2039.95	0.0074196	Herbicide	AASI	AASI	NA	NA
950782-86-2	IMAZOSULFURON				15.872	0.0183233		38108.9	0.00045816	Herbicide	AASI	AASI	NA	NA
173584-44-6	IMIDACLOPRID	109.166	45.1	74.1701	0.000325	1.52e-06	8			Insecticide	NA	NA	Neonicotinoid	NA
125225-28-7	INDAZIFLAM	0.1512			18.72			70.6135	2.93e-05	Herbicide	Other	Other	NA	NA
36734-19-7	INDOXACARB	0.055088		155.857	0.0050706	6.876e-05				Insecticide	NA	NA	Other	NA
25311-71-1	IPCONAZOLE	0.75888	234	477.152	0.8432		14040			Fungicide	NA	NA	NA	3
33820-53-0	IPRODIONE	1.4535		465	0.09				0.0481	Fungicide	NA	NA	NA	2
82558-50-7	ISOFENPHOS	0.43225		4.002	0.00048805	1.801e-05		2.2417e+06		Insecticide	NA	NA	Organophosphorus	NA
141112-29-0	ISOPROPALIN	0.135			0.015				0.1128	Herbicide	Other	Other	NA	NA
42588-37-4	ISOXABEN							10648.1	0.006705	Herbicide	Other	Other	NA	NA
143390-89-0	ISOXAFLUTOLE	79.12						526.799	0.0047432	Herbicide	PI	Other	NA	NA
77501-63-4	KINOPRENE	44.525			0.0448					Insecticide	NA	NA	Other	NA
58-89-9	KRESOXIM-METHYL	0.089585			0.156538			336255	0.0276524	Fungicide	NA	NA	NA	11
330-55-2	LACTOFEN	0.231			0.528			2017.53	0.0011571	Herbicide	CMD	CMD	NA	NA
121-75-5	LINDANE	0.0008415		26	0.000495	8e-05			1.41	Insecticide	NA	NA	Organochlorine	NA
28382-15-2	LINURON	0.45	500	434.28	0.0525		17064	2353.78	0.0134808	Herbicide	PSI	Other	NA	NA
2234562	MALATHION	0.0019475	62.05	65.28	3e-05	0.000152	24.5		11.7504	Insecticide	NA	NA	Organophosphorus	NA
374726-62-2	MALEIC HYDRAZIDE	645.3			48.375					Herbicide	Other	Other	NA	NA
12427-38-2	MANCOZEB	0.184		645	0.29				0.038728	Fungicide	NA	NA	NA	M3
2436-73-9	MANDIPROPAMID	2.1142			3.42575		330800	739761		Fungicide	NA	NA	NA	40
94-81-5	MANEB	0.0168	147		0.048	0.0048			0.0117855	Fungicide	NA	NA	NA	40
66423-05-0	MCPA	41.83	470.25	178.321				14571	0.16014	Herbicide	GR	GR	NA	NA
70630-17-0	MCPB	1.65								Herbicide	GR	GR	NA	NA
24307-26-4	MECOPROP	57.8448		327.695						Herbicide	GR	GR	NA	NA
104206-82-8	MEFENOXAM	7.9275	187.5	473.823	20.715			172611	19.95	Fungicide	NA	NA	NA	40
57837-19-1	MEPIQUAT						546400			Herbicide	Other	Other	NA	NA
6734-80-1	MESOTRIONE				406.56	0.021		571.633	0.003216	Herbicide	PI	Other	NA	NA
137-41-7	METALAXYL	2.5668		710.277	1.74375			1.79336e+06	19.9752	Fungicide	NA	NA	NA	4
125116-23-6	METAM	16.794			1.7118					MUS	NA	NA	NA	NA	Added: Assumed same as Metam Potassium
10265-92-6	METAM POTASSIUM	16.794			1.7118					MUS	NA	NA	NA	NA
20354-26-1	METCONAZOLE	1.61535	205	405.656		0.0335456		78.4594		Fungicide	NA	NA	NA	4
950-37-8	METHAMIDOPHOS	0.48256	2.655	3	0.00962	0.000548				Insecticide	NA	NA	Organophosphorus	NA
2032-65-7	METHAZOLE	1.3973			0.6175				0.294321	Herbicide	Other	Other	NA	NA
16752-77-5	METHIDATHION	0.0010747	5.25	3.35	0.0014994	9.44e-05				Insecticide	NA	NA	Organophosphorus	NA
72-43-5	METHIOCARB	0.10395	9.5	2.335	0.002673	0.00015	188			Insecticide	NA	NA	Carbamate	NA
161050-58-4	METHOMYL	0.036	4.15	1.00891	0.00322525	6.31e-05	100	2250000	43.344	Insecticide	NA	NA	Carbamate	NA
74-83-9	METHOXYCHLOR	0.000425			0.00022375	0.009428				Insecticide	NA	NA	Organochlorine	NA
74-88-4	METHOXYFENOZIDE				1.8352					Insecticide	NA	NA	Other	NA
556-61-6	METHYL BROMIDE	0.35	52	36.5524	1				3.2	MUS	NA	NA	NA	NA
298-00-0	METHYL IODIDE	0.594405		28.4145	0.66799			1.34502e+07		Insecticide	NA	NA	Other	NA
9006-42-2	METHYLIODIDE	0.594405		28.4145	0.66799			1.34502e+07		Insecticide	NA	NA	Other	NA	Added to fix mismatch copy of above
51218-45-2	METHYL ISOTHIOCYANATE	0.0254976	50		0.026125				0.243078	MUS	NA	NA	NA	NA
NA	METHYL PARATHION	0.316	1.5	2.64	6.3e-05	4.44e-05			0.2994	Insecticide	NA	NA	Organophosphorus	NA
220899-03-6	METIRAM	0.0813408			0.289456	0.1748			0.010875	Fungicide	NA	NA	NA	M3
21087-64-9	METOLACHLOR	1.95	1288.5		1.8126			17933.6	0.00973	Herbicide	GR	GR	NA	NA
7786-34-7	METOLACHLOR-S	1.6			12.688			5380.08	0.007808	Herbicide	GR	GR	NA	NA
2212-67-1	METRAFENONE				2.11185			300000	0.435204	Fungicide	NA	NA	NA	50
6923-22-4	METRIBUZIN	18.9		79.54	1.9437	0.02416	26360	10087.6	0.0080091	Herbicide	PSI	Other	NA	NA
2163-80-6	MEVINPHOS	0.00357	46.4939	0.685	5.4e-05	1.08e-05				Insecticide	NA	NA	Organophosphorus	NA
88671-89-0	MOLINATE	0.1029			0.0882			246587	0.2178	Herbicide	GR	GR	NA	NA
300-76-5	MONOCROTOPHOS	0.963815	1.9	0.354	0.13					Insecticide	NA	NA	Organophosphorus	NA
86-87-3	MSMA	2.088		212.67	19.7625	0.0133416		130019	2.8713	Herbicide	Other	Other	NA	NA
15299-99-7	MYCLOBUTANIL	1.014	650	209.982	4.6475			300000	0.7719	Fungicide	NA	NA	NA	3
132-66-1	NALED	0.0377	1.75	24.273	6.79e-05	0.000192			0.011328	Insecticide	NA	NA	Organophosphorus	NA
8002-65-1	NAPHTHYLACETIC ACID	1.057		848.75	88.2					Herbicide	Other	Other	NA	NA
111991-09-4	NAPROPAMIDE	2.525	2340		6.7639			699410	0.3728	Herbicide	GR	GR	NA	NA
27314-13-2	NAPTALAM	35.156			54.52	0.04528				Herbicide	GR	GR	NA	NA
116714-46-6	NEEM OIL		94.011							Insecticide	NA	NA	Other	NA
213464-77-8	NICOSULFURON					0.0304	24000	4035.06	0.00195	Herbicide	AASI	AASI	NA	NA
19044-88-3	NORFLURAZON	3.9933		1255				38108.9	0.00592749	Herbicide	PI	Other	NA	NA
19666-30-9	NOVALURON	2.8392			0.00019611				2.912	Herbicide	Other	Other	NA	NA
23135-22-0	ORTHOSULFAMURON							134.502	0.00013798	Herbicide	Other	Other	NA	NA
301-12-2	ORYZALIN	1.44		244.483	0.095	0.0128		15691.9	0.012597	Herbicide	GR	GR	NA	NA
42874-03-3	OXADIAZON	0.26			0.21716		60000	10423.9	0.007605	Herbicide	CMD	CMD	NA	NA
76738-62-0	OXAMYL	0.444	279.709	0.44982	0.0204	9.24e-06	12		0.12	Insecticide	NA	NA	Carbamate	NA
1910-42-5	OXYDEMETON-METHYL	0.357335	24	3.5	0.000825	0.000124	4400			Insecticide	NA	NA	Organophosphorus	NA
56-38-2	OXYFLUORFEN	0.07497			0.00928			481.965	0.00032769	Herbicide	CMD	CMD	NA	NA
1114-71-2	PACLOBUTRAZOL	10.9032	245		15.3384			7072.56	0.00438601	Herbicide	Other	Other	NA	NA
112-05-0	PARAQUAT	0.612	48.85							Herbicide	CMD	CMD	NA	NA
40487-42-1	PARATHION	0.008883	3.5712	0.446755	1.974e-05	7e-05				Insecticide	NA	NA	Organophosphorus	NA
494793-67-8	PEBULATE	3.02085			3.27499			728552	0.21965	Herbicide	GR	GR	NA	NA
219714-96-2	PELARGONIC ACID	45.3635			47.856					Herbicide	Other	Other	NA	NA
183675-82-3	PENDIMETHALIN	0.015			0.13048		480000	25779.5	0.0050166	Herbicide	GR	GR	NA	NA
52645-53-1	PENFLUFEN	0.011312							1.68	Fungicide	NA	NA	NA	7
13684-63-4	PENOXSULAM						2984	1100.67	0.002925	Herbicide	AASI	AASI	NA	NA
298-02-2	PENTHIOPYRAD	0.0356			0.02896	0.00939607	95200		0.082253	Fungicide	NA	NA	NA	7
2310-17-0	PERMETHRIN	0.0001482	15.5		3.23e-06	7.2e-06				Insecticide	NA	NA	Pyrethroid	NA
732-11-6	PHENMEDIPHAM	0.67257			1.5264					Herbicide	PSI	Other	NA	NA
13171-21-6	PHORATE	0.00022	11.8957	0.308	0.0003	0.004028				Insecticide	NA	NA	Organophosphorus	NA
6607	PHOSALONE	0.014	60	116.5	0.564	0.001592	18320		0.83	Insecticide	NA	NA	Organophosphorus	NA
117428-22-5	PHOSMET	0.010483	11.4923	118.5	0.000953	0.000424	780			Insecticide	NA	NA	Organophosphorus	NA
243973-20-8	PHOSPHAMIDON	1.36	2.9	1.464	0.0012	0.000584				Insecticide	NA	NA	Organophosphorus	NA
23103-98-2	PICLORAM	0.693	2006		8.1675	0.0014152	9380		34.3619	Herbicide	GR	GR	NA	NA
NA	PICOXYSTROBIN	0.0275			0.01075		270		0.031878	Fungicide	NA	NA	NA	P07 (33)
29091-21-2	PINOXADEN	0.1175			0.101325	0.00336	724	11993.1	0.64	Herbicide	LSI	Other	NA	NA
41198-08-7	PIRIMICARB	14.1665	71	8.428	0.00322173	0.007488			118.2	Insecticide	NA	NA	Carbamate	NA
1610-18-0	POTASSIUM BICARBONATE		1032							Fungicide	NA	NA	NA	M2
7287-19-6	PRODIAMINE	1.58364						68371.8	0.0007723	Herbicide	Other	Other	NA	NA
1918-16-7	PROFENOFOS	0.00486		24.585	0.00018	3.435e-05		145710	0.466	Insecticide	NA	NA	Organophosphorus	NA
25606-41-1	PROMETON	0.124		1578.5	12.6572	0.014184		3362.55	0.09506	Herbicide	PSI	Other	NA	NA
709-98-8	PROMETRYN	1.4355			9.19276	0.038676		6725.1	0.000984	Herbicide	PSI	Other	NA	NA
2312-35-8	PROPACHLOR	0.06706		42.504	0.189205			23537.8	0.005109	Herbicide	GR	GR	NA	NA
139-40-2	PROPAMOCARB HCL	120.234		1049.3	142.339			9.17976e+06	119	Fungicide	NA	NA	NA	28
60207-90-1	PROPANIL	1.012	692	98.289	0.264		34800	98634.7	0.01568	Herbicide	PSI	Other	NA	NA
114-26-1	PROPARGITE	0.008835	1319.5		0.0064944	0.005298	1800		0.0504444	Insecticide	NA	NA	Other	NA
23950-58-5	PROPAZINE	2.4825						17933.6	0.0245	Herbicide	PSI	Other	NA	NA
94125-34-5	PROPICONAZOLE	0.209	275	1142.05	0.6688	0.01332		43713.1	0.084351	Fungicide	NA	NA	NA	3
178928-70-6	PROPOXUR	0.65	16.368	1.9	0.005434	0.00054			6.2568	Insecticide	NA	NA	Carbamate	NA
123312-89-0	PROPYZAMIDE	5.0986					754400	10087.6	0.73568	Herbicide	GR	GR	NA	NA
175013-18-0	PROSULFURON		493	542.624				58.2842	0.0011844	Herbicide	AASI	AASI	NA	NA
NA	PROTHIOCONAZOLE	0.34983	1117.5	2045	0.5904		7480	125050	0.04631	Fungicide	NA	NA	NA	3
365400-11-9	PYMETROZINE		1793		42.8475		30000		16.745	Insecticide	NA	NA	Other	NA
8003-34-7	PYRACLOSTROBIN	0.0008784			0.00762235				0.00145635	Fungicide	NA	NA	NA	11
96489-71-3	PYRAFLUFEN ETHYL	0.02			0.0095			448.34	4.5e-05	Herbicide	CMD	CMD	NA	NA
55512-33-9	PYRASULFOTOLE							896.679	10.494	Herbicide	Other	Other	NA	NA
53112-28-0	PYRETHRINS	0.000896	350		0.00014	5.09e-06				Insecticide	NA	NA	Other	NA
95737-68-1	PYRIDABEN	0.00035892	80.5		0.000265	9.57e-06	96	560425		Insecticide	NA	NA	Other	NA
123343-16-8	PYRIDATE			634.5	0.48762			49600		Herbicide	PSI	Other	NA	NA
447399-55-5	PYRIMETHANIL	5.04465	2074.5		1.50936				1.719	Fungicide	NA	NA	NA	9
422556-08-9	PYRIPROXYFEN	0.0225			0.1906	0.0296	8000	8000000	0.054432	Insecticide	NA	NA	Other	NA
84087-01-4	PYRITHIOBAC-SODIUM			769.119					0.0008658	Herbicide	AASI	AASI	NA	NA
124495-18-7	PYROXASULFONE							75096.9	0.00037658	Herbicide	GR	GR	NA	NA
82-68-8	PYROXSULAM							1.6124	0.0025186	Herbicide	AASI	AASI	NA	NA
10453-86-8	QUINCLORAC	15.1996			14.3338			10087.6		Herbicide	Other	Other	NA	NA
122931-48-0	QUINOXYFEN	0.13365			0.0409605			414714	0.02922	Fungicide	NA	NA	NA	13
83-79-4	QUINTOZENE	0.0288	1067.86		0.38115	3.98e-05				MUS	NA	NA	NA	NA
15662-33-6	RESMETHRIN	0.0001176	400		9.493e-05	6e-06				Insecticide	NA	NA	Pyrethroid	NA
372137-35-4	RIMSULFURON	124.5			494			412.332	0.0114341	Herbicide	AASI	AASI	NA	NA
874967-67-6	ROTENONE	0.0002	0.45	272.16	0.00178525	0.000272				Insecticide	NA	NA	Other	NA
74051-80-2	RYANODINE	1.6			0.022					Insecticide	NA	NA	Other	NA
122-34-9	SAFLUFENACIL							134.502	0.039396	Herbicide	Other	Other	NA	NA
7784-46-5	SEDAXANE	0.29543			2.92636		11160		1.5248	Fungicide	NA	NA	NA	7
2146053	SETHOXYDIM	0.1158	232.558	1221.12	0.2509	0.003956		6725.1		Herbicide	LSI	Other	NA	NA
935545-74-7	SIMAZINE	0.1			0.53955			10087.6	0.034884	Herbicide	PSI	Other	NA	NA
148477-71-8	SODIUM ARSENITE	10.752		161.5	0.4375				29.9	MUS	NA	NA	NA	NA
283594-90-1	SODIUM CHLORATE				459.42			3.90056e+08	42.8538	Herbicide	Other	Other	NA	NA
203313-25-1	SPINETORAM					9.6e-06	35.4			Insecticide	NA	NA	Other	NA
57-92-1	SPIRODICLOFEN						960	64120		Insecticide	NA	NA	Other	NA
95-06-7	SPIROMESIFEN	0.006583			2.0648	0.0061536	16252	26900.4		Insecticide	NA	NA	Other	NA
122836-35-5	SPIROTETRAMAT	0.71574			0.328545	0.0361772	133.2	134000	3.93255	Insecticide	NA	NA	Other	NA
81591-81-3	STREPTOMYCIN				181.5					Fungicide	NA	NA	NA	BM02
141776-32-1	SULFALLATE	0.115								Herbicide	Other	Other	NA	NA
946578-00-3	SULFENTRAZONE	44.2267			28.4786			560.425	0.0271296	Herbicide	CMD	CMD	NA	NA
7664-93-9	SULFOSATE	0.6		95	0.3264				0.4088	Herbicide	AASI	AASI	NA	NA
35400-43-2	SULFOSULFURON							190.544	0.00058944	Herbicide	AASI	AASI	NA	NA
21564-17-0	SULFOXAFLOR					2.38e-06				Insecticide	NA	NA	Other	NA
107534-96-3	SULFUR				1732.5		194400			MUS	NA	NA	NA	NA
112410-23-8	SULPROFOS	0.32		20.445	0.00032625				65.92	Insecticide	NA	NA	Organophosphorus	NA
96182-53-5	TCMTB	0.00348		265.662	0.0076041			414714	0.032736	Fungicide	NA	NA	NA	M2
34014-18-1	TEBUCONAZOLE	1.10662	850	941.318	1.404		23200	93030.5	0.146501	Fungicide	NA	NA	NA	3
79538-32-2	TEBUFENOZIDE	1.4415			1.8259		66160		0.18525	Insecticide	NA	NA	Other	NA
335104-84-2	TEBUPIRIMPHOS	0.044322		9.40905	3.713e-05				0.4263	Insecticide	NA	NA	Organophosphorus	NA
3383-96-8	TEBUTHIURON	51.94	289.5	731.035	147.312			20175.3	0.049	Herbicide	PSI	Other	NA	NA
5902-51-2	TEFLUTHRIN	2.712e-05	10.9	1948.35	1.39e-06	6.487e-05				Insecticide	NA	NA	Pyrethroid	NA
13071-79-9	TEMBOTRIONE				23.8143		22896	437.131	0.0050648	Herbicide	PI	Other	NA	NA
886-50-0	TEMEPHOS	0.03397		12.9739	5.21e-06					Insecticide	NA	NA	Organophosphorus	NA
112281-77-3	TERBACIL	21.6			30.875			896.679	0.010659	Herbicide	PSI	Other	NA	NA
148-79-8	TERBUFOS	0.0001275	11.5984	6.6075	7.531e-05	0.001636				Insecticide	NA	NA	Organophosphorus	NA
111988-49-9	TERBUTRYN	0.328			1.29143					Herbicide	PSI	Other	NA	NA
153719-23-4	TETRACONAZOLE	1.82105	515.5	61.963	1.315	0.0252	50000		0.29574	Fungicide	NA	NA	NA	3
117718-60-2	THIABENDAZOLE	0.246	1550		0.0735				2.3084	Fungicide	NA	NA	NA	2
51707-55-2	THIACLOPRID	12.2598			0.017982	0.002304			43.56	Insecticide	NA	NA	Neonicotinoid	NA
317815-83-1	THIAMETHOXAM			283.968	0.017045	1.77e-06		31383.8		Insecticide	NA	NA	Neonicotinoid	NA
28249-77-6	THIAZOPYR	1.6626		906.762	2.9829			1120.85	0.03912	Herbicide	GR	GR	NA	NA
59669-26-0	THIDIAZURON				2.83575			1232.93	5.97	Herbicide	Other	Other	NA	NA
23564-05-8	THIENCARBAZONE-METHYL				282			98.6347	0.00066	Herbicide	Other	Other	NA	NA
137-26-8	THIOBENCARB	0.0275		3900	0.023			30262.9	0.017	Herbicide	GR	GR	NA	NA
210631-68-8	THIODICARB	0.594	25	1001.38	0.008085	6.12e-05	160	950000		Insecticide	NA	NA	Carbamate	NA
87820-88-0	THIOPHANATE-METHYL	0.0105	570		2.597	0.04588		896679	0.90768	Fungicide	NA	NA	NA	3
66841-25-6	THIRAM	0.0028		333.135		0.029488			0.04455	Fungicide	NA	NA	NA	M3
2303-17-5	TOPRAMEZONE							97.1776	0.007664	Herbicide	Other	Other	NA	NA
43121-43-3	TRALKOXYDIM	21.78	467		0.09456			2241.7	2.3478	Herbicide	LSI	Other	NA	NA
55219-65-3	TRALOMETHRIN	0.00054		1561.72	1.921e-05	4.902e-05				Insecticide	NA	NA	Pyrethroid	NA
82097-50-5	TRI-ALLATE	0.31	550	1070.35	0.0285			22417	0.020412	Herbicide	Other	Other	NA	NA
112143-82-5	TRIADIMEFON	1.9844	510		0.8			67251	0.455	Fungicide	NA	NA	NA	3
NA	TRIADIMENOL	6.44	344.5		1.15			125000	3.0368	Fungicide	NA	NA	NA	3
78-48-8	TRIASULFURON							22.417	6.123e-05	Herbicide	AASI	AASI	NA	NA
52-68-6	TRIAZAMATE	0.251485		3.6472	0.006972	0.01064			26.46	Insecticide	NA	NA	Carbamate	NA
57213-69-1	TRIBENURON METHYL				345.092	0.0392		19.0544	0.0015	Herbicide	AASI	AASI	NA	NA
58138-08-2	TRIBUFOS	0.1225		69.46	0.00323			1.79336e+06	0.147852	Herbicide	Other	Other	NA	NA
141517-21-7	TRICHLORFON	0.036	153	10.976	5e-06	0.0020548	207.6			Insecticide	NA	NA	Organophosphorus	NA
68694-11-1	TRICLOPYR	2.6288	315	849	66.1178			43500	8.1754	Herbicide	GR	GR	NA	NA
1582-09-8	TRIDIPHANE	0.164835			0.111375					Herbicide	Other	Other	NA	NA
26644-46-2	TRIFLOXYSTROBIN	0.006748			0.012144				0.03552	Fungicide	NA	NA	NA	11
12407-86-2	TRIFLUMIZOLE	0.23976	528.5		0.6909		25200		0.0707	Fungicide	NA	NA	NA	11
131983-72-7	TRIFLURALIN	0.0023	285	1487	0.0177415	0.009668		190544	0.0371041	Herbicide	GR	GR	NA	NA
83657-22-1	TRIFORINE	1.926		990	0.8775				19.6614	MUS	NA	NA	NA	NA
1929-77-7	TRIMETHACARB	0.5		7.05						Insecticide	NA	NA	Carbamate	NA
50471-44-8	TRITICONAZOLE				3.781			16812.7	0.715108	Fungicide	NA	NA	NA	3
1315501-18-8	UNICONAZOLE	3.75			12.5					Fungicide	NA	NA	NA	3
7440-66-6	VERNOLATE	1.22125			0.112355				0.52596	Herbicide	GR	GR	NA	NA
12122-67-7	VINCLOZOLIN	1.3774			1.76113				0.882	Fungicide	NA	NA	NA	3
137-30-4	ZETA-CYPERMETHRIN		43				9.272			Insecticide	NA	NA	Pyrethroid	NA
156052-68-5	ZINC	0.2195			0.035				0.106	Herbicide	Other	Other	NA	NA
	ZINEB	7.8								Fungicide	NA	NA	NA	M3
	ZIRAM	0.00396		47.7725	0.023736	0.01864			0.06566	Fungicide	NA	NA	NA	M3
	ZOXAMIDE	0.073476							0.00923	Fungicide	NA	NA	NA	M3

## Sheet: Fungicide classes
FRAC Code	Fungicide Mode of Action Group	Chemical Family	Active Constituent	Trade Name (Product Name)
BM01	Multi-site activity	and terpene	(mixtures): eugenol,
BM02	metabolites)	Bacillus spp.	(previous taxonomic
BM01	Multi-site activity	terpene alcohols	(tea tree) plant oils	Fungicide®
BM02	metabolites)	Bacillus spp.	*synonyms for
M	Multi-site activity	inorganic	+ peroxyacetic acid	Peratec®
M	Multi-site activity	hydroxyquinoline	8-hydroxyquinoline	Staehler Grafting Wax
M1	Multi-site activity	inorganic	acetate	Liquicop®
P01	Benzothiadiazole	Benzothiadiazole	Acibenzolar-S-methyl	Bion®
BM02	microbial (living	Trichoderma spp.	AG1, AG2, AG3, AG5,
BM02	microbial (living	Trichoderma spp.	AG8, AG11 & AG15
45	QoSI - fungicides (quinone outside inhibitor, stigmatellin binding type)	triazolo-pyrimidylamine	ametoctradin	Zampro®
21	Qil - fungicides	sulfamoyl-triazole	amisulbrom	Amicus blue®
BM02	metabolites)	Bacillus spp.	amyloliquefaciens
BM02	metabolites)	Bacillus spp.	amyloliquefaciens are
BM02	metabolites)	Bacillus spp.	amyloliquefaciens*
BM02	microbial (living		amyloliquefaciens*
P07 (33)	Phosphonates	ethyl phosphonate	and salts	Fos®
11	QoI - fungicides (quinone outside Inhibitors)	methoxy acrylate	azoxystrobin	various e.g. Amistar®, Dynasty®
BM02	metabolites)	Bacillus spp.	B.acillus	Serenade®
BM02	microbial (living		B.acillus	Serifel®
BM02	metabolites)	Bacillus spp.	Bacillus
BM02	metabolites)	Bacillus spp.	Bacillus subtilis and B.
4	PA - fungicides (phenylamides)	acylalanines	benalaxyl (+ mancozeb)	Galben®M
7	SDHI (succinate dehydrogenase inhibitors)	carboxamide	benzovindiflupyr	Elatus®
M2	Multi-site activity inorganic (electrophiles)	inorganic	bicarbonate	Ecocarb®
3	DMI - fungicides (demethylation inhibitors) (SBI: Class 1)	triazoles	bitertanol	various e.g. Baycor®
7	SDHI (succinate dehydrogenase inhibitors)	pyrazole -4-	bixafen	Aviator® Xpro®
7	SDHI (succinate dehydrogenase inhibitors)	pyridine carboxamides	boscalid	various e.g. Filan®
8	Hydroxy-(2-amino-) pyrimidine	hydroxy-(2-amino-) pyrimidine	bupirimate	Nimrod®
M2	Multi-site activity inorganic (electrophiles)	inorganic	calcium polysulfide	Miller Lime Sulfur Solution Fungicide Insecticide®
M3	Multi-site activity phthalimides (electrophiles)	phthalimide	captan	various e.g. Captan®
1	MBC - fungicides (methyl benzimidazole carbamates)	benzimidazoles	carbendazim	various
7	SDHI (succinate dehydrogenase inhibitors)	oxathiin carboxamides	carboxin	various e.g. Vitavax®,
M	Multi-site activity	inorganic	chlorine dioxide	Vibrex®
M5	Multi-site activity chloronitriles (phthalonitriles) (unspecified mechanism)	chloronitriles (phthalonitriles)	chlorothalonil	various e.g. Bravo®
M1	Multi-site activity	inorganic	Copper
M1	Multi-site activity	inorganic	copper ammonium	various e.g.
M1	Multi-site activity	inorganic	copper cuprous oxide	various
M1	Multi-site activity	inorganic	copper hydroxide	various e.g. Kocide®
M1	Multi-site activity	inorganic	copper octanoate	Tricop®
M1	Multi-site activity	inorganic	copper oxychloride	various e.g. Oxydul®
BM01	Multi-site activity	(lectin)	cotyledons of lupine	fungicide®
21	Qil - fungicides	cyano-imidazole	cyazofamid	RanMan®
U6	Unknown phenyl-acetamide	phenyl-acetamide	cyflufenamid	Flute®
3	DMI - fungicides (demethylation inhibitors) (SBI: Class 1)	triazoles	cyproconazole	various e.g. Alto®
9	AP - fungicides (anilinopyrimidines)	anilinopyrimidine	cyprodinil	various e.g. Chorus®
3	DMI - fungicides (demethylation inhibitors) (SBI: Class 1)	triazoles	difenoconazole	various e.g. Score®
40	CAA - fungicides	cinnamic acid amides	dimethomorph	various e.g. Acrobat®
M9	Multi-site activity quinones (anthraquinones) (electrophiles)	quinone (anthraquinone)	dithianon	various e.g. Delan®
U12	Cell membrane disruption (proposed) guanidines	guanidines	dodine	Syllit®
3	DMI - fungicides (demethylation inhibitors) (SBI: Class 1)	triazoles	epoxiconazole	various e.g. Opus®
14	Heteroaromatics	1,2,4-thiadiazole	etridiazole	various e.g. Terrazole®
BM01	Multi-site activity	terpene	Extract from	Timorex® Gold:
BM01	Multi-site activity	polypeptide	extract from the	ProBlad Plus
17	KRI - fungicides (keto	hydroxyanilide	fenhexamid	various e.g. Teldor®
5	Amines	piperidines	fenpropidin	Seeker Duo
17	(SBI: Class III)	amino-pyrazolinone	fenpyrazamine	Prolectus®
21	Qil - fungicides	picolinamide	florylpicoxamid	Various eg: Telbek^{®} ,
29	Uncouplers of oxidative phosphorylation	2,6-dinitro-anilines	fluazinam	various e.g. Shirlan®
12	PP - fungicides (Phenylpyrroles)	phenylpyrroles	fludioxonil	various e.g. Maxim®
43	Benzamides	pyridinylmethyl-benzamides	fluopicolide	Infinito®
7	SDHI (succinate dehydrogenase inhibitors)	pyridinyl-ethyl-	fluopyram	Ilevo®,
49	OSBPI oxysterol binding protein homologue	piperidinyl-thiazole-isoxazolines	fluoxapiprolin	Xivana® Prime
3	DMI - fungicides (demethylation inhibitors) (SBI: Class 1)	triazoles	fluquinconazole	various e.g. Jockey®
3	DMI - fungicides (demethylation inhibitors) (SBI: Class 1)	triazoles	flusilazole	various e.g. Nustar®
7	SDHI (succinate dehydrogenase inhibitors)	phenyl benzamides	flutolanil	Monstar®, Moncut®
3	DMI - fungicides (demethylation inhibitors) (SBI: Class 1)	triazoles	flutriafol	various e.g. Armour®
7	SDHI (succinate dehydrogenase inhibitors)	carboxamide	fluxapyroxad	Merivon®, Sercadis®, Systiva®
P07 (33)	Phosphonates	ethyl phosphonate	fosetyl-Al	various e.g. Aliette®
4	PA - fungicides (phenylamides)	acylalanines	furalaxyl	various e.g. Fongarid®
BM01	Multi-site activity	phenols	geraniol, thymol
M7	Multi-site activity bis-guanidine (membrane disruptors, detergents)	bis-guanidine	guazatine	various e.g. Panoctine®
BM02	microbial (living	Trichoderma spp.	harzianum rifae	Fungicide
BM02	microbial (living	Trichoderma spp.	harzianum strain
3	DMI - fungicides (demethylation inhibitors) (SBI: Class 1)	triazoles	hexaconazole	various
M	Multi-site activity	inorganic	hydrogen peroxide	various e.g.
3	DMI - fungicides (demethylation inhibitors) (SBI: Class 1)	imidazoles	imazalil	various e.g. Fungaflor
7	SDHI (succinate dehydrogenase inhibitors)	carboxamide	inpyrfluxam	Excalia®
M	Multi-site activity	inorganic	iodine	various
28	Carbamates	carbamate	iodocarb	various
3	DMI - fungicides (demethylation inhibitors) (SBI: Class 1)	triazoles	ipconazole	Rancona®
52	DHODHI dihydroorate dehydrogenase inhibitor fungicides	phenyl-propanol	ipflufenoquin	Migiwa^{®}
2	Dicarboximide	dicarboximides	iprodione	various e.g. Rovral®
7	SDHI (succinate dehydrogenase inhibitors)	Phenyl-oxo-ethyl thiophene amide	isofetamid	Kenja®
BM02	microbial (living	Trichoderma spp.	isolate T-39
7	SDHI (succinate dehydrogenase inhibitors)	carboxamide	isopyrazam	Seguris®
P03	Host plant defence inducer via systemic acquired resistance		isotianil	Routine® 200SC
11	QoI - fungicides (quinone outside Inhibitors)	oximino acetates	kresoxim-methyl	various e.g. Stroby®
M3	Multi-site activity dithiocarbamate and relatives (electrophiles)	dithiocarbamate and relatives	mancozeb	various e.g. Dithane® Rainshield® Neo Tec® Fungicide®
11	QoI - fungicides (quinone outside Inhibitors)	methoxy-acetamide	mandestrobin	Intuity®
40	amides)	malic acid amides	mandipropamid	Revus®
BM01	Multi-site activity	hydrocarbons,	Melaleuca alternifolia	Novellus
M	Multi-site activity	inorganic	mercury	Shirtan®
4	PA - fungicides (phenylamides)	acylalanines	metalaxyl	various e.g. Apron®, Ridomil®
4	PA - fungicides (phenylamides)	acylalanines	metalaxyl-M (=mefenoxam)	various e.g. Ridomil® Gold, Apron XL®
M3	Multi-site activity dithiocarbamate and relatives (electrophiles)	dithiocarbamate and relatives	metiram	Polyram®
50	Actin disruption aryl-	benzophenone	metrafenone	Vivando®
3	DMI - fungicides (demethylation inhibitors) (SBI: Class 1)	triazoles	myclobutanil	various e.g. Systhane®
4	PA - fungicides (phenylamides)	oxazolidinone	oxadixyl (+propineb)	Rebound®
49	OSBPI oxysterol binding protein homologue	piperidinyl-thiazole-isoxazolines	oxathiapiprolin	Orondis®, Zorvec® Enicade®
7	SDHI (succinate dehydrogenase inhibitors)		oxycarboxin	Plantvax®
3	DMI - fungicides (demethylation inhibitors) (SBI: Class 1)	triazoles	penconazole	various e.g. Topas®
20	Phenylureas	phenylureas	pencycuron	Monceren®
7	SDHI (succinate dehydrogenase inhibitors)	carboxamide	penflufen	EverGol® Prime
7	SDHI (succinate dehydrogenase inhibitors)	carboxamide	penthiopyrad	Fontelis®
P07 (33)	Phosphonates	ethyl phosphonate	phosphorous acid	various e.g. Foli-R-
BM01	Multi-site activity		plantlets (“BLAD”)
19	Polyoxins	Peptidyl pyrimidine nucleoside	Polyoxin D	Intervene ®
M2	Multi-site activity inorganic (electrophiles)	inorganic	potassium	various e.g.
U1	Unknown	potassium salts of fatty acids	potassium salts of fatty acids	EcoProtector®
3	DMI - fungicides (demethylation inhibitors) (SBI: Class 1)	imidazoles	prochloraz	various e.g. Octave®
3	Dicarboximide	dicarboximides	procymidone	various e.g. Sumisclex®
28	Carbamates	carbamate	propamocarb	various e.g. Previcur®
3	DMI - fungicides (demethylation inhibitors) (SBI: Class 1)	triazoles	propiconazole	various e.g. Tilt®
M3	Multi-site activity dithiocarbamate and relatives (electrophiles)	dithiocarbamate and relatives	propineb	various e.g. Antracol®
13	Aza-naphthalenes	quinazolinone	proquinazid	Talendo®
3	DMI - fungicides (demethylation inhibitors) (SBI: Class 1)	triazolinthiones	prothioconazole	various e.g. Prosaro®
7	SDHI (succinate dehydrogenase inhibitors)	n-methoxy-(phenyl- ethyl)-pyrazole-carboxamide	pydiflumetofen	Miravis®, Saltro®
11	QoI - fungicides (quinone outside Inhibitors)	methoxy carbamate	pyraclostrobin	various e.g. Cabrio®
9	AP - fungicides (anilinopyrimidines)	anilinopyrimidine	pyrimethanil	various e.g. Scala®
50	phenyl-ketones	benzoylpyridine	pyriofenone	Kusabi®
13	Aza-naphthalenes	aryloxyquinolines	quinoxyfen	Legend®
14	AH - fungicides (aromatic	aromatic hydrocarbons	quintozene (PCNP)	various e.g. Terraclor®
7	SDHI (succinate dehydrogenase inhibitors)	carboxamide	sedaxane	Vibrance®
M	Multi-site activity	inorganic	sodium metabisulphite	Osku-vid®
5	Amines	spiroketalamine	spiroxamine	various e.g.
BM02	microbial (living		strain MBI600
BM02	metabolites)	Bacillus spp.	strain QST 713
BM02	microbial (living		strain WYEC108
BM02	Multi-site activity	Streptomyces sp.	Streptomyces lydicus	Actinovate®
BM02	metabolites)	Bacillus spp.	subtilis var.
M2	Multi-site activity inorganic (electrophiles)	inorganic	sulphur	various e.g. Thiovit®, Kumulus®
3	DMI - fungicides (demethylation inhibitors) (SBI: Class 1)	triazoles	tebuconazole	various e.g. Folicur®, Raxil®
2	MBC - fungicides (methyl benzimidazole carbamates)		thiabendazole	Various e.g. Tecto®
3	MBC - fungicides (methyl benzimidazole carbamates)	thiophanates	thiophanate-methyl	various e.g. Banrot®
M3	Multi-site activity dithiocarbamate and relatives (electrophiles)	dithiocarbamate and relatives	thiram	various e.g. Thiram®
14	hydrocarbons)	aromatic hydrocarbons	tolclofos-methyl	various e.g Rizolex®
M6	Multi-site activity sulfamides (electrophiles)	sulfamide	tolylfluanid	Euparen Multi®
3	DMI - fungicides (demethylation inhibitors) (SBI: Class 1)	triazoles	triadimefon	various e.g. Bayleton®
3	DMI - fungicides (demethylation inhibitors) (SBI: Class 1)	triazoles	triadimenol	various e.g. Bayfidan®, Baytan®
M1	Multi-site activity	inorganic	tribasic copper sulfate	various e.g. Tri-basic blue
BM02	microbial (living	Trichoderma spp.	Trichoderma	VineVax®
BM02	microbial (living	Trichoderma spp.	Trichoderma	Trichodex® Bio-
11	QoI - fungicides (quinone outside Inhibitors)	oximino acetates	trifloxystrobin	various e.g. Flint®
3	DMI - fungicides (demethylation inhibitors) (SBI: Class 1)	piperazine	triforine	various e.g. Saprol®
3	DMI - fungicides (demethylation inhibitors) (SBI: Class 1)	triazoles	triticonazole	various e.g. Premis®
M3	Multi-site activity dithiocarbamate and relatives (electrophiles)	dithiocarbamate and relatives	zineb	Zineb®
M3	Multi-site activity dithiocarbamate and relatives (electrophiles)	dithiocarbamate and relatives	ziram	various e.g. Ziram®
7	SDHI (succinate dehydrogenase inhibitors)	benzamides		Luna®
14	(chlorophenyls,	aromatic hydrocarbons
14	nitroanilines)	aromatic hydrocarbons
