# Supplementary material for: Tracking sustainability in crop pest management in the United States using an eco-efficiency index
Source: Front Insect Sci. 2025 May 20;5:1582496. doi: 10.3389/finsc.2025.1582496 (PMC12130631; doi:10.3389/finsc.2025.1582496)
Supplement: Supplementary file 1 [file DataSheet1.zip › Supplementary Table S3 (Total Applied Pesticides by Year and Pesticide Type).XLSX]

## Sheet: Excluded from TAT
Pesticides for which no toxicity data was available and were excluded from the calculation of TAT.
Pescticides	Applied (kg)	% of Total Applied Pesticides	Comments
PETROLEUM OIL	813000000	6.83
METAM	657000000	5.52
DICHLOROPROPENE	565000000	4.75	Incorrectly assigned Toxicity levels the same as 2-4-D (see text for details)					Crop	Total Dichloropropene Use (lbs)
SULFURIC ACID	224000000	1.88						Aggrgated Vegetable and Fruit	3.21271e+08
PETROLEUM DISTILLATE	31235970	0.26						Aggregated Other Crops	1.43125e+08
FOMESAFEN	23883815	0.2						Cotton	5.75435e+07
SULFCARBAMIDE	21770352	0.18						Aggregated Orchard and Grapes	4.0638e+07
SODIUM METABORATE	16526850	0.14						Soybean	659755
COPPER SULFATE TRIBASIC	11926586	0.1						Aggregated Pasture and Hay	540716
HYDRATED LIME	11238067	0.09						Corn	480445
DCPA	8141658	0.07						Wheat	409622
PHOSPHORIC ACID	7405156	0.06						Alfalfa	35279
FLUAZIFOP	5485423	0.05						Rice	24055.5
CUPROUS OXIDE	5394994	0.05
FENTIN	5099058	0.04
COPPER OXYCHLORIDE S	4084189	0.03
FENOXAPROP	3864878	0.03
TETRATHIOCARBONATE	3493525	0.03
PINOLENE	3069400	0.03
DIFENZOQUAT	2687838	0.02
DIMETHYL DISULFIDE	2583914	0.02
CHLORIMURON	2237540	0.02
ALLYL ISOTHIOCYANATE	1900200	0.02
DIFLUFENZOPYR	1748280	0.01
THIFENSULFURON	1745897	0.01
QUIZALOFOP	1734586	0.01
BUPROFEZIN	1234720	0.01
SPINOSYN	1155739	0.01
SILICATES	1101810	0.01
CYHALOFOP	748048	0.01
HALOSULFURON	743108	0.01
PRIMISULFURON	738504	0.01
DIMETHYL ARSINIC ACID	715492	0.01
METSULFURON	662759	0.01
METHYLIODIDE	662228	0.01
METALDEHYDE	652348	0.01
CLODINAFOP	637089	0.01
IMAZAPIC	617928	0.01
FLUMICLORAC	497721	0
POTASSIUM OLEATE	490573	0
PIPERONYL BUTOXIDE	487581	0
GIBBERELLIC ACID	481468	0
DIETHATYL	455417	0
CALCIUM CHLORIDE	406521	0
OXYTETRACYCLINE	394297	0
BICYCLOPYRONE	373135	0
BARIUM POLYSULFIDE	365378	0
FLUCARBAZONE	325723	0
BENSULFURON	323805	0
PROPOXYCARBAZONE	265065	0
FLUPYRADIFURONE	250121	0
BENZOVINDIFLUPYR	244857	0
PROHEXADIONE	155138	0
TRIFLUSULFURON	122595	0
CYFLUMETOFEN	108034	0
AMETOCTRADIN	106643	0
MESOSULFURON	90171.7	0
GAMMA AMINOBUTYRIC ACID	87168.8	0
L-GLUTAMIC ACID	87168.8	0
BISPYRIBAC	86845.9	0
CYANTRANILIPROLE	75823.7	0
TETRAOXOSULFATE	74012.3	0
BORDEAUX MIXTURE	70557	0
AMMONIUM SULFAMATE	64315.1	0
AVIGLYCINE	63465	0
POTASSIUM SILICATE	62688.9	0
POTASSIUM CARBONATE	57571	0
FENAZAQUIN	40294.2	0
TRIFLOXYSULFURON	33436.6	0
POLYOXORIM	30249.7	0
TOLFENPYRAD	29432.2	0
TETRABOROHYDRATE	27961.1	0
PROFLURALIN	26213.8	0
FOSAMINE	25809.3	0
ACIBENZOLAR	25453.8	0
SULFOMETURON	21265.9	0
NORURON	19935	0
DIALLATE	19863.2	0
IODOSULFURON	19752.2	0
NAPTHA	16989.6	0
FLUVALINATE TAU	16156.1	0
NAPHTHYLACETAMIDE	14691	0
HYDROXYPROPANOIC ACID	12654.7	0
BENZOBICYCLON	11563.5	0
FLUENSULFONE	10456.3	0
SABADILLA	9778.45	0
CONIOTHYRIUM MINITANS	8861.92	0
ISAZOFOS	7979.5	0
CYTOKININ	7941.02	0
OXATHIAPIPROLIN	7725.1	0
ISOFETAMID	6201.1	0
ETHABOXAM	5601.9	0
1-METHYL CYCLOPROPENE	5467.45	0
HALAUXIFEN	4472.95	0
TRINEXAPAC	4318.9	0
FLORPYRAUXIFEN	3679.5	0
CHLORMEQUAT	3599.3	0
KASUGAMYCIN	3333.8	0
PYRIOFENONE	2181.8	0
PYDIFLUMETOFEN	2042.3	0
ETHAMETSULFURON	1453.55	0
SUCROSE OCTANOATE	951.9	0
CYCLANILIPROLE	352.55	0
PROHYDROJASMON	201.65	0
TCA	172.95	0
GENTAMICIN SULFATE	145.5	0
MEFLUIDIDE	84.2	0
GALLEX	67.9	0
LEAD ARSENATE	16.2	0
TOLCLOFOS-METHYL	7.15	0
ABSCISIC ACID	0.6	0

## Sheet: All Pesticides
	Data in [kg]		1992	1993	1994	1995	1996	1997	1998	1999	2000	2001	2002	2003	2004	2005	2006	2007	2008	2009	2010	2011	2012	2013	2014	2015	2016	2017	2018
CAS Number	TOTAL	Type	4.23292e+08	3.96066e+08	4.61893e+08	4.8641e+08	5.18878e+08	4.73078e+08	4.42152e+08	4.42247e+08	4.29602e+08	4.13485e+08	4.09763e+08	4.08775e+08	4.24864e+08	4.13647e+08	3.90454e+08	4.07123e+08	3.90869e+08	3.92894e+08	4.09777e+08	4.2705e+08	4.55268e+08	4.60282e+08	4.58576e+08	4.60909e+08	4.85637e+08	4.93466e+08	5.1031e+08
1071-83-6	GLYPHOSATE	Herbicide	7.14208e+06	8.9531e+06	1.01749e+07	1.37452e+07	1.36437e+07	1.80386e+07	2.61757e+07	3.30149e+07	3.88893e+07	4.62532e+07	5.07815e+07	5.89077e+07	6.43171e+07	7.13992e+07	7.34739e+07	8.24585e+07	9.72208e+07	1.00191e+08	1.09729e+08	1.13859e+08	1.29258e+08	1.28326e+08	1.29656e+08	1.29368e+08	1.31206e+08	1.27292e+08	1.22767e+08
1912-24-9	ATRAZINE	Herbicide	3.75243e+07	3.26021e+07	3.62946e+07	3.22388e+07	3.76405e+07	3.57545e+07	3.63611e+07	3.47346e+07	3.64375e+07	3.61613e+07	3.57554e+07	3.61803e+07	3.47949e+07	3.29997e+07	3.00764e+07	3.48526e+07	3.06565e+07	3.01904e+07	2.91281e+07	3.03771e+07	3.18003e+07	3.42337e+07	3.19752e+07	3.18209e+07	3.4566e+07	3.38887e+07	3.24037e+07
137-42-8	METAM	Fumigant	18287125	1.60449e+07	2.08759e+07	2.46203e+07	3.29358e+07	3.02921e+07	2.66945e+07	2.83706e+07	2.9783e+07	2.63835e+07	26275621	2.32386e+07	3.24133e+07	2.52008e+07	2.49111e+07	2.73051e+07	1.98652e+07	1.85106e+07	2.14212e+07	2.28786e+07	1.93551e+07	2.07443e+07	1.97798e+07	2.0773e+07	2.54925e+07	2.38894e+07	3.03228e+07
NA	METOLACHLOR-S	Herbicide	0	0	0	0	0	128	5.18649e+06	8.7605e+06	1.06831e+07	1.17466e+07	1.47479e+07	1.48492e+07	1.42876e+07	1.45877e+07	1.42731e+07	1.56656e+07	1.40236e+07	1.43478e+07	1.62753e+07	1.6664e+07	1.88356e+07	2.01422e+07	1.99044e+07	2.4828e+07	2.7261e+07	2.67787e+07	2.9345e+07
7664-93-9	SULFUR	Fungicide	3.44778e+07	3.90931e+07	3.7896e+07	3.76138e+07	3.42497e+07	3.61445e+07	4.1428e+07	3.86306e+07	3.52308e+07	2.90053e+07	3.02617e+07	2.92995e+07	2.98663e+07	3.33765e+07	2.61227e+07	2.56932e+07	2.22817e+07	2.29378e+07	2.48671e+07	2.78483e+07	2.6279e+07	2.56878e+07	2.76293e+07	2.77399e+07	2.76071e+07	2.67083e+07	2.85715e+07
542-75-6	DICHLOROPROPENE	Fumigant	1.89556e+07	1.87239e+07	1.81067e+07	2.4835e+07	2.8767e+07	2.02455e+07	1.16657e+07	1.29751e+07	1.64273e+07	1.86391e+07	2.03072e+07	1.52847e+07	1.79454e+07	2.28215e+07	2.16449e+07	2.1104e+07	2.62979e+07	2.5788e+07	1.81573e+07	24431514	2.58577e+07	2.18295e+07	2.2761e+07	1.96107e+07	2.51391e+07	2.2033e+07	2.43733e+07
34256-82-1	ACETOCHLOR	Herbicide	0	0	4.33044e+06	1.17347e+07	1.48659e+07	1.56766e+07	1.58544e+07	1.46928e+07	1.58296e+07	1.5938e+07	1.47051e+07	1.57566e+07	1.66449e+07	1.36178e+07	1.19616e+07	1.485e+07	1.45411e+07	1.35773e+07	1.50928e+07	1.68602e+07	1.6463e+07	1.89292e+07	1.9379e+07	2.01181e+07	2.12196e+07	2.39661e+07	2.39255e+07
131-56-6	2,4-D	Herbicide	1.42851e+07	1.40378e+07	1.48654e+07	1.637e+07	1.54782e+07	15803762	1.56964e+07	1.32004e+07	1.32164e+07	1.52061e+07	1.50667e+07	1.63178e+07	1.40844e+07	1.24578e+07	1.36545e+07	1.45013e+07	1.35393e+07	1.42912e+07	1.42664e+07	1.53927e+07	17452414	1.84834e+07	1.781e+07	1.92714e+07	2.08429e+07	2.07185e+07	2.08039e+07
137-41-7	METAM POTASSIUM	Fumigant	0	0	0	0	0	1035.3	4146.3	16030.4	817401	620624	1.03747e+06	1.8865e+06	2.29346e+06	2.52398e+06	2.91164e+06	5.05779e+06	7.69385e+06	8.64367e+06	9.29924e+06	8.16664e+06	1.36616e+07	1.356e+07	1.12445e+07	8.30874e+06	1.02056e+07	1.29009e+07	1.67927e+07
2228840	PETROLEUM OIL	Insecticide	2.01541e+07	1.97194e+07	2.34921e+07	3.12636e+07	3.34632e+07	3.74194e+07	3.51606e+07	5.07467e+07	3.82863e+07	3.41449e+07	4.13784e+07	4.13328e+07	4.12006e+07	4.2054e+07	3.39178e+07	3.14113e+07	2.84902e+07	2.57347e+07	2.40417e+07	2.79056e+07	2.57123e+07	2.6983e+07	2.0259e+07	2.50023e+07	1.88667e+07	1.89252e+07	1.64261e+07
10007-85-9	DICAMBA	Herbicide	3.66288e+06	3.68307e+06	4.8557e+06	4.74344e+06	4.2362e+06	4.49322e+06	3.9104e+06	3.14674e+06	2.91841e+06	2.82723e+06	2.71025e+06	2.35258e+06	2.2155e+06	1.88486e+06	1.58321e+06	1.5299e+06	1.62837e+06	1.80354e+06	2.13949e+06	2.34714e+06	2.69044e+06	3.25519e+06	2.91429e+06	3.21803e+06	4.10729e+06	8.69439e+06	12085669
76-06-2	CHLOROPICRIN	Fumigant	3.06771e+06	2.36462e+06	2.46351e+06	3.26357e+06	4.11761e+06	4.16679e+06	3.77444e+06	6.9931e+06	5.28581e+06	5.73623e+06	6.68473e+06	6.89395e+06	7.73586e+06	5.97877e+06	5.10478e+06	5.11546e+06	6.93475e+06	6.59362e+06	6.67567e+06	8.59787e+06	9.27878e+06	9.68394e+06	9.35822e+06	7.05111e+06	8.6806e+06	8.48918e+06	1.20429e+07
77182-82-2	GLUFOSINATE	Herbicide	0	0	0	0	1469.25	55594.9	225954	267442	357980	360514	438693	449932	735667	997704	937771	1.36001e+06	1.05404e+06	1.19293e+06	1.60302e+06	1.74889e+06	1.95992e+06	1.82207e+06	2.76885e+06	3.17141e+06	4.63028e+06	7.35823e+06	9.28511e+06
1910-42-5	PARAQUAT	Herbicide	2.1619e+06	1.99014e+06	2.45091e+06	2.70262e+06	2.32395e+06	2.22744e+06	2.37337e+06	2.37932e+06	2.7812e+06	2.56019e+06	2.97562e+06	2.48235e+06	2.40579e+06	3.19045e+06	1.99749e+06	2.88083e+06	2.75129e+06	2372397	3.05726e+06	2.7124e+06	3.14128e+06	3.35131e+06	3.9547e+06	4.82593e+06	5.45264e+06	6.53921e+06	6.86127e+06
40487-42-1	PENDIMETHALIN	Herbicide	1.02572e+07	1.10235e+07	1.16558e+07	1.27445e+07	1.18647e+07	1.27206e+07	1.05548e+07	9.11846e+06	8.20996e+06	7.3393e+06	6.75076e+06	5563254	6.38819e+06	5.70015e+06	5.63503e+06	5.3474e+06	5.44288e+06	5.67844e+06	6.61632e+06	6.94422e+06	6.15601e+06	5.89709e+06	7.25269e+06	7.42196e+06	7.13761e+06	6.63858e+06	6.42536e+06
51218-45-2	METOLACHLOR	Herbicide	2.89512e+07	2.80219e+07	3.19185e+07	2.96911e+07	3.10905e+07	3.15493e+07	2.46052e+07	1.38589e+07	1.08499e+07	7.19336e+06	1.33949e+06	703226	1.1118e+06	1.33793e+06	1.15693e+06	1.82462e+06	2.4206e+06	3.38931e+06	2.62754e+06	3.92459e+06	4.58764e+06	4.21954e+06	4.3558e+06	4.63849e+06	4.34729e+06	6.47088e+06	6.03207e+06
16672-87-0	ETHEPHON	Plant Growth Regulator	532508	678532	1.01961e+06	1.31922e+06	1.17845e+06	1.25812e+06	2.56398e+06	2.52021e+06	2.86268e+06	3.47021e+06	3.42656e+06	3.41457e+06	4.44621e+06	4.1489e+06	4.13121e+06	3.83466e+06	2.49156e+06	3.57052e+06	4.65386e+06	4.55102e+06	4.11309e+06	3.82362e+06	3.49472e+06	3926169	4.3013e+06	4.68291e+06	5.11807e+06
1897-45-6	CHLOROTHALONIL	Fungicide	4.11784e+06	6.36206e+06	5.38862e+06	5.43709e+06	5.68143e+06	4.97666e+06	5.56675e+06	4.53241e+06	4.29676e+06	4.13885e+06	3.83227e+06	3.73258e+06	3.74355e+06	4.18634e+06	4.26855e+06	5.07437e+06	4.39708e+06	4.21063e+06	4.91915e+06	4.686e+06	5.12807e+06	4.75603e+06	5.0354e+06	5.54327e+06	5.11245e+06	5.78358e+06	5.08576e+06
163515-14-8	DIMETHENAMID-P	Herbicide	0	0	0	0	0	0	0	0	2990.9	52165.2	695520	1.16176e+06	785326	1.15584e+06	1.1469e+06	1.32798e+06	1.19961e+06	1.19534e+06	1.21595e+06	1.13501e+06	1.75117e+06	2.1705e+06	2.40466e+06	2.37434e+06	3.01813e+06	3.96442e+06	4.56719e+06
7664-93-9	SULFURIC ACID	Herbicide	310100	294161	356988	420716	1.01259e+06	949222	407122	733880	1.26436e+07	1.60964e+07	1.92898e+07	2.06417e+07	1.87112e+07	13877635	2.02369e+07	1.40429e+07	4.42023e+06	1.07599e+07	1.42195e+07	3.84635e+06	6.98544e+06	1.05602e+07	8.10866e+06	5.73443e+06	9.41522e+06	5.87223e+06	3.88529e+06
1582-09-8	TRIFLURALIN	Herbicide	1.19924e+07	1.25753e+07	1.34644e+07	1.27681e+07	1.19105e+07	1.1438e+07	1.0097e+07	9.7416e+06	8.59166e+06	6.42562e+06	5.93103e+06	5.74296e+06	4.98322e+06	4.60419e+06	4.38594e+06	4.32167e+06	3.57654e+06	3.29734e+06	3.72873e+06	3.53298e+06	4.03717e+06	3.40244e+06	4.50689e+06	4.43364e+06	3.78933e+06	4.27817e+06	3.71029e+06
2921-88-2	CHLORPYRIFOS	Insecticide	6.41298e+06	7.01922e+06	7.13952e+06	6.57324e+06	6.57434e+06	5.95614e+06	5.24665e+06	4.8912e+06	5.79867e+06	4.61635e+06	4.21699e+06	4.46068e+06	4.17708e+06	4.02408e+06	3.96513e+06	3.77475e+06	5.46931e+06	3.79619e+06	3.29788e+06	3.15794e+06	3.8589e+06	3.94763e+06	4.17558e+06	3.7385e+06	2.94002e+06	3.68298e+06	3.54174e+06
2234562	MANCOZEB	Fungicide	3.53091e+06	3.72708e+06	4.24335e+06	4.68687e+06	4.70838e+06	4.5719e+06	3.47895e+06	4.19221e+06	3.51654e+06	3.31748e+06	3.31743e+06	3.74171e+06	4.05593e+06	3.85054e+06	3.54231e+06	2.9631e+06	2.73009e+06	2.79006e+06	3.13945e+06	3.28332e+06	3.29031e+06	3.44807e+06	3.42692e+06	3.32919e+06	2.81006e+06	3.24671e+06	3.34351e+06
30560-19-1	ACEPHATE	Insecticide	911324	1.12405e+06	1.65387e+06	1.67612e+06	1.16475e+06	985282	962891	1.00456e+06	993809	1.1854e+06	1.14513e+06	1.08672e+06	1.69173e+06	1.67982e+06	2.28222e+06	1.83884e+06	1.70927e+06	1.63692e+06	1.81049e+06	2.09333e+06	2.2768e+06	1.30053e+06	1.90292e+06	1.76899e+06	1.89681e+06	3.13743e+06	3.29084e+06
72178-02-0	FOMESAFEN	Herbicide	172741	224360	269609	303853	522017	529656	559274	483535	612079	371863	276280	277647	269389	343422	282413	271358	300497	597254	852779	1.1601e+06	1.30054e+06	1.30406e+06	1.56204e+06	2.26808e+06	2.96324e+06	3.06046e+06	2.74526e+06
21087-64-9	METRIBUZIN	Herbicide	1.84987e+06	1.71157e+06	1.80354e+06	1.84059e+06	1.55814e+06	1.54879e+06	1.1841e+06	1.07818e+06	1.00569e+06	1.01722e+06	845000	843426	860808	810369	929426	1.02519e+06	816348	847874	993204	1.06578e+06	1.26905e+06	1.53596e+06	1.6378e+06	2.32437e+06	2.52326e+06	2.7639e+06	2.71614e+06
122-34-9	SIMAZINE	Herbicide	2.478e+06	2.77757e+06	3.30583e+06	2.93834e+06	3.08417e+06	2.99992e+06	3.23915e+06	2.66137e+06	3.37142e+06	3.24022e+06	3.59206e+06	3.63672e+06	2.99274e+06	3.38025e+06	3.2373e+06	3.79264e+06	3.83435e+06	2.69866e+06	2.87584e+06	3.25371e+06	2.49845e+06	2.7361e+06	3.36952e+06	2.30408e+06	2.64365e+06	2.03671e+06	2.42824e+06
2312-35-8	PROPARGITE	Insecticide	1.11307e+06	1.16311e+06	1.82933e+06	1.40581e+06	1.44824e+06	1.30728e+06	1.12227e+06	1.65801e+06	1.08519e+06	740613	1.13955e+06	1.1354e+06	1.02177e+06	766968	625937	1.30072e+06	1.08481e+06	1.01517e+06	485957	994141	1.39465e+06	804735	626414	1076362	2.8279e+06	2.77175e+06	2.18311e+06
20427-59-2	COPPER HYDROXIDE	Fungicide	2.74832e+06	2.92389e+06	3.55215e+06	4.68553e+06	4.77653e+06	5.47597e+06	4.50337e+06	4.38712e+06	3.94856e+06	3.3984e+06	3.12219e+06	3.63536e+06	2.94882e+06	3.60841e+06	3.40252e+06	3.02966e+06	2.19253e+06	1.95583e+06	2.39677e+06	2.47849e+06	2.26942e+06	2.30144e+06	1.91599e+06	2.04425e+06	2.06553e+06	2.16002e+06	2.13501e+06
104206-82-8	MESOTRIONE	Herbicide	0	0	0	0	0	0	0	0	0	25544.9	233626	446053	684392	846184	945237	1.00234e+06	925295	890350	938244	974639	1.17231e+06	1.22842e+06	1.14882e+06	1.36021e+06	1.57475e+06	1.90048e+06	2.11171e+06
709-98-8	PROPANIL	Herbicide	4733523	4.49513e+06	5.32308e+06	4.17683e+06	3.90878e+06	3.16928e+06	3.68271e+06	3.92977e+06	3.10362e+06	3.18271e+06	2.93214e+06	2.82222e+06	3.07946e+06	2.59798e+06	2.41283e+06	2.47039e+06	1.97719e+06	2.19876e+06	2.42273e+06	2.12866e+06	2.28823e+06	2.57057e+06	2.41517e+06	2.18823e+06	3.10049e+06	2.4231e+06	2.03708e+06
NA	CALCIUM POLYSULFIDE	Fungicide	279028	445296	345392	384445	475526	568610	1.12124e+06	1.13839e+06	559839	746908	816158	832312	886617	750678	1.09243e+06	1.13447e+06	790371	963538	924986	1.02516e+06	1.44524e+06	1.35853e+06	1.06819e+06	1.64247e+06	1.59189e+06	1.81336e+06	1.94167e+06
330-54-1	DIURON	Herbicide	2.14645e+06	2.38889e+06	3.26526e+06	3.16907e+06	2.04862e+06	2.54024e+06	3.3476e+06	3.2772e+06	2.56027e+06	3095187	2.67941e+06	2.49261e+06	2.71617e+06	2.42993e+06	2.25729e+06	1.4066e+06	1943696	1.50606e+06	1.96425e+06	1.8877e+06	1.66106e+06	1.59951e+06	1.4487e+06	1.38728e+06	1.52916e+06	1.71709e+06	1.70553e+06
122836-35-5	SULFENTRAZONE	Herbicide	0	0	0	0	0	158548	235180	231273	234498	287661	329915	370588	360406	229186	178330	234319	224403	289662	283077	429896	604647	859950	1.25167e+06	1.62088e+06	1.78144e+06	1.90092e+06	1.63329e+06
78-48-8	TRIBUFOS	Herbicide	684347	840643	922956	1.26595e+06	1.16417e+06	955751	1.90866e+06	1.73931e+06	1.85349e+06	2116699	1.63871e+06	1.51242e+06	1.3135e+06	1.25268e+06	1.09711e+06	1.25602e+06	754294	835221	1.08649e+06	1.11634e+06	1.06192e+06	899737	869618	778874	1.27629e+06	1123755	1.49525e+06
133-06-2	CAPTAN	Fungicide	2.74894e+06	1.96355e+06	2.24821e+06	2.31478e+06	2.43789e+06	2.35208e+06	2.04586e+06	1.6922e+06	1611968	1.25472e+06	1.30205e+06	1.45808e+06	1.60212e+06	1.58341e+06	1.35029e+06	1.26795e+06	1.3284e+06	1.60156e+06	1.40161e+06	1.66399e+06	1.29298e+06	1.72375e+06	1.64001e+06	1.63138e+06	1.45267e+06	1.44864e+06	1.43283e+06
1689-99-2	BROMOXYNIL	Herbicide	1.45224e+06	1.18629e+06	1.46398e+06	1.43128e+06	1.6729e+06	2.01331e+06	1.52258e+06	1.42581e+06	1.31686e+06	1.29206e+06	1.2152e+06	1388371	1.15836e+06	1.2192e+06	982783	1.24546e+06	1.26862e+06	1.09948e+06	1.22595e+06	905384	1.09287e+06	1246261	1.5126e+06	1.54816e+06	1.27162e+06	1.29382e+06	1.42958e+06
2146053	SODIUM CHLORATE	Herbicide	3.30768e+06	3.7354e+06	4.05111e+06	5.02094e+06	1.42565e+07	2.1985e+06	1.7863e+06	1.42665e+06	1.56323e+06	1.71844e+06	1.59734e+06	1.24665e+06	967521	876817	746665	476147	316196	209545	484950	413997	454972	193038	149981	109049	221991	827993	1.39851e+06
55283-68-6	ETHALFLURALIN	Herbicide	1.86894e+06	1.68185e+06	1.95717e+06	2.03668e+06	1.68698e+06	1.32195e+06	1.90138e+06	1.91976e+06	1.28678e+06	1.11055e+06	913645	1.05487e+06	1.02972e+06	849902	721787	680128	653877	705642	706976	493963	617085	580929	664402	720162	610730	1.52457e+06	1.26908e+06
25057-89-0	BENTAZONE	Herbicide	3.25825e+06	2.87519e+06	3.23268e+06	2.94215e+06	3.056e+06	3.26948e+06	1.95246e+06	1.56555e+06	1.24812e+06	1.19875e+06	859582	687438	765954	844770	831219	695519	691413	800788	697758	550853	625037	764770	836853	1.12193e+06	1.03443e+06	813533	1.21681e+06
131860-33-8	AZOXYSTROBIN	Fungicide	0	0	0	0	0	41034.8	137691	186072	206845	252500	271530	353204	334412	475103	368893	461883	692746	595475	675680	758605	911078	941770	885079	996212	1.02816e+06	1.1761e+06	1.20736e+06
26183-52-8	DECAN-1-OL	Insecticide	836731	721375	813057	773975	857583	1.30915e+06	734950	640834	866016	650850	771513	641519	670862	879631	1.04142e+06	1.38862e+06	2.01839e+06	1.45253e+06	1.97897e+06	2.54118e+06	2.18836e+06	1636434	2360908	2.11173e+06	1.53719e+06	1.3577e+06	1.17278e+06
7664-38-2	PHOSPHORIC ACID	Fungicide	102572	115367	114125	105997	111544	94291.4	78829.5	72082	56195.9	40857.8	66832.6	34668.3	156175	166024	296808	211931	162679	150152	126406	152397	472125	330557	582040	586652	633781	1.22797e+06	1.1561e+06
2436-73-9	MCPA	Herbicide	2.17363e+06	2.06924e+06	2.47052e+06	2.38435e+06	2.58555e+06	3.29277e+06	2.38586e+06	3.38862e+06	2.4981e+06	2.27548e+06	1.98067e+06	1.97378e+06	1.82216e+06	1.65557e+06	1.40929e+06	1.96244e+06	1.67523e+06	1.41028e+06	1.3557e+06	1.50229e+06	1.34731e+06	1.18814e+06	1.08376e+06	1.50553e+06	1.67132e+06	1.15504e+06	1.1212e+06
99129-21-2	CLETHODIM	Herbicide	62713.2	81358.6	143731	244923	221196	283244	266211	252372	283761	269381	214945	247662	228723	322087	205054	178847	234523	375879	355904	374908	469984	521395	632671	638187	742882	795703	1.07061e+06
60207-90-1	PROPICONAZOLE	Fungicide	230807	194150	210473	275428	290989	231627	184625	163742	213694	168094	201172	235318	190031	373158	236647	426455	843950	642423	634531	855737	894950	851471	850357	943073	1.05407e+06	1.05648e+06	1.06943e+06
23564-05-8	THIOPHANATE-METHYL	Fungicide	273251	271621	221221	287227	307297	340204	241744	274358	185711	160348	220848	305016	294841	388497	314578	345298	320924	411199	583467	532708	604506	630255	869512	1.02213e+06	704532	1.17116e+06	1.05561e+06
175013-18-0	PYRACLOSTROBIN	Fungicide	0	0	0	0	0	0	0	0	0	0	66	178633	233779	375529	373821	752530	1.23647e+06	939035	1.00249e+06	1.18441e+06	971967	1.14671e+06	1.15482e+06	946045	1.04383e+06	1.05967e+06	1.02048e+06
57754-85-5	CLOPYRALID	Herbicide	79614.9	145111	91510.6	237652	159083	299094	992209	500245	635933	691646	497399	459466	466806	430160	352550	443446	471276	446386	451200	527688	640357	707205	725760	816420	869885	947588	976593
759-94-4	EPTC	Herbicide	8.99338e+06	7.70863e+06	7.78469e+06	7.36787e+06	7.25233e+06	5.03241e+06	6.18365e+06	6.0247e+06	5.43909e+06	4.12513e+06	3898647	2.42082e+06	3.12363e+06	2.81432e+06	1.79885e+06	1.37827e+06	1.06657e+06	1.37158e+06	1.25033e+06	887915	970878	1.44333e+06	2.88904e+06	1.84946e+06	1.1907e+06	1.1572e+06	951204
15972-60-8	ALACHLOR	Herbicide	2.53879e+07	2.18987e+07	2.33383e+07	1.17195e+07	9.82688e+06	7.68385e+06	6.65729e+06	5.56285e+06	4.53265e+06	4.99992e+06	4.42808e+06	4.20487e+06	3.03878e+06	2.66989e+06	3.19229e+06	1.88709e+06	1.72826e+06	2476546	2.19136e+06	1.52175e+06	2.55443e+06	1.0571e+06	1.54639e+06	682301	580890	1.02433e+06	905894
7758-99-8	COPPER SULFATE	Fungicide	2.62166e+06	2.92292e+06	4.21028e+06	3.01577e+06	2.41757e+06	2.15423e+06	3.03041e+06	2.08626e+06	2.27998e+06	2.0633e+06	1.59866e+06	2.14176e+06	1.92012e+06	1.65174e+06	1.8704e+06	1.71436e+06	1.10394e+06	1.07013e+06	889727	899289	1.49623e+06	973585	1.0823e+06	1.00515e+06	951209	1.21344e+06	900551
107534-96-3	TEBUCONAZOLE	Fungicide	0	0	68442.6	151542	150114	137021	236110	211783	182416	187031	164891	199815	251097	332965	237244	288454	355889	345789	469373	559678	730997	634513	720656	1.13717e+06	902025	822225	864739
447399-55-5	PYROXASULFONE	Herbicide	0	0	0	0	0	0	0	0	0	0	0	0	0	0	0	0	0	0	0	0	1663.1	155553	389893	399822	403469	585422	807897
81406-37-3	FLUROXYPYR	Herbicide	0	0	0	0	0	0	503.7	48168	64444.3	62059	150565	130559	204675	229531	297575	348751	387097	323807	393424	436178	501327	544822	675431	665127	706253	773729	758376
82657-04-3	BIFENTHRIN	Insecticide	55915.7	49124.6	51322.6	80634.3	40094.5	56607.3	46797.8	43169.3	69222.2	78487.8	144332	132852	134429	104159	85747.6	156509	186104	295895	370105	353378	632962	646859	604916	545310	582339	704335	746516
57213-69-1	TRICLOPYR	Herbicide	356397	532730	503866	982388	1.40072e+06	1.50146e+06	1.84353e+06	723391	1.1063e+06	1.05621e+06	1.09647e+06	990265	770086	651957	697850	686793	635161	554755	636578	581304	501271	712328	800284	753184	669782	906744	733105
103361-09-7	FLUMIOXAZIN	Herbicide	0	0	0	0	0	0	0	0	0	22642.7	30062.5	47068.8	81781.9	133734	140278	194955	275437	345443	407700	555421	515017	518091	672939	741186	672908	665362	718234
28249-77-6	THIOBENCARB	Herbicide	799887	744621	864151	864384	683653	995988	736802	673767	548318	380638	424948	342278	313931	263064	182071	255977	467516	258753	232624	454564	398206	490964	512218	618797	1.05617e+06	787309	690053
13071-79-9	TERBUFOS	Insecticide	3.81443e+06	3.33486e+06	3.87269e+06	3.97326e+06	3.53281e+06	4.21388e+06	3.37659e+06	2.80528e+06	2.26027e+06	1.81451e+06	1.84037e+06	1.77767e+06	1.322e+06	613302	569832	1.00637e+06	326535	649785	418070	616371	670302	729867	1.12869e+06	725401	659183	751214	674195
63-25-2	CARBARYL	Insecticide	1.88819e+06	2.19451e+06	2.32108e+06	2.9391e+06	2.39656e+06	2277550	1.2943e+06	1.4401e+06	1.16221e+06	1.34508e+06	1.21185e+06	1.04249e+06	797732	1.16248e+06	820918	776266	822709	1.02644e+06	725442	627270	790880	616098	677640	587429	805330	646497	632449
624-92-0	DIMETHYL DISULFIDE	Fumigant	0	0	0	0	0	0	0	0	0	0	0	0	0	0	0	0	0	0	0	0	917063	384331	478107	137884	0	35847.7	630682
60-51-5	DIMETHOATE	Insecticide	1.10714e+06	1.25403e+06	1.41689e+06	1.38202e+06	1.77728e+06	1.17521e+06	788124	975816	770252	631997	875104	611712	1.14373e+06	859631	534563	678529	728037	529729	720216	1.30118e+06	1.1413e+06	763210	631724	739373	593107	672796	625897
298-02-2	PHORATE	Insecticide	2135208	2.21621e+06	2.7058e+06	2.55671e+06	1.67943e+06	2.21547e+06	1.40698e+06	2.12016e+06	2.04358e+06	1.39387e+06	1.24594e+06	900235	930527	843306	675796	699188	635256	427480	562204	500610	641263	702252	638263	530896	451686	312323	613340
137-30-4	ZIRAM	Fungicide	1.14667e+06	930332	757609	1.15203e+06	1.22533e+06	998820	1.25729e+06	1.08774e+06	841085	661330	655764	784639	752129	878625	1.01736e+06	857270	830294	588367	814274	684148	701061	579734	702778	573910	601229	606790	550492
1333-22-8	COPPER SULFATE TRIBASIC	Fungicide	307049	367843	315772	300375	337081	427511	385738	331722	329613	288053	397160	436362	477348	501025	531528	388534	437918	365185	513470	699653	477553	465365	456608	601444	603384	638114	545175
74-83-9	METHYL BROMIDE	Fumigant	3.302e+07	1.30166e+07	3.62779e+07	4.43909e+07	4.10438e+07	3.7225e+07	2.4908e+07	2.62839e+07	1.80803e+07	1.37241e+07	8.86903e+06	8.79109e+06	1.1266e+07	7.78091e+06	6.85558e+06	7.6869e+06	4.51318e+06	3.93841e+06	3.13841e+06	2.37276e+06	1933398	1.19919e+06	914555	765194	654443	431157	536907
81777-89-1	CLOMAZONE	Herbicide	1.05777e+06	1.17614e+06	1.30333e+06	1.51415e+06	1.46268e+06	1.63376e+06	1.33309e+06	782994	1.0044e+06	746729	663005	699748	485774	521589	480495	440090	401781	369477	415776	393876	443177	371332	442245	395604	482882	440328	533612
7287-19-6	PROMETRYN	Herbicide	888793	1.09395e+06	1.13688e+06	1.21279e+06	1.15641e+06	942958	747646	820753	865811	796029	761484	586392	512036	415895	346009	311071	229621	337291	405794	693283	358374	625687	444795	445511	592413	592570	512912
138261-41-3	IMIDACLOPRID	Insecticide	0	0	9638.05	82377.4	94299.7	172744	152917	131026	128901	126641	123164	142805	236347	200617	204503	310780	288729	387392	754384	792617	828017	948057	996949	441753	443579	592739	504619
64742-47-8	PETROLEUM DISTILLATE	Insecticide	82193.8	621378	394963	274451	130630	101479	413576	913455	3.30763e+06	6.41758e+06	1.57408e+06	2.13872e+06	2.87595e+06	1.69286e+06	1.34548e+06	1.42852e+06	1.22336e+06	525384	628183	641120	586984	607687	600562	723373	738549	754050	493766
42874-03-3	OXYFLUORFEN	Herbicide	181953	207069	196993	269364	421231	296930	325478	375562	294856	282976	263446	301496	319226	320888	368101	322373	325565	311552	281900	404740	400655	439272	382644	401383	436715	513437	468451
NA	ACIFLUORFEN	Herbicide	631246	609697	867815	720475	907437	806343	446133	286491	253397	288890	181990	155370	147188	143369	100939	65812.8	83218.9	133679	138366	140966	138013	325458	486152	446619	463317	394484	447310
141-66-2	DICROTOPHOS	Insecticide	234190	257437	168671	249547	194656	199576	136051	265250	206488	250022	287526	278651	645528	499842	523269	565376	370489	325547	513285	414407	571010	592948	563491	393351	479814	389195	439098
2164-17-2	FLUOMETURON	Herbicide	2.14415e+06	2.21101e+06	2.72338e+06	3.25534e+06	2.60986e+06	2.21565e+06	2.20086e+06	1.44276e+06	1.26041e+06	700868	476483	317558	364797	246205	235767	280318	154785	161385	333898	446565	351547	293522	297006	276500	351265	366774	436694
77501-63-4	LACTOFEN	Herbicide	95496.7	78589.9	127517	186687	182208	154243	94160.9	82165.7	68708.9	77727.4	58666.3	36964.2	35795.1	47850.2	52831.2	42348.9	46827.9	93623	111325	137470	177267	316158	332227	385451	320213	208933	422471
81335-77-5	IMAZETHAPYR	Herbicide	436997	436699	599592	794289	716011	701684	395038	432025	306875	264255	238178	194959	213683	177014	189805	156811	230423	229142	243464	252744	321226	259032	303466	334120	281756	324195	414294
25606-41-1	PROPAMOCARB HCL	Fungicide	0	59.65	141.7	105260	71575.2	35573.7	69265.8	19653.1	19155.3	125962	9396.2	7148.38	8902.5	44259.8	75487.7	143845	109357	147069	147916	164717	182161	149039	179457	138575	129434	433329	406390
178928-70-6	PROTHIOCONAZOLE	Fungicide	0	0	0	0	0	0	0	0	0	0	0	0	0	0	0	53280.3	201117	116378	121268	213604	242486	256826	304928	374224	361588	312508	405376
13194-48-4	ETHOPROPHOS	Insecticide	1.1173e+06	483745	353022	628726	608494	366498	384082	444961	337086	414572	313384	459439	673103	302339	220113	371602	331048	209201	271623	363221	202127	101553	89565.6	80340.2	385342	362942	403203
163515-14-8	DIMETHENAMID	Herbicide	0	242509	1.72857e+06	2.15985e+06	4.5482e+06	4.16952e+06	4.0323e+06	4.21986e+06	3.77012e+06	3.31636e+06	3.01531e+06	2.47066e+06	2.14261e+06	1.57934e+06	1.395e+06	1.7963e+06	1.89018e+06	1.20847e+06	1.33966e+06	1.2362e+06	1.2243e+06	1.18781e+06	901570	548485	397922	380310	396174
2163-80-6	MSMA	Herbicide	2.03327e+06	1.85254e+06	2.48075e+06	3.05446e+06	3.23763e+06	2.40898e+06	1.09093e+06	1.04026e+06	940068	817540	676511	841847	359678	399742	456876	402260	758011	605481	423512	690743	584142	447887	503371	324866	441180	307110	394688
161050-58-4	METHOXYFENOZIDE	Insecticide	0	0	0	0	0	0	0	0	0	19666.1	22311.9	29479.5	79718.9	148149	124692	120365	119890	90815.1	115147	193164	150690	187059	208034	222922	265202	308593	377912
141517-21-7	TRIFLOXYSTROBIN	Fungicide	0	0	0	0	0	0	0	177.85	26734	29475.7	49603	90657.6	76647.9	116474	100030	143967	203944	295123	228398	311017	365207	390671	427879	389274	323512	419702	376311
NA	ALLYL ISOTHIOCYANATE	Fumigant	0	0	0	0	0	0	0	0	0	0	0	0	0	0	0	0	0	0	0	0	0	0	34514.6	478432	646034	370610	370610
732-11-6	PHOSMET	Insecticide	661161	476980	523119	573966	616805	720230	652141	848997	851087	829272	772241	835291	957006	928715	781685	633468	578815	517048	549328	556031	349652	610126	364158	445616	351756	304780	355615
91465-08-6	CYHALOTHRIN-LAMBDA	Insecticide	83524.3	68636.4	75621.9	126634	129810	143518	136508	106169	111957	124939	150339	131520	121203	142604	142647	171891	249387	246007	232205	261651	230086	312363	299696	315197	313518	323126	354204
121-75-5	MALATHION	Insectide	1.62652e+06	1.90795e+06	1.68394e+06	2207965	2.14588e+06	2.70366e+06	1.54078e+06	1.11015e+06	1.29576e+06	1.07799e+06	960337	799831	1.31634e+06	1.1573e+06	1.07605e+06	843725	1.18921e+06	722971	1.15526e+06	767182	564100	630306	919237	685277	591745	370271	349547
16752-77-5	METHOMYL	Insecticide	855804	958490	1.1529e+06	1.55436e+06	1.01645e+06	982416	859478	742205	583425	485392	468262	524820	442199	456360	392259	449288	524418	564194	508858	474248	506433	382930	370826	384650	388615	329044	346906
52645-53-1	PERMETHRIN	Insecticide	461964	400882	488620	546983	526686	441402	366208	323602	359164	324834	268934	220005	265280	260620	244613	244352	245549	224373	239229	216386	303633	235597	294912	253198	237946	282887	333167
372137-35-4	SAFLUFENACIL	Herbicide	0	0	0	0	0	0	0	0	0	0	0	0	0	0	0	0	0	0	76442.8	114275	156800	215776	266758	311342	280335	300663	324987
NA	2,4-DB	Herbicide	391594	572542	535498	565235	489154	422524	460285	581879	338494	360032	590199	375970	569021	636606	430516	353809	356357	362914	378715	961435	357694	275959	303880	358493	580967	303484	324378
20611-81-8	CYANAMIDE	Fumigant	51883.2	82246	86628.3	66159.8	64757.3	85191.7	51502.3	119214	88766.4	124358	88724.1	102886	125107	110891	105227	119982	100011	97762.1	127501	147244	183505	209801	229629	265082	253984	284513	322794
6607	PICLORAM	Herbicide	567790	869246	1.09695e+06	933346	740269	807987	985605	705339	840128	919851	701925	925177	748406	454118	492578	800732	505427	778640	459489	307619	379453	406561	347438	398044	376257	436882	321711
8012-69-9	COPPER OXYCHLORIDE	Fungicide	11121.8	21944.6	3315.6	6693.5	18091.4	49784.6	88783.4	68105.5	52022.8	114690	110500	67676.4	55264.6	76272.3	55318.3	31194	26184.3	34821.4	35828.7	66745.8	88514.1	143659	118281	232462	217013	277724	311803
24307-26-4	MEPIQUAT	Plant Growth Regulator	69396.4	66413.6	83385.2	112488	118940	143849	109213	135285	125547	148548	142712	209549	250221	300243	273788	223870	159449	192432	208737	260053	233946	239346	208488	184073	216508	310251	309658
907204-31-3	FLUXAPYROXAD	Fungicide	0	0	0	0	0	0	0	0	0	0	0	0	0	0	0	0	0	0	0	0	12831.2	112155	173011	192976	249942	302550	304339
141112-29-0	ISOXAFLUTOLE	Herbicide	0	0	0	0	0	0	70.5	124374	111017	155721	197809	219644	209276	195137	186559	153241	133923	154635	186416	242519	299340	298086	327134	301577	303409	304071	289730
330-55-2	LINURON	Herbicide	1.0932e+06	1.28033e+06	836329	620494	664531	648205	400918	291206	231752	251527	417545	273986	389703	390245	298317	354027	216030	145256	207520	142741	204305	446386	171022	225001	228951	220109	284720
500008-45-7	CHLORANTRANILIPROLE	Insecticide	0	0	0	0	0	0	0	0	0	0	0	0	0	0	0	0	10806	22747.4	39101.5	67545	57702.7	100066	162377	160727	184833	244827	281185
66332-96-5	FLUTOLANIL	Fungicide	0	0	0	50811	68952.8	31341.5	17877.9	23319.5	39176.3	50449.2	52617.2	68373.2	76476.1	74976.6	37427.5	85960.2	58468.6	102723	158260	190143	262862	158056	229870	377655	307725	381191	280366
NA	SULFCARBAMIDE	Plant Growth regulator	86986	6293.95	51083.7	555280	819069	918571	956291	1.5202e+06	1.86965e+06	1.92031e+06	2.0303e+06	1.62825e+06	1.53605e+06	1.78741e+06	1.03898e+06	952309	547617	607680	387506	451928	350254	283384	253411	497862	170432	273242	269999
84087-01-4	QUINCLORAC	Herbicide	37106.3	63436.5	121021	134662	138796	152619	212934	205914	169728	180580	177437	142452	146238	142250	106618	115685	109066	116989	189643	130998	170380	193412	181704	222433	253505	270210	258327
119446-68-3	DIFENOCONAZOLE	Fungicide	0	0	0	0	0	0	0	0	0.9	1.1	1.2	1.3	0	0	0	0	8529.6	33448.4	44854.9	92031.9	104400	140222	182095	162076	170370	207735	247435
81335-37-7	IMAZAQUIN	Herbicide	531108	624953	553948	462376	461108	393869	246957	193898	128760	83127.9	61240.1	66921.2	112521	46062.2	50719.2	53799.4	78038.3	55154.5	60852.3	58363.3	83385.9	73464.5	51060.7	38347.8	23206.6	70999.5	247391
335104-84-2	TEMBOTRIONE	Herbicide	0	0	0	0	0	0	0	0	0	0	0	0	0	0	0	0	65327.4	109360	99620.4	130923	197068	245974	208260	269818	270961	261554	244911
741-58-2	BENSULIDE	Herbicide	204144	252843	392642	353868	195904	268604	296908	317564	354081	307961	294397	320774	288078	315397	379549	301575	289948	240071	215627	269898	216309	220866	286837	326013	338733	286628	243319
1317-39-1	CUPROUS OXIDE	Fungicide	84736.8	188319	119816	156811	159796	118115	144981	148153	98779.7	84433.2	97735.1	144065	224856	278134	206446	141113	151263	273718	173733	468347	298483	262553	243689	468714	231638	184140	242428
125116-23-6	METCONAZOLE	Fungicide	0	0	0	0	0	0	0	0	0	0	0	0	0	0	0	1937	2915.55	21971.5	70569.7	117237	135693	220278	218240	186670	209007	191587	240813
28382-15-2	MALEIC HYDRAZIDE	Herbicide	605143	599844	502079	506061	671096	567842	516241	539094	470761	456994	372274	425429	471884	380038	431199	407756	345680	387066	350143	346809	301930	351659	289056	322094	204697	224842	237998
188425-85-6	BOSCALID	Fungicide	0	0	0	0	0	0	0	0	0	0	0	26.9	69935.3	132111	181946	166562	223049	165302	220477	235829	258119	283053	276898	299799	342102	273813	235644
150114-71-9	AMINOPYRALID	Herbicide	0	0	0	0	0	0	0	0	0	0	0	0	0	0	11112.9	21426.3	85462.1	107760	90611.4	118815	69271.4	107875	121685	137753	202696	190828	235054
197143	DODINE	Fungicide	116200	97506.4	145603	79475.6	97270.6	62788.2	89155.2	59617.3	57793.6	52801.1	34950.7	137085	62018.6	116577	61953.1	42847.5	56086.7	113035	171318	80526.5	178680	149035	171578	231190	181754	236915	232040
142459-58-3	FLUFENACET	Herbicide	0	0	0	0	0	0	270022	389306	538118	527980	493305	504907	568094	477325	339186	429382	341799	460643	242340	146685	265642	90597.6	113173	319621	49962.2	43261.9	224895
NA	POTASSIUM BICARBONATE	Fungicide	0	0	0	0	0	12.5	29931	40014.7	59397.6	60329.1	88290.1	154801	85851.4	195256	177255	97888.5	64402.5	109863	149091	184923	150861	143216	115142	182740	239284	337195	223984
23135-22-0	OXAMYL	Insecticide	238964	279993	319328	436677	281328	426480	524191	445562	501676	308537	303184	312754	333009	401330	510881	469942	449666	263616	390697	470792	484471	494963	424673	329485	58932.7	73332	215502
51707-55-2	THIDIAZURON	Plant Growth Regulator	20629.2	45985.7	26030.4	65038.7	43869.8	39697.3	102124	122236	110368	128196	138532	101557	130455	111941	115525	142095	63523.4	82784	138680	148524	163531	132322	151420	143676	168721	165518	199358
117428-22-5	PICOXYSTROBIN	Fungicide	0	0	0	0	0	0	0	0	0	0	0	0	0	0	0	0	0	0	0	0	0	183584	237646	218276	170372	178808	190874
300-76-5	NALED	Insecticide	100338	153870	308744	492851	460580	396153	115706	129283	152290	131388	90404.2	81486.6	69833.9	95992.7	259251	163650	57298.2	63942.5	127634	93976.7	67448.8	101059	82339.9	107265	141756	176782	188777
903574-98-1	DCPA	Herbicide	864165	1.08443e+06	519966	607352	587929	398801	297119	215204	87677.5	322824	145852	167721	202446	164657	188786	176444	150510	150463	148891	188541	171936	187880	253118	193954	263071	218332	183587
82-68-8	QUINTOZENE	Fungicide	533831	521521	834235	648270	430806	435652	335138	405443	555827	443721	259940	313133	424202	303740	195831	237632	264830	273116	249108	52610.8	62870.4	27957.7	79411.9	96660.6	109600	74999.8	179668
51235-04-2	HEXAZINONE	Herbicide	290972	253069	454366	302560	500457	188410	287710	230810	301364	271825	296142	320623	280807	315408	352426	207034	246076	171650	141471	160331	167930	245127	204638	146971	190251	112534	176429
69327-76-0	BUPROFEZIN	Insecticide	0	0	0	0	12004.6	10794.1	7142.2	14040.2	2140.05	4813.73	15596.9	18896.7	23142.7	18853	46223.2	55227.4	40892.2	44248.2	57132.4	57630.7	61510.4	83777.4	108330	113000	126644	144253	168426
98967-40-9	FLUMETSULAM	Herbicide	0	102.35	103372	81279.3	118148	155188	209350	186137	191437	159494	137131	112481	114356	96582.1	75161	83392.8	77914.6	81809.4	143382	124867	142293	172070	178530	226251	212926	171910	167667
27314-13-2	NORFLURAZON	Herbicide	1.14101e+06	899101	1.2894e+06	1.66567e+06	1.51851e+06	1.11037e+06	850140	868763	658310	825171	514555	627431	378356	302333	263766	255398	173115	320440	241658	152991	101009	119451	83412.3	105424	86597.3	60353.2	164708
900-95-8	FENTIN	Insecticide	225377	232528	242187	265170	311060	316346	293915	272260	234928	202446	205353	164284	118548	118689	139572	144401	107788	106285	127587	130762	139421	160117	128720	187163	181015	182896	160240
15096-52-3	CRYOLITE	Insecticide	2.24218e+06	1.49974e+06	2.08358e+06	1.21556e+06	1.24731e+06	1.22216e+06	1.14004e+06	1.06124e+06	1.07769e+06	603891	509425	396739	514819	361285	315641	667575	307196	410345	515416	275698	308845	306167	296934	168262	182784	142866	153629
352010-68-5	BICYCLOPYRONE	Herbicide	0	0	0	0	0	0	0	0	0	0	0	0	0	0	0	0	0	0	0	0	0	0	0	1652.25	94635.7	129958	146889
153719-23-4	THIAMETHOXAM	Insecticide	0	0	0	0	0	0	0	0	195.35	3720.35	25372.3	25877.5	100780	153155	248601	262365	331341	462545	444381	570204	593768	569568	671441	124357	144355	108352	144195
69806-50-4	FLUAZIFOP	Herbicide	349857	410826	409325	441157	440115	563524	343627	265318	239477	202663	115706	128003	114686	80459.6	95270	88765.7	69097.1	163183	116750	69380	97759.9	71791.1	95682.1	132240	139365	98681.7	142715
85-00-7	DIQUAT	Herbicide	109884	60648.6	124984	178207	248378	110096	81386.3	106090	102163	103192	107225	87228.5	93049.2	78130.8	79718.7	93968.7	94036.2	98072.1	76014.4	87860.7	133470	143288	137887	138663	119845	111111	141361
149877-41-8	BIFENAZATE	Insecticide	0	0	0	0	0	0	0	0	1	45.1	16480.1	29108.8	35455.7	43236.1	38847.9	44733.9	58191.3	70591.1	81975.6	58293.4	69788.9	89675.6	84861.7	70163.4	84611.2	136830	140512
70630-17-0	MEFENOXAM	Fungicide	0	0	0	0	20	82893.5	135303	167889	163652	138354	126407	117916	158876	109921	116455	126009	106737	120475	107837	131221	133021	162638	160696	112433	128490	144327	140116
116-06-3	ALDICARB	Fumigant	1.36952e+06	1.53434e+06	1.53801e+06	1.99606e+06	2.34694e+06	2.32528e+06	1.89256e+06	2.50398e+06	2.03255e+06	1.68489e+06	1.83874e+06	1.9895e+06	2.2183e+06	2.01589e+06	1.9627e+06	1.92976e+06	1.71247e+06	1.79513e+06	1.89001e+06	835534	150612	26308	57	0	8377.45	51210.9	138621
109293-97-2	DIFLUFENZOPYR	Herbicide	0	0	0	0	0	0	0	42976.9	61597.6	79208.4	83323.1	76731.5	57658.6	66786	43683	58715.9	80247.1	65345.7	53518.1	72574.1	101575	130930	118174	109234	146148	161750	138103
121552-61-2	CYPRODINIL	Fungicide	0	0	0	0	0	0	25959	65608.9	50705.9	45704.7	57668	62195.3	58831	72725.2	64676.9	77898.5	68220.2	71886.6	83070.8	119739	113462	111002	117865	119681	121349	147836	136553
19044-88-3	ORYZALIN	Herbicide	414561	470231	436387	501661	730953	516094	566417	387605	231734	93845.6	110940	187900	300232	346341	400085	306325	304932	311882	348374	413288	469570	275914	284873	282289	135122	175662	133198
658066-35-4	FLUOPYRAM	Fungicide	0	0	0	0	0	0	0	0	0	0	0	0	0	0	0	0	0	0	0	0	11661.7	22342.4	45885.3	65763.4	79311.1	116641	129350
76674-21-0	FLUTRIAFOL	Fungicide	0	0	0	0	0	0	0	0	0	0	0	0	0	0	0	1801.9	668.4	7750.1	7583.73	10340.9	17193.3	24696.4	52224.1	102490	85062.4	144108	128032
1072957-71-1	BENZOVINDIFLUPYR	Fungicide	0	0	0	0	0	0	0	0	0	0	0	0	0	0	0	0	0	0	0	0	0	0	0	0	40489.5	81846.4	122521
283594-90-1	SPIROMESIFEN	Insecticide	0	0	0	0	0	0	0	0	0	0	0	0	0	6970.05	47765.5	35473.4	77407.1	88989.4	116580	205415	87609.4	94480.3	94362.2	75059.4	86936.9	100386	110886
53112-28-0	PYRIMETHANIL	Fungicide	0	0	0	0	0	0	0	0	0	0	0	0	0	7605.85	28134.2	39570.8	65502.1	49255.9	47340.3	67056.9	61391.1	81160	126337	93559.9	92544.1	83199.6	108961
74051-80-2	SETHOXYDIM	Herbicide	507654	612240	726412	780247	743553	574150	529923	560373	410356	339856	325286	259372	261386	276953	162798	158844	178399	167896	168248	156831	121722	128127	123941	92798.6	168820	86669.3	106403
112281-77-3	TETRACONAZOLE	Fungicide	0	0	0	0	0	0	0	45559.7	50844.9	42961.7	44976.5	34952.9	31550.4	38827.1	28063.3	90028.1	93109.5	59464.6	72331	71499.6	56706.7	67117.9	73284.1	45659.3	59958.9	61439.3	105258
68359-37-5	CYFLUTHRIN	Insecticide	59744.5	96621.7	57036.7	110187	56395.6	67210.4	77823.6	58516.8	62312	102801	81537.3	70305.4	99356.4	113756	80081.9	93966.4	84062.5	116306	106394	113884	105635	119230	136373	126760	111009	124247	105213
243973-20-8	PINOXADEN	Herbicide	0	0	0	0	0	0	0	0	0	0	0	0	0	0	25588.7	67329.4	135701	117682	94939.9	119719	121816	117878	117860	124911	96505.9	82867.6	102422
147150-35-4	CLORANSULAM-METHYL	Herbicide	0	0	0	0	0	0	16898.7	25136.8	33403.7	34891.4	25150.7	21052.2	17888.5	18190.3	19139.7	15056.9	32751.9	33546.8	39366.8	40052.1	43629.9	74242.4	98255.9	99492.1	101386	113222	102198
139-40-2	PROPAZINE	Herbicide	44592.5	149140	257747	194262	193267	180037	34638.6	51020.3	80699.3	0	0	0	0	0	0	53285.7	57922.3	100425	143149	17666.3	22303.4	92476.4	69305.4	304550	261543	327125	101639
183675-82-3	PENTHIOPYRAD	Fungicide	0	0	0	0	0	0	0	0	0	0	0	0	0	0	0	0	0	0	0	0	35819.2	73177.8	95062.1	110317	99080	82467.8	99440.4
99283-00-8	CHLORIMURON	Herbicide	112362	107396	118735	112368	103135	108280	89067	60004.2	48263.1	40546.8	37532.5	40438.8	46179.6	24358.7	24314.4	33032.2	54391.2	49918.6	69387.3	112445	111655	122035	148778	124964	132943	106225	98783.5
NA	DICHLORPROP	Herbicide	153075	336861	648177	597532	340763	501285	15023.9	422.9	374.15	5355.48	37601.9	76947.1	49663.3	26796.2	9716.35	31625.8	5905.77	24394.7	13631.2	10969.9	25554.2	29318.4	5843.4	23185.6	105746	40672.7	97363.5
39148-24-8	FOSETYL	Fungicide	307448	249534	254461	286471	330425	305199	416539	387116	326560	205013	158816	175461	156058	216658	221113	199401	107366	108810	175766	186390	184173	195056	176999	175569	154960	94581.5	94591.1
36734-19-7	IPRODIONE	Fungicide	276830	423777	706416	499436	510073	342849	369547	297020	334708	229723	162851	235856	229297	180470	220032	186747	163327	173949	193187	216684	203311	162782	152619	151148	173388	185570	94084.1
1315501-18-8	ZETA-CYPERMETHRIN	Insecticide	5551.5	11633.8	49523.1	55585.3	62651.4	25210.5	26702.5	19689.5	19762.9	24716.2	92948.2	104212	82674.2	70221.5	74276.3	86606.2	93497.4	79089	87654	82946.1	105442	121500	111375	127889	105427	94648.8	93647.1
317815-83-1	THIENCARBAZONE-METHYL	Herbicide	0	0	0	0	0	0	0	0	0	0	0	0	0	0	0	0	0	13994.6	33362.1	60019.1	85369.6	91978.1	107064	112028	109985	101557	93507.6
203313-25-1	SPIROTETRAMAT	Insecticide	0	0	0	0	0	0	0	0	0	0	0	0	0	0	0	0	1005.4	7441.35	9013.48	25908.6	42574.9	40313.3	51915.6	82486.8	84577.9	85713.9	89173.9
9006-42-2	METIRAM	Fungicide	176154	384533	568429	591903	765357	772659	764842	983962	544582	687595	918688	602142	589558	816693	496188	1.13578e+06	395016	406592	237030	209854	315918	100482	151260	256368	147434	72786.8	87735.6
79538-32-2	TEFLUTHRIN	Insecticide	138150	173783	203643	218482	338924	318765	336684	251763	286760	263177	352893	396947	341864	317142	329594	276074	227523	155768	109923	121742	190726	226340	191367	170170	130389	101862	87673.6
935545-74-7	SPINETORAM	Insectide	0	0	0	0	0	0	0	0	0	0	0	0	0	0	0	163.4	25284.6	33762	36139.2	39209.7	48466.8	58137.5	62122.8	70402	80502.4	81069.3	86948.6
193740-76-0	FLUOXASTROBIN	Fungicide	0	0	0	0	0	0	0	0	0	0	0	0	0	0	0	0	915.7	5275.75	8844.67	163136	85360.7	116199	54245.5	65288.2	65516.6	117927	85350.8
78587-05-0	HEXYTHIAZOX	Insecticide	0	0	0	94.4	3157.65	2561.6	2223.7	4208.7	3462.27	2598.3	4325.88	5370.53	7921.62	8386.42	11434.5	11025.2	11992.5	17287	43978.1	32265.4	44924.3	66205.6	75066	66832.4	84541.6	64580.9	84518.8
111991-09-4	NICOSULFURON	Herbicide	75807.2	89060.6	139877	118994	139480	148516	137208	96457.8	109739	93790.7	103782	96400.3	101871	83688	67643.6	51303	34660.8	25681.4	27733.6	35915.9	35155.8	30221.3	25027	25436	26301.7	31259	83801
96182-53-5	TEBUPIRIMPHOS	Insecticide	0	0	0	0	86089.8	113932	151669	103934	155811	195943	193134	317369	417301	379945	184824	260156	135336	126752	166928	148297	112005	159548	158258	117658	114450	127320	83042.3
NA	SILICATES	Fungicide	863622	18389	62025	3175.25	2085.3	802.4	2722.6	4724	3489.4	1664.8	1486.4	1610.7	9328	2278.1	1372.3	6253.5	7572.9	5985.1	983.5	487.1	24	14	0.3	68.5	2771.7	17345.5	81528.6
951659-40-8	FLUPYRADIFURONE	Insecticide	0	0	0	0	0	0	0	0	0	0	0	0	0	0	0	0	0	0	0	0	0	0	0	30837.1	63092.2	75233.8	80957.7
137-26-8	THIRAM	Fungicide	71616.3	160878	89048.5	81315.2	78178.9	100151	250762	209148	110297	171655	135022	128805	98163.8	116247	43613.6	34079.9	29603.7	59406.4	106160	127014	156445	101940	156651	44653.7	56244.3	75942.8	80703.4
7722-84-1	HYDROGEN PEROXIDE	Fungicide	0	0	0	0	0	0	0	0	14.5	14533.7	29054.7	44367.3	146993	122514	44152.9	25694.5	26543.6	38451.9	22128.6	69260	41740.6	79868.7	78551.6	78088.6	64857.8	68168.9	79417.6
365400-11-9	PYRASULFOTOLE	Herbicide	0	0	0	0	0	0	0	0	0	0	0	0	0	0	0	0	26884.7	54876.1	52278.1	62558.6	73427	80654.7	76961.1	91903.7	73144.8	70346.7	78581.9
122931-48-0	RIMSULFURON	Herbicide	0	0	0	3391.9	8620.3	16962	40271.6	48246.5	47262.9	41249.3	54633.9	51380.8	51422.1	42845	41626	35638.6	35607	39731.2	42060.2	55876	62814.3	66560.6	88133.3	83122.9	90025	93956.6	77987.6
94361-06-5	CYPROCONAZOLE	Fungicide	0	0	0	0	0	0	0	0	0	0	0	0	0	0	0	0	0	2966.6	33246.1	50331.2	59699.6	33433.3	53662.8	59231.4	44970.6	58448.7	77955.2
14484-64-1	FERBAM	Fungicide	138066	62038.2	153740	158996	46935.9	110012	43757	57799.2	54478.8	74650.8	60100	72363.2	61636.5	47032.8	23801.6	11864.6	7173.5	36344.3	19836.2	17197.2	5307.2	9508.12	13709	25522.4	12611.9	8828.45	77720.7
79622-59-6	FLUAZINAM	Fungicide	0	0	0	0	0	0	0	0	3483.75	7670.45	16940	39364.2	67322.3	63708.6	30858.9	19696.5	36412.7	32036.6	25602.1	43950.9	51054.7	36340.1	54016.9	67001.9	47747.7	71648.8	76527.9
79277-27-3	THIFENSULFURON	Herbicide	37469.1	43118.4	53411.1	59325.6	64435.6	63305.9	54009.8	43526.5	49502.3	46720.5	46862.7	67130.4	54373.7	54575.5	51829.1	56664	70574.1	60083.6	61715.5	66302.4	82301.4	90113.1	114856	100286	91099.3	85925.1	76380.9
114311-32-9	IMAZAMOX	Herbicide	0	0	0	0	0	4176.5	83594.1	44470.1	72856.8	60421.2	60104.7	47674.6	41988.7	50622.4	45186.7	46711.8	67867.3	52431.2	74732	63062.3	75525.6	76325.7	95511.1	79551.2	87031.6	73286.1	74813.5
52315-07-8	CYPERMETHRIN	Insecticide	140713	100820	114841	119569	89916.4	62105.8	47257.5	39916.1	42292	59066.2	37509.6	34725.9	65732.4	106537	84510.2	118147	65018.7	50925.4	92985.2	96238.1	97344.5	31382.3	37399.9	29340.7	25307.5	150456	74680.9
23950-58-5	PROPYZAMIDE	Herbicide	93271.9	109935	81590.1	87589.3	74625.3	104205	113888	73861.5	64957	73675.7	91649.6	66111.1	72616.2	71789.9	71127.6	68501.4	64320	48579.3	40508.5	40111.9	33599	35550.5	30035.7	27336.8	63811.2	67348.8	73799.1
26225-79-6	ETHOFUMESATE	Herbicide	83024.1	72037	327406	203654	170419	148185	75502.2	60189.4	77777	59721.5	238991	234281	527312	195744	283707	328372	107871	16801.6	10392.2	37222	16554.5	21568.6	36569.4	35272.3	56427.4	106109	72526.7
8002-65-1	NEEM OIL	Insecticide	0	0	0	0	7622.35	68775.7	129968	153292	165901	93549.4	151889	93037.6	54964.8	181293	159948	59659	230415	57465.2	52915	35444.7	100066	102760	128686	119253	95607.3	88858.4	71217.4
35367-38-5	DIFLUBENZURON	Insecticide	4123.25	28785.7	29173	54519.3	28467.7	25609.3	10828.6	12432.2	15485.3	16865.2	8443.93	8656.6	15627.9	28895.5	18080.9	30468.7	33442.4	65841.2	78305.1	40180.1	59291	48116.9	65520.3	77027.9	39942.2	72237	68854.6
2303-17-5	TRI-ALLATE	Herbicide	1.02687e+06	947720	1.20546e+06	1.73467e+06	1.57603e+06	2.34263e+06	1.57116e+06	1.40613e+06	1.05984e+06	620365	710239	656058	459936	259812	404183	245482	280794	207683	233573	365462	132632	189202	44405.2	91029.5	158142	43134.5	66355.1
62924-70-3	FLUMETRALIN	Herbicide	35115.9	29884.6	49157.8	65892.2	36645.1	39787.3	27636.7	35008.5	26571.1	39625.8	32953.1	20224.1	23825.2	25070.3	37260	35082.3	39503.9	37578	38964.1	60261.1	52067.6	54379.8	66675.3	42449.8	50559.1	30698.3	65939
135410-20-7	ACETAMIPRID	Insecticide	0	0	0	0	0	0	0	0	0	0	8702.7	26372	45065.4	39217.3	42658.4	35033.2	62464.1	28806.3	33754.7	38293.4	34990.8	36046	41230.7	47560.9	46546.3	60454.9	64840.5
66230-04-4	ESFENVALERATE	Insecticide	139338	106238	158840	146697	129626	111249	122438	79716.5	73484.4	71335.3	67484	66530.2	74813.1	96510.7	114043	105433	118546	116122	118508	127195	87914.3	88580.7	104407	93372	67904.2	55703.3	61969.3
128639-02-1	CARFENTRAZONE-ETHYL	Herbicide	0	0	0	0	0	0	1394	2894.35	15819.8	30683.6	27980	31197.8	29661.2	30272.4	44807.6	29397.2	32176.8	32907.1	37921.4	35798.5	42113.4	41730.3	49500.4	45638.4	59251.3	62759.4	61424
173584-44-6	INDOXACARB	Insecticide	0	0	0	0	0	0	0	0	33783.9	27888.6	21282.6	43508.9	25652.3	63042.8	42647.4	54742	56841.7	38611.9	39193.9	43623.4	69251.7	38178.8	22864.6	68268.4	44150.8	57640.5	58570
946578-00-3	SULFOXAFLOR	Insecticide	0	0	0	0	0	0	0	0	0	0	0	0	0	0	0	0	0	0	0	0	1291.5	20305	60536.1	51804.4	26757.6	44908	56582.9
39515-41-8	FENPROPATHRIN	Insecticide	133.9	14523.2	38433.4	64187.5	19371.5	12019.4	7538.2	9938.9	12194.4	32215.9	33535	35820.9	39657.8	37971.3	33245.8	67921.1	63337.6	50930.8	37805.2	47022.5	56340.6	68102.5	81029.4	92590.1	83100.4	55409.4	54282.3
210631-68-8	TOPRAMEZONE	Herbicide	0	0	0	0	0	0	0	0	0	0	0	0	0	0	2444.25	9090.7	8436.95	11098.8	9413.15	12466.2	18532.9	28081.2	29935.2	37494	56214	56833.8	53831.1
76578-12-6	QUIZALOFOP	Herbicide	69592.1	97060.1	96991.5	129549	123735	116523	88632.6	66711.4	49899.1	53568.5	45730.5	36971.5	37148.3	56138.1	47337.9	31789.6	41015.7	36716.2	42636	38146.7	43201.3	74807.1	62367.2	68317.7	67300	60233.9	52465.8
148477-71-8	SPIRODICLOFEN	Insecticide	0	0	0	0	0	0	0	0	0	0	0	0	0	2018.05	18609.7	30702.5	34109	41087	48030.5	40773.1	35915.2	48406.4	51130.9	49531.9	46712.3	48662.2	52103
15299-99-7	NAPROPAMIDE	Fungicide	209865	311169	276640	282213	230552	192338	130536	143738	127785	117056	96672.9	63805	63828.4	65930.9	61156.3	54457.5	56620.4	50166.5	47500.4	46471.5	46786.1	46436.1	60362.5	44929.2	48132.2	38913.8	51822.9
68694-11-1	TRIFLUMIZOLE	Fungicide	0	0	0	6138.25	28448.8	51096.7	46582.8	45088.4	32349.3	37402.6	32532.8	44357.1	39096	43538.8	43915.8	41760.3	46764.5	63764.6	63703	54426.8	54689.2	68457.4	59904	61951.1	54292.2	52987.9	48578
333-41-5	DIAZINON	Herbicide	725374	980983	1.04482e+06	901084	1.0388e+06	1.16109e+06	844064	615065	504600	576743	489797	648769	445990	341211	292836	274301	225059	165858	121003	108213	71859.9	83555.2	83315	119727	35079.1	60215.6	48566.9
65195-55-3	ABAMECTIN	Insecticide	3733.25	4133.38	5512.23	6848.4	7715.2	7508.6	8130.25	6462.12	6893.23	6111.57	5576.1	5828.75	6463.25	6638.15	22852.8	20114.8	17177.5	19775.9	34286.9	48773.9	55310	60838.2	54002.5	28332.3	31536.4	41958.4	46030.2
94-81-5	MCPB	Herbicide	112816	129445	121039	54628.8	18555.2	21704.6	7708.75	13860.5	7853	10406.8	7513.3	8170.32	8830.4	8056.85	9008.25	7175.6	10893.5	10601	6634.8	7983.95	7636.65	6428.95	6977.2	8710.75	3608.9	4969.4	45544.9
88671-89-0	MYCLOBUTANIL	Fungicide	125926	164449	99760.9	94179.7	91296.6	95069	127094	78769.4	83940.5	90273	76209.2	84155.5	63439.4	63501.2	56402	49569.1	48671.3	58481.8	52156.6	61300.5	49816.1	50354	53497	44178.6	44680	43547.3	45244.7
113136-77-9	CYCLANILIDE	Plant Growth Regulator	0	0	0	0	0	4865.9	75716.9	110372	93961.6	105708	75384.5	74242.2	105562	67840.7	48393.6	66474.7	29025.1	49319.7	57775.3	47446.6	36731.4	39690.5	21637.7	15591.2	34339.4	43333.6	43519.2
126833-17-8	FENHEXAMID	Fungicide	0	0	0	0	0	0	0	6300.15	19913.3	23978.4	33515.9	41985.9	33346.8	44639	36750.7	30115.2	30893.2	36520.2	48393.1	46459.2	51499.3	48955	51296.9	52564.6	40484.3	47258.2	43341
122008-85-9	CYHALOFOP	Herbicide	0	0	0	0	0	0	0	0	0	2489.7	11790.9	45501.9	74046.9	83617.8	47696.5	35649.5	41074.6	41540.5	41633.9	39210.7	24504	52518.2	39378.2	47246.7	30151.9	47412.8	42583.5
210880-92-5	CLOTHIANIDIN	Insecticide	0	0	0	0	0	0	0	0	0	0	0	0	184870	306716	272906	400969	508657	574828	466712	826956	1.27526e+06	1.5615e+06	1.73294e+06	169345	70466.8	57681.3	42108.3
52918-63-5	DELTAMETHRIN	Insecticide	0	0	0	0	4283.15	19757.5	10456.9	5561.1	6149.75	4561.8	7686.15	4991.2	6646.55	4328.9	1744.82	4566.28	23041.1	5987.23	4572.55	16988.3	17074.3	25726.3	23186.3	23812.7	47838.2	20574.4	41718.1
100784-20-1	HALOSULFURON	Herbicide	0	69.75	1829.12	28077	45604.8	29332.2	27717	35073.5	28125.2	30793.8	28390.5	22645.7	25621.2	24322.8	24952.6	21013.6	28019.2	25637.4	27798.2	24342.3	44860.1	35555.9	38405.8	37651.2	35934.1	30998.4	40336.2
71283-80-2	FENOXAPROP	Herbicide	210874	98889.1	139338	159424	207833	246183	236900	179427	199072	197879	202841	220128	208845	157420	127486	128597	140202	147339	162555	100439	89134.2	57324.4	57400.2	47451.3	53722.8	47843.7	40330.4
NA	ALPHA CYPERMETHRIN	Fumigant	0	0	0	0	0	0	0	0	0	0	0	0	0	0	0	0	0	0	0	0	0	3001.5	24074.3	33163.6	11359.3	21599.9	39191.6
NA	TRIBENURON METHYL	Herbicide	29421.6	30682.8	32210.8	38245.1	40665.8	39169.7	35844.2	39651.1	34289.9	33504.7	26941.6	33194	28509.7	28037.8	21119.9	29316.3	39729	26294	27063.8	30924.3	44087.9	44448.6	53204.2	44008	40169.7	46313	38808.6
57-92-1	STREPTOMYCIN	Fungicide	11772.3	11912.3	11620.5	16394.5	35724.7	19251.4	19546.2	9927.95	12230.1	10881.5	9017.23	13648.7	10742.1	24313.4	19630.9	23178	9805.38	12992.5	15102.9	15486.6	13305.7	22518.8	18156.2	18967	34703.4	31600.2	38085.1
131929-60-7	SPINOSYN	Bactericide	0	0	0	0	0	17064	52250.7	70824.4	82690.1	84009.5	92003.3	63773.9	70289.6	76392.1	73852.6	71960.8	45273.2	35934.4	39356.2	35076.8	27059.3	31051.8	35837.9	40903.2	34960	37154.1	38021.7
116714-46-6	NOVALURON	Insecticide	0	0	0	0	0	0	0	0	0	0	0.1	1.8	1136.1	48075.1	18301.7	20786.4	19187.5	22051	32570.3	49792.8	39189	37241.1	45236.4	52110.8	38049.2	41315.4	37392.9
736994-63-1	CYANTRANILIPROLE	Insecticide	0	0	0	0	0	0	0	0	0	0	0	0	0	0	0	0	0	0	0	0	0	0	244.8	6521.6	12706	19094.7	37256.6
158062-67-0	FLONICAMID	Insecticide	0	0	0	0	0	0	0	0	0	0	0	0	0	0	1761.55	17014.2	18863.3	12006.8	21926.8	28000.6	28079.8	24563	24238.4	30486.5	36688.2	44615.3	36786.3
272451-65-7	FLUBENDIAMIDE	Insecticide	0	0	0	0	0	0	0	0	0	0	0	0	0	0	0	0	278.1	21145	15406.9	40607.8	114633	102961	76558.9	121233	83830.1	40125.4	35465.5
153233-91-1	ETOXAZOLE	Insecticide	0	0	0	0	0	0	0	0	0	0	0	0	1549.75	2869.2	7507.65	11831	13136.8	16499.5	16163.3	17505.6	27148.3	32167	41734.2	41352.6	42592.1	46250.1	34986.4
374726-62-2	MANDIPROPAMID	Fungicide	0	0	0	0	0	0	0	0	0	0	0	0	0	0	0	0	7198.9	16553.1	28010	42902.6	36846.7	36285.2	33988.1	37814.3	31629.2	34058	34559.8
74223-64-6	METSULFURON	Herbicide	16396.2	14067.7	19272.6	22420.5	21007.3	19117.2	21454.6	22871.5	16748.7	19599.4	24891.6	22241	29259.2	16216.8	18511.8	20610.2	25300.4	26771.8	28327.8	30510.6	32622.6	33954.9	31556.8	30821.4	33007	30809.4	34390.6
57966-95-7	CYMOXANIL	Fungicide	0	0	0	21108.2	11905.5	9860.45	23617.1	13287.5	29257.2	16208.3	14356.8	8746.28	17700.4	20929.9	26665	23639.1	26804.7	28704.8	37234.6	38087.8	34027.4	40740.3	33054.8	45384.9	34823.7	25476.2	34342.2
314-40-9	BROMACIL	Herbicide	699067	833795	582810	733871	512774	483311	645518	457346	450294	298455	286294	244948	183288	191158	205266	104525	120645	128252	178401	85320.1	83022.8	50037.8	64009.8	14189.6	110467	3988.7	33045.8
181274-17-9	FLUCARBAZONE	Insecticide	0	0	0	0	0	0	0	0	0	3102.15	6073.95	6280.4	15730.1	15402.8	24109.1	11795.6	25705.5	13507	15176.3	23052.8	32376.5	21606.5	25101.8	21675.1	17365.6	15486.5	32175.4
1861-40-1	BENFLURALIN	Herbicide	286063	242990	190362	190460	179254	75522.9	89594.7	110610	92684.2	90538.8	189845	46157.2	35714.6	47665	40784.2	46328.7	112354	8785.4	20640.1	38271.4	46138.5	85716.8	30981.5	46087.6	26818.9	76142.1	31995.2
124495-18-7	QUINOXYFEN	Fungicide	0	0	0	0	0	0	0	0	0	0	0	0	4078.55	6335.1	8737.1	12363.2	11382.4	17102.9	20438.2	21527	25832.9	29814.2	29166.1	33444.2	29205	30205.8	30039.5
400882-07-7	CYFLUMETOFEN	Insecticide	0	0	0	0	0	0	0	0	0	0	0	0	0	0	0	0	0	0	0	0	0	0	139.15	17250.8	31828.9	29116.5	29698.9
87546-18-7	FLUMICLORAC	Herbicide	0	0	0	7757.65	19199.2	19233.7	17813.8	14564.9	14244.1	12943	14033.1	14020.1	8508.8	15974.8	21702.4	17692	27538.7	15115.1	25965.1	25352.7	27702.6	26910.8	22678	31858.7	28411.4	39278.7	29221.7
165252-70-0	DINOTEFURAN	Insecticide	0	0	0	0	0	0	0	0	0	0	0	0	0	32.2	2236.75	8756.55	9046.9	10381.7	11791.6	11297.5	18658.1	18099.8	17760.5	24374.1	28269.3	33145.9	29117.2
110488-70-5	DIMETHOMORPH	Fungicide	0	0	0	1674.6	16312.7	20041.4	11009.2	8945.95	12690.7	8926.28	4580.5	5957.95	38350.6	28978.7	28847.2	10305	6975.07	7385.45	3625.05	3387.2	5263.88	16736.4	22553.8	32819.9	36813.5	28388.6	29059.5
95737-68-1	PYRIPROXYFEN	Insecticide	0	0	0	0	728.9	3872.3	4760.45	2549.75	7455.05	7243.98	9106.33	7805.62	9924.92	8969.32	7638.15	8693.28	8261.23	8915.4	7054.97	8140.65	9886.62	14376.8	12465.4	14493.4	13155.1	21625.1	28162.9
950782-86-2	INDAZIFLAM	Insecticide	0	0	0	0	0	0	0	0	0	0	0	0	0	0	0	0	0	0	0	2851.55	13832.1	20864.2	26635.5	28805.5	25714.6	24426.3	28034.5
8012-69-9	COPPER OXYCHLORIDE S	Fungicide	129287	147641	371864	153530	145893	284689	339077	152470	190102	147201	174877	215664	130721	162131	120654	106926	140609	138884	91584.9	231148	100190	99025.8	92266.7	92625.1	82937.9	14359.8	27831.1
54593-83-8	CHLORETHOXYFOS	Insecticide	11077.4	7926	0	0	102059	140682	135926	92161.3	65757.1	45180.6	37215.1	85031.3	30111.7	56779.7	63425.7	18318.9	30305.2	46856	40472.2	43531.8	68032.7	57810.5	89745.8	66974.6	40066.4	56804.5	27672.6
NA	OXYTETRACYCLINE	Fungicide	5968.05	6757.77	12885.5	11441.5	19543	8719.9	8670.77	7418.95	9101.5	9170.25	8500.8	8109.7	11945.9	11704.5	9464.9	9292.45	12902	10670.7	12331.2	18219.1	20920.8	18340.8	19962.8	12699.7	39242.4	44413.8	25897.8
20859-73-8	ALUMINUM PHOSPHIDE	Fumigant	6381.9	4457.65	13954.3	9967.1	18316.9	9759.9	8036.1	5418.1	2345.1	14111.7	3021.4	2048.9	2273.6	1661.4	3104.4	3104.1	16694	18063.6	14250.2	13941	16530.1	13566.6	15044.1	12475.8	49280.6	77550.4	25820.1
82097-50-5	TRIASULFURON	Herbicide	7613.8	22487	23356.3	27779.1	34710.1	33132.9	27869.2	30116.4	25432.6	32654.2	22372.4	26136.7	23128.2	19840	21956.2	26186.8	26103.7	16954	12517.2	27022.7	23361.4	33055.3	24951.6	30719.5	25963.8	21054.6	25357.5
64902-72-3	CHLORSULFURON	Herbicide	42289.4	40046.2	44951.2	51174.8	45122	44865.9	38368.8	34262.6	20994.4	19510.7	26135.8	29995.2	34946.3	34643.8	33297.7	46608.1	38778.1	37546.3	33768.2	31321.5	37449.2	30876	38847.6	46054	30381	25338.4	24897.6
220899-03-6	METRAFENONE	Fungicide	0	0	0	0	0	0	0	0	0	0	0	0	0	0	0	0	0	0	0	17483.4	13342.4	14430.4	21607.8	23446.3	23391.5	26965.7	24508
422556-08-9	PYROXSULAM	Herbicide	0	0	0	0	0	0	0	0	0	0	0	0	0	0	0	0	0	6546.15	17143.8	17176.9	25533.8	24940.1	26053.1	25899.1	25871.2	23463.1	24368.6
131341-86-1	FLUDIOXONIL	Fungicide	0	0	0	0	0	0	0	137.7	90.075	80.15	2399	3723.7	2980.05	4166.9	12458.5	15799.6	22653.6	35708.4	35003.5	45338.4	45423.6	48799.2	57443.5	24910.6	22713.6	24270	23990
76703-62-3	CYHALOTHRIN-GAMMA	Insecticide	0	0	0	0	0	0	0	0	0	0	0	0	328.55	7065.32	9556.68	12371.8	16241	17217.7	10658.1	14872.6	20892.5	29861.7	27740.1	24368	13424.9	18308	22911.9
99-30-9	DICLORAN	Fungicide	49716.5	19967	64334.2	74892.9	52919	156875	96129.6	137136	148529	100988	48908	65712.1	53984.9	54637	57647.3	42447.8	39389.4	34138.1	49699.1	28593.4	19507.7	50226.3	34737.2	31579.1	16927.1	17510.9	22517.3
134098-61-6	FENPYROXIMATE	Insecticide	0	0	0	0	0	0	0	0	0	0	0	0.7	1031.8	2279	2952.9	5969.65	11335.5	10318.8	13071	10217.9	16421.2	30693.4	29615.3	36328.1	27828.8	26019.1	22420
104098-48-8	IMAZAPIC	Herbicide	0	0	35666.3	10933.8	7881.05	12345.5	12824.8	12721.8	16218.5	39652.3	80268.1	39198.2	31131.6	27967.8	17072.1	17174	19720.1	17089.8	22716.6	19385.7	28114.7	20316.6	23669.4	29255.7	25597	28766.3	22240.5
123343-16-8	PYRITHIOBAC-SODIUM	Herbicide	0	0	0	65.25	58763.1	88407.9	123398	40762.2	34842.5	35072.8	28059.8	24484.8	25050.7	38143.7	29668.2	21026.6	16352.1	26111.9	34857.5	55753.4	28123.6	25569.2	38524.1	31709.8	29790.6	23310.1	22076.1
131807-57-3	FAMOXADONE	Fungicide	0	0	0	0	0	0	0	0	0	0	0	0	11406.8	17286.3	21616.7	19766.6	23860.6	22841.2	31364.1	28980.8	25095.7	28088	24981	33500.9	26115	15521.5	21875.5
123312-89-0	PYMETROZINE	Insecticide	0	0	0	0	0	0	0	2.5	7201.85	6454.65	3976.85	6068.2	6189.97	5872.85	6302.75	8361.7	6955.88	7364.47	6169.15	15038.7	17943	15814.4	16348.3	22486.5	8907.05	11776.3	21203.6
1134-23-2	CYCLOATE	Herbicide	525346	530030	456360	424648	370798	237801	345092	216874	175169	139188	141814	103697	109397	107621	62817.8	200674	11254.7	13072.9	18914	16002.1	18095.3	16100.4	18062.4	18984.1	22222.4	26491.5	20167.2
865318-97-4	AMETOCTRADIN	Fungicide	0	0	0	0	0	0	0	0	0	0	0	0	0	0	0	0	0	0	0	0	2437.5	6762.5	8185.95	23609.1	23298.7	22251.5	20097.7
161326-34-7	FENAMIDONE	Fungicide	0	0	0	0	0	0	0	0	0	0	0	0	0	6175.2	6890.5	12601.5	10305.5	12332.9	15822	19570.6	20583.7	17939.4	18643	18783.6	21060	27571.8	19080.9
143390-89-0	KRESOXIM-METHYL	Fungicide	0	0	0	0	0	0	0	2488.2	11377.5	13988.2	11358.1	19166.9	11279.4	17130.9	15944.6	16371.6	15246.2	26796.4	25360.6	31802.1	18914.4	20087.8	19816.9	16001.8	16104.7	16637.7	18983.5
NA	METALDEHYDE	Insecticide	61251.4	36492.3	25324.5	31391.3	29041.2	42629	20720.2	13672.7	21871.7	19142	25967.5	21200.1	17882.4	19649.1	18721	16432.6	17596.1	20795.1	27602.4	29271.8	21042.7	20454.3	19914.2	17539.8	16277	21841.2	18624.2
114369-43-6	FENBUCONAZOLE	Fungicide	0	76.85	918.175	15350	13738.1	17663.9	12118.7	22622.2	24423.3	27101.3	26962.5	24270.5	17509.2	19189.4	11783.4	15626.4	16171.9	18297.8	24203.8	21238.4	19881	23354	22056	21259.9	21753.9	19393.6	18358.3
156052-68-5	ZOXAMIDE	Fungicide	0	0	0	0	0	0	0	0	0	6663.45	6602.55	8991.4	25427.4	5784.32	11307.8	16169.5	5770.78	10115.4	9702	21363.6	7972.5	10557.8	14933.6	32573.8	25951.2	17193.9	18323.5
23422-53-9	FORMETANATE	Insecticide	139824	213615	112399	85918.2	68987.4	85955.5	66447.8	70521.2	36233.1	35650.8	30807.7	20396.9	25049	39409.8	67763.1	37182.9	49248.8	26115.5	23371.8	23621.2	25953.6	19335.2	15379.4	14136.7	19059.3	16648.3	18214.9
127277-53-6	PROHEXADIONE	Insecticide	0	0	0	0	0	0	0	0	2710.1	5062.55	5038.7	3031.65	5375.15	3907.8	6025.25	5687.02	14617.7	6167.95	4392.1	8213.15	9774.8	13275	16920	9637.85	7272.9	10068.4	17959.4
96489-71-3	PYRIDABEN	Insecticide	0	0	0	0	0	3980.6	16761.2	11384.2	26015.8	31855.6	31985	30661	26721.6	26372.6	17659.7	13263	13040.9	21968.4	10146.7	14335.9	21208.1	14853	24087.8	16835.9	15363.2	20209.2	17866.2
181274-15-7	PROPOXYCARBAZONE	Insecticide	0	0	0	0	0	0	0	0	0	0	0	0	0	27544.7	23202.2	15857.1	23912.4	12456.5	22026	12727.6	17527.2	16058	23176.4	20775.8	15356.1	17604.2	16840.7
120116-88-3	CYAZOFAMID	Fungicide	0	0	0	0	0	0	0	0	0	0	0	0	0	0	978.95	3638.45	2026.32	2509.13	4664	8916.85	10070.6	10637.3	9361.5	8476.3	9139.58	18166.5	16661.3
5902-51-2	TERBACIL	Herbicide	142021	160580	142863	254125	67708	38270.2	106743	157740	120047	95748.2	75023.7	268462	151012	148056	219528	102574	41156	48905.1	70179.1	34489.1	12490.7	28198.7	43039.6	5873.38	5986.2	6358.2	16516
77-06-5	GIBBERELLIC ACID	Plant Growth Regulator	23447	25305.8	30301.1	22400.5	24338.2	21140.2	25946.8	49360.7	18002.2	19440.7	14292.2	12194.8	12010.4	12924.1	12713.1	13034.7	12058.1	11990.9	11429	11057.1	12139.7	14474	14626.3	13615.4	12297.4	14556.3	16371.9
120928-09-8	FENAZAQUIN	Insecticide	0	0	0	0	0	0	0	0	0	0	0	0	0	0	0	0	0	0	0	0	0	0	0	415.15	8625.7	15435.4	15817.9
33629-47-9	BUTRALIN	Herbicide	0	0	0	0	0	53694.7	8906.7	11039.6	15116.3	15297	18068.8	13199.2	13656.2	7157.5	10976.1	13392	21451	22460	36378.6	15680.1	27891.8	26993.6	17092.5	24835.7	15613.9	21606.8	15646.8
113036-87-6	PRIMISULFURON	Fungicide	27507.6	21733	43221.8	42888.5	62900.6	56234.2	51339.3	51245.1	53062.4	50676.9	42087.4	30040.7	26229.8	27151.6	19816.1	15995.6	8677.5	8353.6	10488	8054.6	11255.2	8318.05	9848.35	10831.8	11481.6	13453.6	15611.5
298-00-0	METHYL PARATHION	Insecticide	748531	1.2086e+06	1.65851e+06	1.40876e+06	1.88924e+06	1.14749e+06	2.44002e+06	2.11933e+06	1.4777e+06	1.14683e+06	801618	675106	790474	815455	579206	798221	477442	357604	145458	503312	198419	66697.1	28426.9	82422.1	51816.6	395.05	15603.4
35554-44-0	IMAZALIL	Fungicide	0	0	4462.7	1165.6	1028	890.4	0	0	0	0	0	0	0.2	0	0	0	11139.9	11700.3	15136.1	13824.2	16962.8	19710.4	12989.1	11028.5	16643.2	18284	15470.9
74115-24-5	CLOFENTEZINE	Insecticide	1935.85	7156.38	9341.6	5920.8	11344.1	21790.6	5065.8	5895.75	5011	4289.25	6085.25	5016.65	5253.5	9009.9	4474.1	3558.52	2946.15	3741.85	4963.83	5822.23	7951.05	14952.7	15631.8	16153.1	8518.55	11869.5	13668.2
59756-60-4	FLURIDONE	Herbicide	0	0	13849.4	0	0	0	0	0	0	0	0	0	0	0	0	0	0	0	0	0	0.1	0	0	6648.85	30109	7093.15	13410.8
13356-08-6	FENBUTATIN OXIDE	Fungicide	208743	204522	150523	150990	152180	149888	163256	96708.2	208300	73168.7	48006.5	76440.1	60041.8	64248.9	59898.1	80831.9	29993.5	20441.4	2851.5	8299.4	10602.3	18305.2	25294.3	21937.8	9358.8	4687.1	13127.7
129558-76-5	TOLFENPYRAD	Insecticide	0	0	0	0	0	0	0	0	0	0	0	0	0	0	0	0	0	0	0	0	0	0	1070.55	5555.6	6847.7	2883.7	13074.7
239110-15-7	FLUOPICOLIDE	Fungicide	0	0	0	0	0	0	0	0	0	0	0	0	0	0	0	0	1152.15	3122.3	3706.8	7070.95	10755.9	10799.5	12968.2	12590.1	7338.6	8908.27	12519.1
59669-26-0	THIODICARB	Insecticide	336029	512754	565718	1.08656e+06	408112	295604	236348	223138	59449.1	48084.5	71576.4	33155.9	91809.9	63831	14403.4	125657	51878.4	37696.9	43534.1	92034.7	32750.9	12881	18720.8	63.55	0	12217.3	12217.3
NA	FLUTHIACET-METHYL	Herbicide	0	0	0	0	0	0	0	0	0	0	0	0	0	0	0	19.35	1492.15	4433.67	5933.47	6854.85	9442.45	10786.4	13591.1	11902.4	12181	11857.7	12106
NA	CLODINAFOP	Herbicide	0	0	0	0	0	0	0	0	2169.3	25362.3	42658.3	41769.9	56464.7	89613.3	42330.4	36245	57114.8	31542.4	41302	28422.6	20308.2	31243.3	24612.9	22332.1	24432.7	7486.3	11678.6
156963-66-5	BENZOBICYCLON	Herbicide	0	0	0	0	0	0	0	0	0	0	0	0	0	0	0	0	0	0	0	0	0	0	0	0	0	0	11563.5
148-79-8	THIABENDAZOLE	Fungicide	44181.1	14102.7	22094.4	12768.3	40459.7	3930.45	5.2	7.9	3	6.9	5.9	11.3	7.8	162.6	3.2	0.7	8227.7	4334.15	6756.35	13515.5	8525.2	8421.3	10575.9	8066.7	10496.1	9378.2	11389.2
82558-50-7	ISOXABEN	Herbicide	0	1.3	246.7	11.55	1789.42	2877.25	1229.65	1989.95	1370.72	943.8	4962.2	1157.7	1409.3	1627.9	1555	1719.3	1251	1661.1	1991.15	2439.15	7787.08	10965.5	12174.5	16669.6	15723	10881.2	11163.3
86-87-3	NAPHTHYLACETIC ACID	Fungicide	4410.2	4062.7	7262	8420.7	5960.55	7058	5174.25	4408.75	3038.45	3807.8	3498.35	3754.3	3110.55	3745.85	3108.5	3019.6	2834.8	2758.15	2425.4	3081.85	4876.85	2523.3	3856	2557.7	4092.35	7000.25	9902.8
57837-19-1	METALAXYL	Fungicide	630197	489571	638096	607318	615564	377731	115093	84801.1	53588.5	962.65	493.8	375.1	422.5	235.3	7130.85	7642.8	12301.5	19507.1	74037	72130.2	83548.9	105045	95528.2	6852.07	1213.15	1188.85	8713.35
20543-04-8	COPPER OCTANOATE	Fungicide	0	0	0	0	0	0	0	0.3	0	0	0	0	0.1	66.05	1424.2	1640.7	1390.9	1360.2	3005.5	1744.4	2075.3	4453.2	7842.3	10331.9	11208.9	12319	8653.85
94125-34-5	PROSULFURON	Herbicide	0	0	0	9620.55	43066.3	52567.5	37632.8	29434.7	25989.9	30184.8	19414.6	21381.5	23779.7	22880.4	14567.5	18359.5	10175.7	8471.45	16167	10356.9	9795.58	19069.7	13961.4	11699.1	9064.05	8954.05	8276.3
141776-32-1	SULFOSULFURON	Herbicide	0	0	0	0	0	0	0	5592.25	20067.5	16880.2	29232.5	22743.3	30981.2	10682.4	9561.35	23268.8	14858.5	12268.8	5919.45	14590.4	8670.25	14846.6	7349.1	5610.7	9076.5	5406.05	8247.5
51-03-6	PIPERONYL BUTOXIDE	Insecticide	29015.1	32263.6	97324.9	63390.6	52561.8	16292.6	17334.9	6122.5	13760.8	2896.9	2381.85	12871.5	9566.3	3753.77	5437.15	57711.6	4753.55	6742.8	6083.6	4491.5	4864.5	7672.65	7377.5	6130.5	4066.6	4812	7900.25
34014-18-1	TEBUTHIURON	Herbicide	130662	102999	226410	413248	239783	73678.1	205090	127475	95284.5	272143	92706.2	129198	275844	10835.7	31652.6	5812.5	12089.1	280.15	560.3	16724.8	21560.9	5489.18	506.5	9303.85	0	81.55	7668.25
155569-91-8	EMAMECTIN	Fungicide	0	0	0	0	0	0	0	0	2820.95	2611.45	606.875	826.85	1291.43	1153.73	1527.15	1494.43	1824.35	759.2	940.55	1306.25	1244.2	1342.27	1374.12	1416.02	1103.8	959.6	7365.15
55720-26-8	AVIGLYCINE	Insecticide	0	0	0	0	0	992.85	2178.1	1989	1351.95	2090.35	1903	1584	1010.3	1379.9	2387.4	2182.4	2185.25	2168.75	2806.2	3028.5	2564.3	3591.4	3824.22	4816.8	4527.38	7758.1	7144.85
1194-65-6	DICHLOBENIL	Herbicide	15904.2	34901.7	20113.2	26917.7	65121.8	26865.8	6848.1	23052.5	44782.5	26693.7	6762.35	7221.48	17892.2	9198.65	5678.38	4951.5	2823.7	3627.7	4134	812.375	4834.85	5874.45	3696.1	13410.1	6746.28	7130.95	7130.45
	POLYOXORIM	Fungicide	0	0	0	0	0	0	0	0	0	0	0	0	0	0	0	0	11.2	16.4	366.3	1315.2	1937.7	2746.95	3159.1	3807.55	5495.25	4932.6	6461.4
1312-76-1	POTASSIUM SILICATE	Insecticide	0	0	0	0	0	0	0	0	0	0	0	0	0	0	0	0	0	0	0	0	0	2452.3	10695	16564.9	11743.3	15000.4	6233.05
145701-23-1	FLORASULAM	Herbicide	0	0	0	0	0	0	0	0	0	0	0	0	0	0	0	0	939.85	2162.08	1919.75	3287.1	4180.15	6089	5081.05	4394.4	4489.45	3956.45	6198.85
122548-33-8	IMAZOSULFURON	Herbicide	0	0	0	0	0	0	0	0	0	0	0	0	0	0	0	0	0	0	0	0	7797.85	9460.77	8840.9	8665.35	6367	9202.15	5650.45
57960-19-7	ACEQUINOCYL	Insecticide	0	0	0	0	0	0	0	0	0	0	0	0	0	936.35	6536.65	2281.5	2865.9	4027.25	4863.9	4013.05	2253	4706.45	6410.6	7133.35	6100.7	5306.05	5529.05
162650-77-3	ETHABOXAM	Fungicide	0	0	0	0	0	0	0	0	0	0	0	0	0	0	0	0	0	0	0	0	0	0	106.25	0	0	0	5495.65
318290-98-1	FLUENSULFONE	Nematicide	0	0	0	0	0	0	0	0	0	0	0	0	0	0	0	0	0	0	0	0	0	0	0	0	763.8	4232.7	5459.8
219714-96-2	PENOXSULAM	Herbicide	0	0	0	0	0	0	0	0	0	0	0	0	0	1284.25	1403.25	2317.35	3419.05	2773.4	3567.25	4629.05	4636.5	5722.95	6966.1	8640.4	7284.35	5654.65	5375.7
208465-21-8	MESOSULFURON	Plant Growth Regulator	0	0	0	0	0	0	0	0	0	0	0	2.2	806.55	10302.9	6220.77	5265.55	10964.3	5224.1	3884.2	4928.45	7622.3	6670.25	8458.8	5529.9	5061.7	4397	4832.65
125401-92-5	BISPYRIBAC	Insecticide	0	0	0	0	0	0	0	0	0	0	37166.1	1653.2	3097.3	1432.2	1732.1	1522.75	2096.25	3425.25	2423.3	2801.95	2953.6	3852.85	4358.25	4234.45	5017.15	4288.35	4790.95
180409-60-3	CYFLUFENAMID	Fungicide	0	0	0	0	0	0	0	0	0	0	0	0	0	0	0	0	0	0	0	0	24	1164.85	1763.4	2210.93	2596.2	3744.68	4247.7
1003318-67-9	OXATHIAPIPROLIN	Fungicide	0	0	0	0	0	0	0	0	0	0	0	0	0	0	0	0	0	0	0	0	0	0	0	0	1482.1	2192	4051
8003-34-7	PYRETHRINS	Insecticide	1558.6	859.05	7050.77	4021.77	5975.23	1423.72	1802.08	802.4	1728.15	485.95	700.4	1723.82	1007.05	988.875	1466.7	7972.3	2738.75	3605.15	3735.65	5639.85	1997.85	3192.4	3680.17	5187.62	4158.65	4471.85	3954.95
943831-98-9	HALAUXIFEN	Insecticide	0	0	0	0	0	0	0	0	0	0	0	0	0	0	0	0	0	0	0	0	0	0	0	0	0	791.7	3681.25
1390661-72-9	FLORPYRAUXIFEN	Herbicide	0	0	0	0	0	0	0	0	0	0	0	0	0	0	0	0	0	0	0	0	0	0	0	0	0	0	3679.5
NA	PYRAFLUFEN ETHYL	Plant Growth Regulator	0	0	0	0	0	0	0	0	0	0	0	324.75	1327.4	1383.35	1401.5	1879.7	941.75	715.25	1619.68	1956.95	2272.65	2873.57	2558.02	2427.65	2142.25	2599.25	3678.5
66423-05-0	MECOPROP	Herbicide	33224.9	81439.7	108145	234998	99879.3	196961	38740.1	60055.8	121288	2629.25	820.4	577.3	1376.95	950.775	35770.6	11631.4	2.6	32.1	40.2	1.3	11.4	19954.5	4337.25	13.9	518.95	3492.2	3497.3
81405-85-8	IMAZAMETHABENZ	Herbicide	126622	235834	327940	201380	243355	186835	233933	114961	160453	78835.9	106739	116960	87438	37120.9	37091.2	43814.3	52814.8	35659.4	10705.5	7316.45	1315.8	308.925	7660.25	2573.85	10645.3	8836.1	3366.55
13684-63-4	PHENMEDIPHAM	Herbicide	70445.4	70941	59546.4	84588.7	65555.2	64516.6	75518.8	70117.6	78955.5	68778.5	75702.9	91874.4	83836.2	88096.5	67246.8	81369	28269.1	5209.75	4525.8	7680.5	3129.3	2258.65	5159.77	3995.55	3429.7	3148.7	3217
115-32-2	DICOFOL	Insecticide	454022	434407	369196	612052	383918	331233	407694	490764	281526	221786	210639	183673	161378	247687	115907	64602.2	44528.1	66314.2	35250.4	11150	46395.1	23109.8	14927.6	21195.3	18520.6	3132.4	3132.6
13684-56-5	DESMEDIPHAM	Herbicide	102014	103497	109096	144734	155026	169977	156630	173230	179278	106460	114210	122620	105349	105368	85729.1	95675.3	37574.8	4577.8	3663.9	6757.3	1646.2	1417.5	4812.75	3435.95	3329.9	3050	3082.2
145701-21-9	DICLOSULAM	Herbicide	0	0	0	0	0	0	0	0	1872.6	1447.55	1609.5	1939.65	2712	2673.15	2428.1	2601.5	2487.15	1930.35	2346.3	1825.45	1815.7	1114.95	2280.95	2669.4	2320.55	2952.1	2961.45
83055-99-6	BENSULFURON	Fungicide	63311.3	42577.2	21524.4	28998.8	22289.8	16858.5	15241.6	10210.3	10235.1	8875.25	8273.75	6990.65	7970.25	6376.7	5160.8	3714.95	5829.55	5914.75	3746.85	4367.5	3215.6	4692.3	3757.25	4287.8	2976.1	3766.15	2641.8
120068-37-3	FIPRONIL	Insecticide	0	0	0	0	0	0	74141.2	87448.2	113041	148250	161437	85971.3	122358	125079	54255	56138.9	40944.1	69441.4	58672.7	30426.8	8681.65	5695.88	6087.73	3160.25	3024.8	2275.3	2546.85
875915-78-9	ISOFETAMID	Fungicide	0	0	0	0	0	0	0	0	0	0	0	0	0	0	0	0	0	0	0	0	0	0	0	932.2	613.4	2124.7	2530.8
11141-17-6	AZADIRACHTIN	Fungicide	0	1.6	146.35	1195.8	1037.68	420.2	347.225	429.4	658.85	1230.5	936.3	1000.52	2111.85	2002.45	1562.05	1557.22	1804.35	1239.9	1041.95	2101.3	2552.45	3342.1	2942	3463.95	3049.62	3499.25	2516.6
101-21-3	CHLORPROPHAM	Fungicide	17234	11007.3	1441.7	340.25	15885.1	35.9	124.9	158	160.3	143.4	82.4	111.4	173	90.7	119.1	184.8	1960.2	1964.35	222.3	1402.4	1000.5	12177.8	1993.5	1794	835.1	2345.8	2507.4
87820-88-0	TRALKOXYDIM	Herbicide	0	0	0	0	0	51.5	11531.6	66254.6	109616	32680.8	46303.2	92208.4	71587.9	67301.2	22639.1	32308.9	27441.9	18457.1	36089.9	25951.3	1746.45	3805.97	1830.8	9220.25	747.35	0	2437.65
29091-21-2	PRODIAMINE	Herbicide	0.8	56.9	158.95	243.3	523.5	882.1	1357.9	936.2	832.3	3353	1444.2	1624.9	1845.2	1261	1426.8	1882.2	1354.6	2860.5	1724.3	1585.3	1725.8	2170.1	1625.7	2191.7	2111.8	2105.5	2389.7
213464-77-8	ORTHOSULFAMURON	Insecticide	0	0	0	0	0	0	0	0	0	0	0	0	0	0	0	567.2	4111.95	1834.25	3260.25	809.375	1685.15	1314.2	1710.95	1206.95	1691.4	2456.35	2310.05
1214-39-7	6-BENZYLADENINE	Herbicide	599	1131.2	1053.42	1914.42	3812.8	1395.08	904.375	1412.2	855.3	1003.15	793.375	824.85	1073.35	980.2	1216.95	1509.45	1475.3	1334.75	2125.3	1611.4	3048.15	2354.8	2923.95	1490.35	1799.05	2168.72	2235.15
688046-61-9	PYRIOFENONE	Fungicide	0	0	0	0	0	0	0	0	0	0	0	0	0	0	0	0	0	0	0	0	0	0	0	0	0	0	2181.8
135158-54-2	ACIBENZOLAR	Herbicide	0	0	0	0	0	0	0	0	70.3	251.6	857.4	777.9	921.05	1218.45	820.35	741.8	744.525	1142.6	1064.4	1064.8	1076.05	1644.55	2325.53	2911.85	3543.6	2219.7	2057.35
1228284-64-7	PYDIFLUMETOFEN	Fungicide	0	0	0	0	0	0	0	0	0	0	0	0	0	0	0	0	0	0	0	0	0	0	0	0	0	0	2042.3
19408-46-9	KASUGAMYCIN	Herbicide	0	0	0	0	0	0	0	0	0	0	0	0	0	0	0	0	0	0	0	95.5	57.4	19.9	44.05	341.85	678.4	488.55	1608.15
66215-27-8	CYROMAZINE	Insecticide	3293.45	3453.3	3846.45	1284.3	2856.95	12479.8	3467	2746.4	3638.15	4387.55	7657.72	5023.25	6181.05	5211.65	4559.6	4404.95	4428.1	2957.1	2422.5	3119.55	4544.12	6555.8	6671.3	7405.35	7345.55	2261.7	1569.65
144550-36-7	IODOSULFURON	Fumigant	0	0	0	0	0	0	0	0	0	0	0	448.3	388.3	346.5	266.8	299.05	717.75	1503.62	823.575	2297.92	1749	1766.4	2328.6	1765	1781.35	1906.55	1363.45
2032-65-7	METHIOCARB	Insecticide	13196.9	5772.65	6291.4	47411.3	143939	1049.9	1256.8	756.95	365.7	495.25	434.1	711.7	906.6	805.6	531.7	552.8	651.9	1068.3	1062.4	841	1208.6	1125.2	1204	1216	929.5	1067.2	942.1
525-79-1	CYTOKININ	Insecticide	268.45	33.65	135.3	86.525	101.9	53.35	49.45	12.3	30.2	480.55	32.4	107.9	216.35	94.975	250.575	288.4	279.1	397.95	545.8	277.6	483.675	367.05	394.5	320.55	288.9	1471.22	872.4
21564-17-0	TCMTB	Fungicide	0	0	543.5	2564.9	3535.4	4505.9	0	0.4	0.1	0	0	0	0	0	0	157.4	278.675	1853	2830.15	4390.62	1987.6	2169.05	5234.55	669.6	397.2	2222	858.2
1596-84-5	DAMINOZIDE	Insecticide	910.95	1068.3	796.25	1271.4	757.4	2004.3	1592.6	1777.3	1234.9	1517.1	1766.7	1499.5	1691.6	1457.9	1402.5	1147.1	1049	958.4	2038.4	1469.6	1568.9	1395.4	1335.8	1526.4	949.1	788	845.6
39445-23-3	HYDRATED LIME	Insecticide	751087	881728	754296	877444	996622	1.44127e+06	1.31206e+06	1.23359e+06	864433	700600	868321	71946.5	40406	63653.6	67100.2	43160	29513.8	10471.4	4973.95	28219.9	17709.3	29732	139488	7600.4	984.7	826.5	826.5
199119-58-9	TRIFLOXYSULFURON	Fungicide	0	0	0	0	0	0	0	0	0	0	0	0	3091.3	2235.2	2496.53	3423.15	1754.05	2167.95	2107.15	4738.9	2437.85	2142.85	1482.8	2363.7	1600.8	634.5	759.85
NA	DITHIOPYR	Herbicide	0	0	0	0	0	0	0	0	0	0	0	0	0	0	0	0	27.9	38.4	157	78.3	135.3	218.4	375.5	506.5	827.1	1006.1	742.7
NA	TETRATHIOCARBONATE	Fungicide	4363.9	63671.7	34896.4	103311	412604	388215	413492	320649	277399	172137	192495	98742.5	119038	155091	83605.8	181814	160760	107832	107728	70023	22878.9	189.6	260.6	886.1	18.1	711.2	711.2
301-12-2	OXYDEMETON-METHYL	Insecticide	63601.1	71495	90038.2	93755.2	99114.7	80822.2	68056.4	87048.8	56673.7	53304.7	52865	45669.2	54935.4	64045.5	59008.7	64659.4	84867.5	37933	38661.9	13599.4	10577.2	8603	4167.9	3480.95	2348	695.2	662.2
104040-78-0	FLAZASULFURON	Herbicide	0	0	0	0	0	0	0	0	0	0	0	0	0	0	0	0	0	0	0	0	7.4	105.5	230.8	367.1	414.8	605.1	576.7
NA	DICLOFOP	Herbicide	881988	601790	530565	600477	641455	497336	482377	632779	204893	274313	154911	218246	129397	114134	137168	267417	51472.9	78817.3	23837	17622.6	22237.7	35762.5	9218.17	19136	3418.4	547.5	547.5
112-05-0	PELARGONIC ACID	Herbicide	0	0	0	700.8	61061.1	24454.6	1115.2	31511.2	41988.9	2585.1	2080.9	89758.1	44303.4	713.2	10461.1	1019.5	846.4	1192.4	510.2	4768.3	774.5	2496.1	2341.5	759.25	791.4	471.5	530.8
110-19-0	IBA	Plant Growth Regulator	101.55	192.7	166.7	433.55	472.7	418.5	259.3	167.05	128.95	60.3	50.425	165.625	171.75	322.475	105.95	67.75	52.2	33.75	60.4	45.65	176.05	123.75	214.3	42.275	29.9	82.2	466.85
19666-30-9	OXADIAZON	Herbicide	1585	953.9	3790.25	1375.6	1993.3	1430.2	1346.65	2288.3	2157.8	1554.6	1084.1	1175.6	1886.4	1898.9	1825.5	2160	948.6	707.2	672.5	842.4	1079.5	1192.1	547.6	729	602.5	548.6	460.9
12267-73-1	TETRABOROHYDRATE	Fungicide	13.6	1770.05	3548.7	17.3	33.3	54.3	34	835.3	434	2046.8	5190.3	2202.3	3461.9	1925	1888.3	859.5	451.4	530.15	144.95	332.3	146.75	304.85	369.55	227.85	333.55	369.75	435.35
NA	CONIOTHYRIUM MINITANS	Herbicide	0	0	0	0	0	0	0	0	0	0	0	0	677.45	408.15	406.5	11.85	51.3	668.3	582.25	743.45	1730.95	379.55	536.425	684	920.25	640.05	421.45
5234-68-4	CARBOXIN	Fungicide	17	94.9	3760.7	6715.4	187.9	3034.4	192.5	97.4	117.5	115.1	67.3	35.2	6.3	2.8	4131.3	8634.55	24579.5	52752	72287.7	79952.1	42709.2	26990.8	26019.7	136.4	511.5	187.2	409.8
126535-15-7	TRIFLUSULFURON	Herbicide	0	0	0	0	6526.05	10103.1	9955.05	8702.75	8296.8	9078.6	10258.9	7805.5	8779.95	10433.2	8747.5	13713.1	4370.05	692.35	789.4	1345.95	239.05	151.95	195.05	538.35	741.1	745.35	385.4
1031756-98-5	CYCLANILIPROLE	Insecticide	0	0	0	0	0	0	0	0	0	0	0	0	0	0	0	0	0	0	0	0	0	0	0	0	0	0	352.55
NA	FLUVALINATE TAU	Insecticide	2590	814.95	1102.55	2093.05	1190.15	713.9	645.4	646.9	576.4	584.9	497.4	378.8	357.8	257.2	267.8	218.9	300.4	300.6	237.8	223.6	225.2	297.7	338.7	339.2	366.9	306.4	283.5
60168-88-9	FENARIMOL	Fungicide	19619.9	21697.7	26555.7	27667.1	25365.5	21796.1	25296.5	19210.2	13235.4	9149.6	10470.7	9487.95	9492.4	7989.55	6625.85	5361.45	6964.2	6367.6	4067.05	4587.35	2741.7	1013.9	304.825	798.5	88.725	287.35	276.95
3100-04-7	1-METHYL CYCLOPROPENE	Herbicide	0	0	0	0	0	0	0	0	0	0	0	0	0	0	0	0	0	0	0	0	0	121.55	199.1	276.65	506.05	4163.75	200.35
111988-49-9	THIACLOPRID	Insecticide	0	0	0	0	0	0	0	0	0	0	0	0	4414.05	7188.15	8234.5	5648.15	5211.93	8549.85	8590.9	7785.45	5016.85	9930.5	9501.2	3821.25	3907.22	462.55	180.25
533-74-4	DAZOMET	Insecticide	418.5	53.2	29.3	724.9	27040.7	2428.8	1332.7	2360.4	546.7	1348.3	994.2	7113.5	7386.7	942.95	2685.7	3820.5	1046.4	606.9	788.8	3342	3056.1	837.5	582	682.8	110	28	139.2
NA	NAPHTHYLACETAMIDE	Fungicide	82.95	264.775	1117.2	1295.45	2111.7	365.55	626.2	627.7	756.65	653	619.85	676.6	424.95	409.7	1066.6	335.5	277.35	269.75	264.2	311.35	919.75	189.55	188.9	90.75	414.15	212.7	118.2
2593-15-9	ETRIDIAZOLE	Fungicide	57941.4	62498.2	162910	88471.3	58838.4	54319.1	23268.6	42939.5	46854.4	44543.5	30470.6	22800.8	18804.8	11505.4	12150.9	6532.7	1368.6	388.7	505.1	911.6	2774.35	99	149.2	114.1	86.2	129.9	116.1
131983-72-7	TRITICONAZOLE	Fungicide	0	0	0	0	0	0	0	0	0	0	0	0	0	0	0	0	0	1447.45	2603.65	2764.8	3085.8	7955.85	12719.2	80.9	165.9	146.5	114.6
NA	CPPU	Insecticide	0	0	0	0	0	0	0	0	0	121.5	18.6	63.1	2.4	23.7	32.4	52	46.6	59.4	181.4	44.7	42.7	47.6	44.1	41.45	44.35	177.45	94.5
43121-43-3	TRIADIMEFON	Fungicide	118132	124290	68684.6	126209	77424	36139	43407.3	9603.67	6894.9	7601.15	5124.8	2795.03	2342.27	2613.1	2982.7	1962.15	635.8	336.375	189.2	338.675	107.7	41.2	51.3	94.3	63.7	68.7	78
143-18-0	POTASSIUM OLEATE	Fumigant	14499.4	76286.9	46993.3	25151.7	66160.5	38452.4	11453.1	5348.5	7149.7	15916.8	12710.8	11329.6	92956.1	2836.25	7191.2	1836.05	11989.9	1148	15757.8	1818.25	6658.5	3892.53	2783.05	9976.25	52.95	148.3	74.9
158474-72-7	PROHYDROJASMON	Fungicide	0	0	0	0	0	0	0	0	0	0	0	0	0	0	0	0	0	0	0	0	0	0	62.05	0	0	69.8	69.8
950-37-8	METHIDATHION	Insecticide	196806	224352	197812	185844	183305	151327	87628.4	86879.2	50118.2	46031.1	35073.5	31613.2	37149.2	28999.1	30441	23554	26419.2	26694.9	23823.3	14257.8	15177.7	5357.7	1638.9	176.1	65.7	65	63.4
NA	SABADILLA	Fungicide	4493.85	773.35	504.9	256.7	730.7	610.65	513.85	283.45	242.15	145.55	134.4	148.6	111.7	118.6	80.55	97.6	89.1	39.8	29.25	14.9	30	44.8	22.7	66	56.2	76.2	62.9
999-81-5	CHLORMEQUAT	Herbicide	60.4	699.4	873.2	47.5	43.8	54.3	88.5	207.2	61.7	106.6	109.1	129.5	111.7	102.4	75.1	84.5	53.2	55.6	51.5	218.7	65.2	59.5	63	53	46	37.2	41.5
42588-37-4	KINOPRENE	Insecticide	157.45	139.8	148.1	114.2	90.4	111.9	66.7	58.9	35.6	45.5	51.2	15.9	26.4	18.2	20.4	18.5	21	13.9	23.3	21.5	15.1	42.1	49.3	72.7	30.2	33.5	28.1
76738-62-0	PACLOBUTRAZOL	Fumigant	0.2	0.4	4.3	4.3	7	28.4	8.8	13.9	12.9	14	12	11.6	12	13.3	12.4	14.1	13.6	14.7	59.3	23	127	25.5	16.6	19.4	17.1	13.1	27.8
104-55-2	CINNAMALDEHYDE	Insecticide	0	0	0	0	0	0	0	3005.1	4865.05	2185.4	455.8	85	140.9	6135.1	2.5	0.8	160.7	0	0	0	0	0	0	0	0	26.8	26.8
122453-73-0	CHLORFENAPYR	Insecticide	0	0	0	23668.9	59033.8	25212.4	39124.7	9336.85	6780.25	466.75	50.7	6.9	5	5.8	5.4	9.7	7.1	16.5	12.4	24.3	54.9	70.4	97.2	41.2	25.8	37.3	25.5
12427-38-2	MANEB	Fungicide	923147	890443	1.42721e+06	1.18064e+06	1.29692e+06	1.52053e+06	1.32076e+06	1.05553e+06	1.00578e+06	682114	716545	856840	750801	855370	803750	875488	656368	610611	335049	173042	190032	58192.9	11578.9	301	846.8	1002.2	25.2
81334-34-1	IMAZAPYR	Herbicide	11858.9	112239	83482.4	111190	23470	71577.5	10762.3	14639	22833.4	23544.6	25267.5	32655.2	28747.3	34412.4	20591.9	16010.9	5280.6	6150.9	6642.9	11099.3	12360.7	730.525	514.8	7.55	119290	48.5	22.1
112410-23-8	TEBUFENOZIDE	Insecticide	0	0	0	45448.1	18768.1	7393.9	20502.9	40741.7	88111.2	55620.4	58892.1	67916.7	36424.3	19185	14610.8	15072.9	5695.45	7555.83	6523.25	5948.35	5525.3	7438.5	3591.5	5956.82	2661.65	7	9.7
129-67-9	ENDOTHAL	Insecticide	84779.5	63097.3	89964	124868	74991.3	49808.6	38896.4	48624.7	28223.2	22780.9	28666.3	13159.6	13665.5	14117.3	9093.27	7944.6	1554.9	369.3	61	1.3	495.45	43.15	9.6	0	2.9	9	9
81591-81-3	SULFOSATE	Herbicide	6594.95	3836.4	12217.8	31769.3	463346	811600	1.07515e+06	2.02133e+06	3.27228e+06	4.34784e+06	2.23139e+06	2.01696e+06	1.23129e+06	1.39862e+06	738562	2711.7	964.7	298	117.6	18.3	56.8	92.45	119.5	0	0	15.3	8.5
95266-40-3	TRINEXAPAC	Insecticide	0	0	0	2.9	26.7	627.2	14.5	23.2	1.95	19.2	23.9	5.1	127.4	83.8	0.4	41.5	22.3	1	0	0.05	0.1	39.5	5.4	3	3229.5	11.8	8.5
67485-29-4	HYDRAMETHYLNON	Insecticide	136.4	1213.75	251.375	3829.9	154.45	49.85	20.5	8.7	18.5	13.9	11.2	10.3	7.8	11.2	3.4	5.5	4	5.5	14	4.3	17.9	4.1	5.4	13.8	9.4	10.55	6
7786-34-7	MEVINPHOS	Insecticide	171439	204480	153539	86814	7463.1	454.85	562.2	970.1	348.7	240.8	34.35	70	9.25	120.8	24.25	22.5	7.05	5.4	2.7	88.7	2.3	2.55	5.7	7	1.1	3.35	5.6
173159-57-4	FORAMSULFURON	Herbicide	0	0	0	0	0	0	0	0	0	0	17453.8	13856.3	17241.4	12358.2	10117.5	14594	12239.7	6485.32	6060.1	9884.1	5594.2	3868.1	1571.35	705.7	343.75	0.6	4.1
74222-97-2	SULFOMETURON	Herbicide	690.3	6578.85	3683.45	2855.35	2490.97	2247.75	416.6	553.4	60.2	413.1	272.3	309.1	357.15	231.8	71.1	20.6	0.1	0.4	0	1.2	1.5	0.1	0	0.4	2.2	4	4
50471-44-8	VINCLOZOLIN	Fungicide	49731.8	43568.6	40195.5	58876.4	55228.2	55098.8	77345.4	52906.8	47794.3	35638.9	42244.5	43833.3	53764.4	33768.5	1487.55	2335.7	5706.23	52.85	3.2	5.4	2.3	1.8	0.7	0.4	0.1	3.9	3.9
125225-28-7	IPCONAZOLE	Fungicide	0	0	0	0	0	0	0	0	0	0	0	0	0	0	0	0	0	0	528.45	955.15	1219.42	954.75	3100.6	10.8	15.8	27	3.8
133-90-4	CHLORAMBEN	Fungicide	169418	155186	151045	244638	75927.5	44916.8	7.1	0	0	0	0	0	0	0	0	0	0	0	0.1	0	0	0	0	0	0	0	1.8
39300-45-3	DINOCAP	Insecticide	305.6	264.35	1198.35	60.3	0	1.2	0.5	1.3	0.1	0.2	0	0	0	0	0	0	0	0	0	0	0	0	0	0	0	1.5	1.5
22224-92-6	FENAMIPHOS	Nematicide	516409	448968	340451	361703	278415	317164	162642	117252	124690	119290	125516	90095.4	73180.5	52618.6	34256.2	41033	29232.1	14224.9	10956.8	15149.4	26138.8	12800.1	306.3	0	0	1.5	1.5
88-85-7	DINOSEB	Insecticide	48844.4	21197.7	78.6	21.6	397.05	2387.6	479.15	985.6	95.6	137.9	253.2	51.1	21.3	58.8	56.1	0.7	67.8	370	4.3	22	26.6	8.9	169.8	3.1	7.25	11.4	1.3
75-60-5	DIMETHYL ARSINIC ACID	Fungicide	17486.3	53804.1	22240.1	77827.3	49592.2	32634.2	71928.8	25727.2	31119.4	71108.3	27248.8	42653.6	21212.6	26684.7	104949	39274.5	0	0	0	0	0	0	0	0	0	0	0.5
959-98-8	ENDOSULFAN	Insecticide	665025	1.297e+06	2.07318e+06	1.19168e+06	1.28921e+06	730175	560391	610198	526376	385969	378963	384291	362861	365641	297620	284248	262926	253779	132388	114780	123879	76899.3	41841.7	5378.75	309.65	24.7	0.5
NA	GALLEX	Fungicide	2.5	3.8	2	1.4	4.1	8.5	7.4	9.8	11.3	1.1	0.6	0.4	1.7	0.5	0.1	0.1	0.4	0.1	0.2	0.6	1.4	5.8	0	0.2	0.4	3.1	0.4
10453-86-8	RESMETHRIN	Insecticide	0	0	0	0	0	0	0	0	0	0	0	0	0	0	0	0	0	0.4	0	0	0.5	1	0	0	0	0.2	0.4
83657-22-1	UNICONAZOLE	Fungicide	0	0	0	0	0	0	0	0	0	0	0	0	0	0	0	0	0.2	0.1	0.1	0.1	0.1	0.7	0.2	0.1	0.2	0.2	0.4
21293-29-8	ABSCISIC ACID	Insecticide	0	0	0	0	0	0	0	0	0	0	0	0	0	0	0	0	0	0	0	0	0	0	0	0	0	0.3	0.3
2227-17-0	DIENOCHLOR	Insecticide	5404.7	12812.5	24433.6	30444.3	538.25	423.4	445.8	816.4	93.5	46.2	44.3	23.3	24.6	10	9	1.4	1.6	0.7	0	0	0.1	0.5	0.6	0.1	0.15	0.2	0.2
83-79-4	ROTENONE	Insecticide	10446	49898.3	27165.4	5559.05	4768.25	11015.9	6067.25	436.975	592.35	145	1968.75	3745.1	187.4	235.35	313.85	394.5	570.8	1450.05	32.3	14.3	1.1	1.2	0.7	0.5	0.4	0.4	0.2
563-12-2	ETHION	Insecticide	665075	616255	417874	441549	258580	252280	457750	322826	158614	246516	117643	32790.4	14365.6	873.55	5.9	0	1	0.4	32.6	0.4	19.7	0	0	0.3	0.2	0.1	0.1
834-12-8	AMETRYN	Herbicide	307355	180482	345848	205605	266942	189815	204692	192025	116701	200677	179019	135190	128093	234546	130255	156111	47555.9	62098.1	128629	60874.8	26407.1	28391.8	13193.5	41345.2	79537.8	0	0
33089-61-1	AMITRAZ	Insecticide	33156.6	74425.5	226081	199104	72162.6	46865	12837.1	18914.2	38271.9	1660.9	24417	821.6	388.15	6.7	0	0	0	3.1	0	0	0	0	0	0	0	0	0
61-82-5	AMITROLE	Herbicide	1647.45	2383.8	9591.73	4281.75	360.675	155	0	0	0	0.2	0	0	0	0	0.5	0	0.5	0	0	0	0	0	0	0	1	0	0
7773-06-0	AMMONIUM SULFAMATE	Herbicide	64313.4	0	0	0	0	0	0	1.5	0.1	0	0	0	0	0	0	0	0	0	0	0	0	0	0	0	0	0	0
101-05-3	ANILAZINE	Fungicide	91895.6	25182.9	19411.6	8175	5454.2	1564	2649.1	1283.2	1108.8	483.5	51.2	258.6	285.1	22.15	0	0	0	0	0	0	0	0	0	0	0	0	0
7778-39-4	ARSENIC ACID	Herbicide	308665	169612	64174.1	34453.2	0	0	0	0	0	0	0	0	0	0	0	0	0	0	0	0	0	0	0	0	0	0	0
2302-17-2	ASULAM	Herbicide	435151	164078	120934	273497	152422	217833	394104	653365	612479	525688	514751	492221	335409	161243	279914	282030	104366	245987	302058	233365	103720	112781	44338.4	127891	131735	0	0
86-50-0	AZINPHOS-METHYL	Insecticide	1.5626e+06	1.29216e+06	1.51341e+06	1.13418e+06	999923	1.05917e+06	912456	998255	797632	752301	623743	696222	487523	423196	435052	330704	285524	199300	140148	103479	53311.4	29326.4	6019.45	742.7	0	0	0
101-27-9	BARBAN	Herbicide	9669.9	3075.9	2803.4	2917.3	1215.1	4.8	29.8	13.6	7.05	0.5	2.95	5.4	0	0	0	0	0	0	0	0	0	0	0	0	0	0	0
50864-67-0	BARIUM POLYSULFIDE	Herbicide	3293.4	19945.2	42243.4	7096.85	261440	24797.2	6562.1	0	0	0	0	0	0	0	0	0	0	0	0	0	0	0	0	0	0	0	0
22781-23-3	BENDIOCARB	Insecticide	597.2	226.9	49.3	99	10.2	9.55	7.1	4.9	1	0	0	7.5	0.2	0	0	0	0	0	0	0	0	0	0	0	0	0	0
17804-35-2	BENOMYL	Fungicide	434849	582247	504013	490850	506804	499597	367668	342152	281194	179613	85056	34271.3	35202.1	53241.3	27344.6	4467.45	1879.6	973.85	90.15	3369.25	213.85	1.3	1.3	0.5	0.3	0	0
42576-02-3	BIFENOX	Insecticide	11675.4	2.7	0	0	0	0	0	0	0	0	0	1.1	0.2	5.1	0	0	0	0	0	0	0	0	0	0	0	0	0
NA	BORDEAUX MIXTURE	Fungicide	3977.4	4632.75	3681.05	29478.6	25.8	240.45	9774.2	784.1	0	0	3115.25	7872.75	4127.32	535.2	118.9	1741.4	0	0	451.8	0	0	0	0	0	0	0	0
NA	BUTYLATE	Herbicide	4.77566e+06	3.00347e+06	2.56504e+06	2.85175e+06	1.7855e+06	1.21656e+06	2.16498e+06	725911	1166388	418469	221583	231393	497014	1.13972e+06	261209	195314	20246.4	47380.6	135.6	0	0	39.8	23.9	14.2	4.5	0	0
10043-52-4	CALCIUM CHLORIDE	Herbicide	67844.2	16392.1	113474	26105.2	172736	1668.45	902.8	994.3	1078.4	1270.9	4054.6	0	0	0	0	0	0	0	0	0	0	0	0	0	0	0	0
191906	CAPTAFOL	Insecticide	20819.4	237.85	25778.2	0	0	0	0	0	0	0	0	0	0	0	0	0	0	0	0	0	0	0	0	0	0	0	0
1563-66-2	CARBOFURAN	Insecticide	2547475	1.65992e+06	2.08745e+06	2.31836e+06	1.84088e+06	1.61761e+06	1.66006e+06	1.57159e+06	1.08917e+06	1.01876e+06	906107	1.14824e+06	888707	713461	839298	815169	477480	855121	90140.1	0.6	0	0	0	0	0	0	0
786-19-6	CARBOPHENOTHION	Vertebrate Control	287.9	67.9	9.1	0	0	1	0	0	0	0	0	0	0	0	0	0	0	1.6	21.1	1.7	546.2	0	0	0	0	0	0
196869	CHINOMETHIONAT	Herbicide	93979.4	50760.7	40013.7	27864.7	19462.6	9736.65	4565.45	1761.88	1239.8	134.25	45.4	7.1	9.8	1.9	2.7	1.1	0.4	0.7	0.4	0.1	0.1	0	0	0	0.1	0.05	0
19750-95-9	CHLORDIMEFORM	Insecticide	0	8.55	0	0	338.15	0	0	0	0	0	0	0	0	0	0	0	0	0	0	0	0	0	0	0	0	0	0
1698-60-8	CHLORIDAZON	Insecticide	151372	149948	155054	162124	131478	87925.1	109147	129110	111119	86659.7	58631.8	64952.5	51936.8	45098.3	37528.7	39896.7	9991	4048.9	48.6	17.4	0	0	0	0	0	0	0
510-15-6	CHLOROBENZILATE	Insecticide	806.3	816.55	48.4	39.1	57.8	50.7	0	3.4	2.1	26.9	0	0	0	0	0	0	0	0	0	0	0	0	0	0	0	0	0
2675-77-6	CHLORONEB	Fungicide	0	0	8732	11331.3	11554.8	11778.2	0	1.3	208.6	0	0	0	6.7	0	6576.4	7594.65	9538.05	1691.6	1902.6	301.1	595.5	333	0	0	0	0	0
1982-47-4	CHLOROXURON	Fungicide	4567.5	412.2	254.4	173.7	141.2	27.5	57.8	17	114.9	7.8	13.6	0	0	2.7	0	0	6.8	0	0	0	0	0	0	0	0	0	0
21725-46-2	CYANAZINE	Herbicide	1.54496e+07	1.46443e+07	16670120	1.2784e+07	1.11867e+07	9.54998e+06	7.43196e+06	3.17233e+06	1.23396e+06	553096	413660	275773	206297	80226.9	27883.8	3791.98	428903	0	109128	0.2	0	0	0	0	0	0	0
17640-02-7	DALAPON	Insecticide	4881.9	11605.9	275.9	0.3	0	0	0	0	0	0	0	0.5	6.8	5.35	7	2.2	0.5	1	0	0	0	0	0	0	0	0	0
919-86-8	DEMETON	Insecticide	2358	5865.45	705.1	351.5	186.4	92.7	0.5	0.1	0	1.2	0.5	0	0.25	0.5	0	0.3	0	1.1	0	0	0	0	0	0	0	0	0
2303-16-4	DIALLATE	Herbicide	14121.6	5278.7	462.9	0	0	0	0	0	0	0	0	0	0	0	0	0	0	0	0	0	0	0	0	0	0	0	0
117-80-6	DICHLONE	Herbicide	194.25	843.825	1493.4	29345.5	0	0	0	0	0	0	0	0	0	0	0	0	0	0	0	0	0	0	0	0	0	0	0
38727-55-8	DIETHATYL	Insecticide	166193	119085	87590.1	51919.1	14526.1	4695.05	3385.1	3961.7	2012.3	1128.1	279	512.5	109	0	0	0	0	0	0	0	6.1	6.45	6.8	1.8	0	0	0
43222-48-6	DIFENZOQUAT	Herbicide	128157	247872	190310	263983	284291	435841	252151	217281	143279	92343.6	73809.2	217524	88986.2	15412.7	2279.8	1164.35	14416.2	8489.7	9236.45	1010.35	0	0	0	0	0	0	0
55290-64-7	DIMETHIPIN	Plant Growth Regulator	28143.5	45239.3	33166.8	65768.2	71353.6	63289.6	88697.2	62140.8	71500.6	89006.7	52496.2	23413.2	24615.3	47586.4	76782.1	14777	9273.35	17208	3885.5	1820.7	14802.5	0	0	0	0	0	0
957-51-7	DIPHENAMID	Herbicide	44700.2	18620.3	1156.8	0	1111.5	0	0	0	0.1	8.2	0	0.6	39.8	0	0	0	0	0	0	0	0	0	0.3	0	0	0	0
298-04-4	DISULFOTON	Insecticide	805745	739594	845823	1.04703e+06	724068	616285	433682	692092	313930	371408	294181	283675	319092	123553	138408	77738.4	24756.2	21841.8	18098.6	14027	8449.95	35778.8	1922.9	4178.25	249.05	0	0
534-52-1	DNOC	Herbicide	7259	147.55	0	0	0	0	0	0	0	0	0	0	0	0	0	0	0	0	0	0	0	0	0	0	0	0	0
144-21-8	DSMA	Herbicide	717015	549360	604435	853969	451184	379326	231426	159438	172475	95574.4	71177.4	183988	83949.3	15821.8	1873.05	0	0	0	0	0	0	0	0	0	0	0	0
2104-64-5	EPN	Herbicide	474.5	0	83.4	83.4	0	0	0	0	0	20.9	52.15	83.4	200.3	104.3	3.7	3.1	0	0	239.5	0	0	0	0	0	0.3	0	0
111353-84-5	ETHAMETSULFURON	Herbicide	0	0	0	0	0	0	0	134.65	654.75	143.25	130.85	118.45	41.65	229.95	0	0	0	0	0	0	0	0	0	0	0	0	0
72490-01-8	FENOXYCARB	Insecticide	6.6	21.6	2139.4	743.3	1819.92	1837	249.7	151.15	59.55	55.35	10	5.9	6.5	4.1	2.8	1.2	3.2	1.8	0.9	0.7	0.4	0.2	0.3	0.1	0.2	0.3	0
115-90-2	FENSULFOTHION	Insecticide	8210.75	25836.7	0	0.7	0	0	8.8	5	1.2	0	0	0	0	0	0	0	0	0	0	0	0	0	0	0	0	0	0
67614-33-9	FENVALERATE	Insecticide	15034.8	20617.7	8798.7	4461.23	33.75	52.4	5.2	3.55	1.9	1.45	1	0	0	0	0	0	0	0	0	0	0	0	0	0	0	0	0
NA	FLUCHLORALIN	Insecticide	4681.85	0	76213.9	3657.85	0	0	0	0	0	0	0	0	0	0	0	0	0	0	0	0	0	0	0	0	0	0	0
70124-77-5	FLUCYTHRINATE	Insecticide	1554.45	0.4	51.2	102	82.85	63.7	0	0	0	0	0	0	0	0	0	0	0	0	0	0	0	0	0	0	0	0	0
85509-19-9	FLUSILAZOLE	Herbicide	0	0	0	0	0	0	0	0	0	0	0	0	0	0	0	0	30908.5	28650.8	0	0	0	0	0	0	0	0	0
69409-94-5	FLUVALINATE	Insecticide	0	0.4	0	0	0	0	0	0	0	0	0	0	0	0	0	0	0	0	0	0	0	0	0	0	0	0	0
133-07-3	FOLPET	Herbicide	1610.15	2538.3	0	0	0	0	0	0	0	0	0	0	0	0	0	0	0	0	0	0	0	0	0	0	0	0	0
944-22-9	FONOFOS	Insecticide	1.6155e+06	949576	1.20414e+06	975810	787499	513067	428204	264509	87757.4	243.2	210.3	82.5	13.6	6.8	0	0	0	0	0	0	0	0	0	0	0	0	0
NA	FOSAMINE	Herbicide	0	12188.2	0	10105	3298.85	0	16.3	0.1	0	0	200.9	0	0	0	0	0	0	0	0	0	0	0	0	0	0	0	0
56-12-2	GAMMA AMINOBUTYRIC ACID	Fungicide	0	0	0	0	0	0	0	247	325.15	1412.02	62720.1	3587.5	5910.15	9283	1942.15	1075.85	428.1	80.5	53.5	18	59.8	12.7	6.6	6.7	0	0	0
1405-41-0	GENTAMICIN SULFATE	Vertebrate Control	0	0	0	0	0	0	0	0	0	0	0	0	0	0	0	0	145.5	0	0	0	0	0	0	0	0	0	0
NA	HYDROXYPROPANOIC ACID	Fungicide	0	0	0	0	0	614.7	0	0	349.15	470.95	222.7	357.7	10639.5	0	0	0	0	0	0	0	0	0	0	0	0	0	0
10004-44-1	HYMEXAZOL	Fungicide	0	0	0	0	0	0	0	0	0	0	0	0	0	0	0	0	0	1166.05	2711.25	948.85	1339.35	1084.95	938.1	0	0	0	0
42509-80-8	ISAZOFOS	Insecticide	0	0	0	7979.5	0	0	0	0	0	0	0	0	0	0	0	0	0	0	0	0	0	0	0	0	0	0	0
25311-71-1	ISOFENPHOS	Insecticide	512.6	6834.4	0	1394.95	0	0	0	0	0	0	0	0	0	0	0	0	0	0	0	0	0	0	0	0	0	0	0
33820-53-0	ISOPROPALIN	Insecticide	52500.8	14095.6	26592.9	9386.55	40889.2	7726.9	15882.7	0	0	0	0	0	0	0	0	0	0	0	0	0	0	0	0	0	0	0	0
56-86-0	L-GLUTAMIC ACID	Insecticide	0	0	0	0	0	0	0	247	325.15	1412.02	62720.1	3587.5	5910.15	9283	1942.15	1075.85	428.1	80.5	53.5	18	59.8	12.7	6.6	6.7	0	0	0
	LEAD ARSENATE	Insecticide	16.2	0	0	0	0	0	0	0	0	0	0	0	0	0	0	0	0	0	0	0	0	0	0	0	0	0	0
58-89-9	LINDANE	Insecticide	31605.5	32380.5	30143.3	26541.7	32952.1	10919.1	17962.2	10586.8	17098	8405.8	3756.85	164.6	16213.8	14760.9	6625.2	6352.68	15337.8	1648.7	385.1	0.2	0	0	0	1.9	0	0	0
53780-36-2	MEFLUIDIDE	Plant Growth Regulator	17.6	3.8	18.2	0	7.3	33.3	0.7	0.3	1.5	1	0.5	0	0	0	0	0	0	0	0	0	0	0	0	0	0	0	0
10265-92-6	METHAMIDOPHOS	Insecticide	427359	421167	533288	612950	472373	470311	482150	310826	201678	142269	226478	179859	118891	240096	136973	98235.4	73648.8	63191.7	27825.5	29949.5	16480.1	4033.65	0	0	0	0	0
20354-26-1	METHAZOLE	Insecticide	54452.4	54480.9	2033.52	3008.25	0	0	0	0	0	0	0	0	0	0	0	0	0	0	0	0	0	0	0	0	0	0	0
72-43-5	METHOXYCHLOR	Insecticide	109187	40093.9	57756.4	70316.9	202677	76837.4	25617.5	17245.3	11813	8768.8	16751.4	5156.22	5634.15	11665.1	1639.6	1999.55	2.1	3.6	132.85	17.3	0	0	0	0	0	0	0
556-61-6	METHYL ISOTHIOCYANATE	Fumigant	126513	123969	42767	2081.45	0	0	0.2	90.7	0	0	0	0	0	0	0	0	0	0	0	0	0	0	0	0	0	0	0
74-88-4	METHYLIODIDE	Insecticide	0	0	0	0	0	0	0	0	0	0	0	0	0	0	0	87679.9	173278	294826	75986.9	21867.8	8589.65	0	0	0	0	0	0
2212-67-1	MOLINATE	Herbicide	2043422	2.16976e+06	2.04166e+06	1.99072e+06	2.04784e+06	1.69076e+06	1.84482e+06	1887028	1.38004e+06	1.22438e+06	962051	504412	557879	246250	166706	212260	182704	20255.2	47118.7	0	0	0	0	0	0	0	0
6923-22-4	MONOCROTOPHOS	Insecticide	9288.3	90.95	0.5	0	0	0	26.5	0	0	0	0	0	0	0	0	0	0	0	0	0	0	0	0	0	0	0	0
132-66-1	NAPTALAM	Fungicide	191304	66922.7	93879.9	55375.6	34680.1	57342.9	77790.4	70536.3	94206.9	44105.7	185234	38291.1	28601.4	52922.3	53217.3	44921.4	27537.3	47671	17355.6	2113.47	3406.35	3381.4	0	1.5	0	0	0
91-20-3	NAPTHA	Fungicide	2274.15	0	9.8	0.1	14616.9	27	33.9	4	1.7	0.2	21.9	0	0	0	0	0	0	0	0	0	0	0	0	0	0	0	0
18530-56-8	NORURON	Herbicide	19388.9	55.9	247.05	71.6	66.8	64.8	39.9	0	0	0	0	0	0	0	0	0	0	0	0	0	0	0	0	0	0	0	0
56-38-2	PARATHION	Insecticide	2.98329e+06	2.14371e+06	2.2543e+06	3.18431e+06	2.77695e+06	1.87909e+06	79274.7	16985.4	1631.3	1028.8	1467.9	267.5	145.7	455.75	197.2	216.5	34.75	52.8	80	112.35	59.7	0.7	0.5	378	18.6	0	0
1114-71-2	PEBULATE	Herbicide	301723	320474	308421	340106	261384	234203	146255	155596	108829	54701.7	78549	38825.7	37617.1	13531.3	10782.1	23089.6	5633.55	0	0	0	0	0	0	0	0	0	0
494793-67-8	PENFLUFEN	Herbicide	0	0	0	0	0	0	0	0	0	0	0	0	0	0	0	0	0	0	0	0	0	2531.3	5030.75	0	0	0	0
2310-17-0	PHOSALONE	Insecticide	7472.3	7912.33	45305	2421.8	568.5	1239.6	1280.85	1940.7	1.7	0	0	0	0	0	0	0	0	0	0	0	0	0	0	0	0	0	0
13171-21-6	PHOSPHAMIDON	Insecticide	38673.6	29757.8	17202.2	3498.35	17144.9	971.4	177.7	44.3	157.65	271	146.55	22.1	0	0	10.9	0	0	0	11.4	0	0	0	0	0	2.9	0	0
NA	PINOLENE	Herbicide	276493	338548	295463	319829	277245	262380	326488	204596	178391	280906	113192	1230.9	7480.73	6563.05	20784.1	40227.2	12133.9	11219.9	9939.75	5782.75	2116.2	3878.5	29609.7	44901.1	0	0	0
23103-98-2	PIRIMICARB	Insecticide	0.2	2684.6	8407.2	146.8	947.7	0	0	72.6	0	0	0	0	0	0	0	0	6088.4	0	0	0	0	0	0	0	0	0	0
584-08-7	POTASSIUM CARBONATE	Fungicide	0	0	0	0	0	57571	0	0	0	0	0	0	0	0	0	0	0	0	0	0	0	0	0	0	0	0	0
41198-08-7	PROFENOFOS	Insecticide	692375	407635	521914	1.50651e+06	625350	387465	213623	143641	234763	94455.7	63186.6	109358	65835.8	103234	62438	55376.1	23059.7	6758.9	8242.2	2667.95	26.4	0	0	0	0	0	0
26399-36-0	PROFLURALIN	Insecticide	0	72.2	26133.5	0	0	0	0	0	0	7.2	0.9	0	0	0	0	0	0	0	0	0	0	0	0	0	0	0	0
1610-18-0	PROMETON	Herbicide	204194	48064	38623.9	57172.9	1.54929e+06	21393.8	2.5	0.6	1.1	0.85	0.6	0.1	3120.2	1850.67	30476.6	373.65	166.15	0.35	0	2146.55	0	5.4	0.6	0.1	0.1	0	0
1918-16-7	PROPACHLOR	Herbicide	2.32718e+06	2.23754e+06	1.90931e+06	1.20513e+06	2.19758e+06	1.07798e+06	814292	627622	437692	223942	58407.6	0	47979.5	34643.8	0	0	0	0	0	0	0	0	0	0	0	0	0
114-26-1	PROPOXUR	Insecticide	303.9	751	335.5	0	0	2318.25	0.15	0.3	0	0	0	0	0	0	0	0	0	0.1	6.75	13.4	6.7	0	0.5	0.1	0	0	0
55512-33-9	PYRIDATE	Herbicide	0	6745.65	54992.1	122556	183355	221740	373458	146560	279190	109390	60995.8	351.6	41.6	71.1	0	0	0	0	0	0	0	0	0	0	0	0	0
15662-33-6	RYANODINE	Fungicide	5.2	7.6	5.8	0.1	9.05	11.5	0.8	0.1	0	0	0	0	90.7	0	0	0	0	0.2	0	0	0	0	0	0	0	0	0
874967-67-6	SEDAXANE	Insecticide	0	0	0	0	0	0	0	0	0	0	0	0	0	0	0	0	0	0	0	0	0	4415.35	8105.35	0	0	0	0
7784-46-5	SODIUM ARSENITE	Insecticide	37799.4	11660.6	7570.1	81.1	23.6	0	0	109.7	71.4	35.7	0	0	0	0	0	0	0	0	0	64.3	0	0	0	0	0	0	0
7775-19-1	SODIUM METABORATE	Fungicide	198890	1.50278e+06	71350.8	98846.6	1.46239e+07	31088.3	7	0	0	0	3.6	0	0	0	0	0	0	0	0	0	0	0	0	0	1.2	0	0
42922-74-7	SUCROSE OCTANOATE	Insecticide	0	0	0	0	0	0	0	0	0	0	0	0	0	0	0	0	0	0	0	0	0	0.4	12.3	926.1	13.1	0	0
95-06-7	SULFALLATE	Insecticide	0	0	15484.1	0	0	0	0	0	0	0	0	0	0	0	0	0	0	0	0	0	0	0	0	0	0	0	0
35400-43-2	SULPROFOS	Insecticide	339909	127677	89716.5	239784	85509.6	21370.9	35001.2	5061.15	27393.8	22330.9	0	0	0	0	0	0	0	0	0	0	0	0	0	0	0	0	0
76-03-9	TCA	Herbicide	0	171.95	0	0.2	0	0	0	0	0	0	0	0	0	0	0	0	0.3	0.5	0	0	0	0	0	0	0	0	0
3383-96-8	TEMEPHOS	Insecticide	0	1736.55	108.15	1236.7	0	0	0	0	0	0	0	0	0	0	0	0	0	0	0	0	0	0	0	0	0	0	0
886-50-0	TERBUTRYN	Herbicide	171688	34207.3	4866.3	0	0	0	0	1.7	0.2	0	0	0	0	0	0	0	0	0	0	0	0	0	0	0	10.9	0	0
21351-39-3	TETRAOXOSULFATE	Fungicide	0	0	0	0	0	0	0	0	7271.95	775.95	29493.9	21782.3	0	14688.2	0	0	0	0	0	0	0	0	0	0	0	0	0
117718-60-2	THIAZOPYR	Herbicide	0	0	0	0	0	868.3	148.9	798.7	1476	1197.5	3488.2	1193.8	765.85	2131.3	6503.4	1114.15	1429.5	146.9	59	848.3	1367.45	1140	0	0	0	0	0
57018-04-9	TOLCLOFOS-METHYL	Nematicide	0	0	0	0	0	0	0	0	0	0	0	0	0	0	0	0	0	0	0	0	0	0	7.15	0	0	0	0
66841-25-6	TRALOMETHRIN	Insecticide	16091.1	19882.2	24055	24689.6	22163.1	13416.2	7495.45	5615.32	4758.15	3892.85	4639	2539.75	1085.25	1708.3	50.1	0	32.1	0	128.35	0	0	0	0	0	0	0	0
55219-65-3	TRIADIMENOL	Fungicide	0	0	0	913.5	540.5	167.5	0	0	0	0	0	0	0	0	77.1	140.3	68.5	235.575	265.6	2557.1	1750.2	2601.45	4490.25	0	0	0	0
112143-82-5	TRIAZAMATE	Insecticide	0	0	0	0	0	0	0	390.3	0	0	0	0	0	0	0	0	0	0	0	0	0	0	0	0	0	0	0
52-68-6	TRICHLORFON	Insecticide	151700	76401	129.2	2302.5	58535.1	63	64.3	5.4	0	0	0	0	0	0	0	0	0	0	0	0	0	0	0	0	0	0	0
58138-08-2	TRIDIPHANE	Herbicide	188399	54369.7	233316	307722	91787.4	11534.5	0	0	0	0	0	0	0	0	0	0	0	0	0	0	0	0	0	0	0	0	0
26644-46-2	TRIFORINE	Herbicide	29566.1	32910	27122.6	28760.2	23296.1	18995.1	15236.6	582.1	699.325	854.7	19.5	15.8	2.55	46.2	11.9	408.8	0.7	0	0	0	0	0	0.3	0	0	0	0
12407-86-2	TRIMETHACARB	Insecticide	70856.5	28594.7	63458.9	42436.2	91695.1	9586.75	0	0	0	0	0	0	0	0	0	0	0	0	0	0	0	0	0	0	0	0	0
1929-77-7	VERNOLATE	Herbicide	259730	219277	145912	105711	263502	156345	104013	30632.5	4507.1	0	0	0	0	0	0	0	0	0	0	0	0	0	0	0	0	0	0
12122-67-7	ZINEB	Fungicide	2720.85	3847.65	369.8	1535.25	597.9	28.4	154	0.5	66.7	25.2	0.7	15.9	8.15	0.4	0.5	0.7	0	0	0	0	0.1	0	0.7	0	0	0	0
	Total		4.23292e+08	3.96066e+08	4.61893e+08	4.8641e+08	5.18878e+08	4.73078e+08	4.42152e+08	4.42247e+08	4.29602e+08	4.13485e+08	4.09763e+08	4.08775e+08	4.24864e+08	4.13647e+08	3.90454e+08	4.07123e+08	3.90869e+08	3.92894e+08	4.09777e+08	4.2705e+08	4.55268e+08	4.60282e+08	4.58576e+08	4.60909e+08	4.85637e+08	4.93466e+08	5.1031e+08

## Sheet: Insecticides
		Type	1992	1993	1994	1995	1996	1997	1998	1999	2000	2001	2002	2003	2004	2005	2006	2007	2008	2009	2010	2011	2012	2013	2014	2015	2016	2017	2018
CAS	Name	TOTAL (kg)	6.32931e+07	6.10608e+07	7.04016e+07	8.01549e+07	7.66663e+07	7.76472e+07	6.82629e+07	8.36505e+07	7.02225e+07	6.45952e+07	6.64277e+07	6.52685e+07	6.72373e+07	6.55384e+07	5.58923e+07	5.4972e+07	5.22526e+07	4.61287e+07	4.40189e+07	5.001e+07	4.91006e+07	4.85228e+07	4.38401e+07	4.45567e+07	3.86003e+07	4.04155e+07	3.74699e+07
2228840	PETROLEUM OIL	Insecticide	2.01541e+07	1.97194e+07	2.34921e+07	3.12636e+07	3.34632e+07	3.74194e+07	3.51606e+07	5.07467e+07	3.82863e+07	3.41449e+07	4.13784e+07	4.13328e+07	4.12006e+07	4.2054e+07	3.39178e+07	3.14113e+07	2.84902e+07	2.57347e+07	2.40417e+07	2.79056e+07	2.57123e+07	2.6983e+07	2.0259e+07	2.50023e+07	1.88667e+07	1.89252e+07	1.64261e+07
2921-88-2	CHLORPYRIFOS	Insecticide	6.41298e+06	7.01922e+06	7.13952e+06	6.57324e+06	6.57434e+06	5.95614e+06	5.24665e+06	4.8912e+06	5.79867e+06	4.61635e+06	4.21699e+06	4.46068e+06	4.17708e+06	4.02408e+06	3.96513e+06	3.77475e+06	5.46931e+06	3.79619e+06	3.29788e+06	3.15794e+06	3.8589e+06	3.94763e+06	4.17558e+06	3.7385e+06	2.94002e+06	3.68298e+06	3.54174e+06
30560-19-1	ACEPHATE	Insecticide	911324	1.12405e+06	1.65387e+06	1.67612e+06	1.16475e+06	985282	962891	1.00456e+06	993809	1.1854e+06	1.14513e+06	1.08672e+06	1.69173e+06	1.67982e+06	2.28222e+06	1.83884e+06	1.70927e+06	1.63692e+06	1.81049e+06	2.09333e+06	2.2768e+06	1.30053e+06	1.90292e+06	1.76899e+06	1.89681e+06	3.13743e+06	3.29084e+06
2312-35-8	PROPARGITE	Insecticide	1.11307e+06	1.16311e+06	1.82933e+06	1.40581e+06	1.44824e+06	1.30728e+06	1.12227e+06	1.65801e+06	1.08519e+06	740613	1.13955e+06	1.1354e+06	1.02177e+06	766968	625937	1.30072e+06	1.08481e+06	1.01517e+06	485957	994141	1.39465e+06	804735	626414	1076362	2.8279e+06	2.77175e+06	2.18311e+06
26183-52-8	DECAN-1-OL	Insecticide	836731	721375	813057	773975	857583	1.30915e+06	734950	640834	866016	650850	771513	641519	670862	879631	1.04142e+06	1.38862e+06	2.01839e+06	1.45253e+06	1.97897e+06	2.54118e+06	2.18836e+06	1636434	2360908	2.11173e+06	1.53719e+06	1.3577e+06	1.17278e+06
82657-04-3	BIFENTHRIN	Insecticide	55915.7	49124.6	51322.6	80634.3	40094.5	56607.3	46797.8	43169.3	69222.2	78487.8	144332	132852	134429	104159	85747.6	156509	186104	295895	370105	353378	632962	646859	604916	545310	582339	704335	746516
13071-79-9	TERBUFOS	Insecticide	3.81443e+06	3.33486e+06	3.87269e+06	3.97326e+06	3.53281e+06	4.21388e+06	3.37659e+06	2.80528e+06	2.26027e+06	1.81451e+06	1.84037e+06	1.77767e+06	1.322e+06	613302	569832	1.00637e+06	326535	649785	418070	616371	670302	729867	1.12869e+06	725401	659183	751214	674195
63-25-2	CARBARYL	Insecticide	1.88819e+06	2.19451e+06	2.32108e+06	2.9391e+06	2.39656e+06	2277550	1.2943e+06	1.4401e+06	1.16221e+06	1.34508e+06	1.21185e+06	1.04249e+06	797732	1.16248e+06	820918	776266	822709	1.02644e+06	725442	627270	790880	616098	677640	587429	805330	646497	632449
60-51-5	DIMETHOATE	Insecticide	1.10714e+06	1.25403e+06	1.41689e+06	1.38202e+06	1.77728e+06	1.17521e+06	788124	975816	770252	631997	875104	611712	1.14373e+06	859631	534563	678529	728037	529729	720216	1.30118e+06	1.1413e+06	763210	631724	739373	593107	672796	625897
298-02-2	PHORATE	Insecticide	2135208	2.21621e+06	2.7058e+06	2.55671e+06	1.67943e+06	2.21547e+06	1.40698e+06	2.12016e+06	2.04358e+06	1.39387e+06	1.24594e+06	900235	930527	843306	675796	699188	635256	427480	562204	500610	641263	702252	638263	530896	451686	312323	613340
138261-41-3	IMIDACLOPRID	Insecticide	0	0	9638.05	82377.4	94299.7	172744	152917	131026	128901	126641	123164	142805	236347	200617	204503	310780	288729	387392	754384	792617	828017	948057	996949	441753	443579	592739	504619
64742-47-8	PETROLEUM DISTILLATE	Insecticide	82193.8	621378	394963	274451	130630	101479	413576	913455	3.30763e+06	6.41758e+06	1.57408e+06	2.13872e+06	2.87595e+06	1.69286e+06	1.34548e+06	1.42852e+06	1.22336e+06	525384	628183	641120	586984	607687	600562	723373	738549	754050	493766
141-66-2	DICROTOPHOS	Insecticide	234190	257437	168671	249547	194656	199576	136051	265250	206488	250022	287526	278651	645528	499842	523269	565376	370489	325547	513285	414407	571010	592948	563491	393351	479814	389195	439098
13194-48-4	ETHOPROPHOS	Insecticide	1.1173e+06	483745	353022	628726	608494	366498	384082	444961	337086	414572	313384	459439	673103	302339	220113	371602	331048	209201	271623	363221	202127	101553	89565.6	80340.2	385342	362942	403203
161050-58-4	METHOXYFENOZIDE	Insecticide	0	0	0	0	0	0	0	0	0	19666.1	22311.9	29479.5	79718.9	148149	124692	120365	119890	90815.1	115147	193164	150690	187059	208034	222922	265202	308593	377912
732-11-6	PHOSMET	Insecticide	661161	476980	523119	573966	616805	720230	652141	848997	851087	829272	772241	835291	957006	928715	781685	633468	578815	517048	549328	556031	349652	610126	364158	445616	351756	304780	355615
91465-08-6	CYHALOTHRIN-LAMBDA	Insecticide	83524.3	68636.4	75621.9	126634	129810	143518	136508	106169	111957	124939	150339	131520	121203	142604	142647	171891	249387	246007	232205	261651	230086	312363	299696	315197	313518	323126	354204
16752-77-5	METHOMYL	Insecticide	855804	958490	1.1529e+06	1.55436e+06	1.01645e+06	982416	859478	742205	583425	485392	468262	524820	442199	456360	392259	449288	524418	564194	508858	474248	506433	382930	370826	384650	388615	329044	346906
52645-53-1	PERMETHRIN	Insecticide	461964	400882	488620	546983	526686	441402	366208	323602	359164	324834	268934	220005	265280	260620	244613	244352	245549	224373	239229	216386	303633	235597	294912	253198	237946	282887	333167
500008-45-7	CHLORANTRANILIPROLE	Insecticide	0	0	0	0	0	0	0	0	0	0	0	0	0	0	0	0	10806	22747.4	39101.5	67545	57702.7	100066	162377	160727	184833	244827	281185
23135-22-0	OXAMYL	Insecticide	238964	279993	319328	436677	281328	426480	524191	445562	501676	308537	303184	312754	333009	401330	510881	469942	449666	263616	390697	470792	484471	494963	424673	329485	58932.7	73332	215502
300-76-5	NALED	Insecticide	100338	153870	308744	492851	460580	396153	115706	129283	152290	131388	90404.2	81486.6	69833.9	95992.7	259251	163650	57298.2	63942.5	127634	93976.7	67448.8	101059	82339.9	107265	141756	176782	188777
69327-76-0	BUPROFEZIN	Insecticide	0	0	0	0	12004.6	10794.1	7142.2	14040.2	2140.05	4813.73	15596.9	18896.7	23142.7	18853	46223.2	55227.4	40892.2	44248.2	57132.4	57630.7	61510.4	83777.4	108330	113000	126644	144253	168426
900-95-8	FENTIN	Insecticide	225377	232528	242187	265170	311060	316346	293915	272260	234928	202446	205353	164284	118548	118689	139572	144401	107788	106285	127587	130762	139421	160117	128720	187163	181015	182896	160240
15096-52-3	CRYOLITE	Insecticide	2.24218e+06	1.49974e+06	2.08358e+06	1.21556e+06	1.24731e+06	1.22216e+06	1.14004e+06	1.06124e+06	1.07769e+06	603891	509425	396739	514819	361285	315641	667575	307196	410345	515416	275698	308845	306167	296934	168262	182784	142866	153629
153719-23-4	THIAMETHOXAM	Insecticide	0	0	0	0	0	0	0	0	195.35	3720.35	25372.3	25877.5	100780	153155	248601	262365	331341	462545	444381	570204	593768	569568	671441	124357	144355	108352	144195
149877-41-8	BIFENAZATE	Insecticide	0	0	0	0	0	0	0	0	1	45.1	16480.1	29108.8	35455.7	43236.1	38847.9	44733.9	58191.3	70591.1	81975.6	58293.4	69788.9	89675.6	84861.7	70163.4	84611.2	136830	140512
283594-90-1	SPIROMESIFEN	Insecticide	0	0	0	0	0	0	0	0	0	0	0	0	0	6970.05	47765.5	35473.4	77407.1	88989.4	116580	205415	87609.4	94480.3	94362.2	75059.4	86936.9	100386	110886
68359-37-5	CYFLUTHRIN	Insecticide	59744.5	96621.7	57036.7	110187	56395.6	67210.4	77823.6	58516.8	62312	102801	81537.3	70305.4	99356.4	113756	80081.9	93966.4	84062.5	116306	106394	113884	105635	119230	136373	126760	111009	124247	105213
1315501-18-8	ZETA-CYPERMETHRIN	Insecticide	5551.5	11633.8	49523.1	55585.3	62651.4	25210.5	26702.5	19689.5	19762.9	24716.2	92948.2	104212	82674.2	70221.5	74276.3	86606.2	93497.4	79089	87654	82946.1	105442	121500	111375	127889	105427	94648.8	93647.1
203313-25-1	SPIROTETRAMAT	Insecticide	0	0	0	0	0	0	0	0	0	0	0	0	0	0	0	0	1005.4	7441.35	9013.48	25908.6	42574.9	40313.3	51915.6	82486.8	84577.9	85713.9	89173.9
79538-32-2	TEFLUTHRIN	Insecticide	138150	173783	203643	218482	338924	318765	336684	251763	286760	263177	352893	396947	341864	317142	329594	276074	227523	155768	109923	121742	190726	226340	191367	170170	130389	101862	87673.6
78587-05-0	HEXYTHIAZOX	Insecticide	0	0	0	94.4	3157.65	2561.6	2223.7	4208.7	3462.27	2598.3	4325.88	5370.53	7921.62	8386.42	11434.5	11025.2	11992.5	17287	43978.1	32265.4	44924.3	66205.6	75066	66832.4	84541.6	64580.9	84518.8
96182-53-5	TEBUPIRIMPHOS	Insecticide	0	0	0	0	86089.8	113932	151669	103934	155811	195943	193134	317369	417301	379945	184824	260156	135336	126752	166928	148297	112005	159548	158258	117658	114450	127320	83042.3
951659-40-8	FLUPYRADIFURONE	Insecticide	0	0	0	0	0	0	0	0	0	0	0	0	0	0	0	0	0	0	0	0	0	0	0	30837.1	63092.2	75233.8	80957.7
52315-07-8	CYPERMETHRIN	Insecticide	140713	100820	114841	119569	89916.4	62105.8	47257.5	39916.1	42292	59066.2	37509.6	34725.9	65732.4	106537	84510.2	118147	65018.7	50925.4	92985.2	96238.1	97344.5	31382.3	37399.9	29340.7	25307.5	150456	74680.9
8002-65-1	NEEM OIL	Insecticide	0	0	0	0	7622.35	68775.7	129968	153292	165901	93549.4	151889	93037.6	54964.8	181293	159948	59659	230415	57465.2	52915	35444.7	100066	102760	128686	119253	95607.3	88858.4	71217.4
35367-38-5	DIFLUBENZURON	Insecticide	4123.25	28785.7	29173	54519.3	28467.7	25609.3	10828.6	12432.2	15485.3	16865.2	8443.93	8656.6	15627.9	28895.5	18080.9	30468.7	33442.4	65841.2	78305.1	40180.1	59291	48116.9	65520.3	77027.9	39942.2	72237	68854.6
135410-20-7	ACETAMIPRID	Insecticide	0	0	0	0	0	0	0	0	0	0	8702.7	26372	45065.4	39217.3	42658.4	35033.2	62464.1	28806.3	33754.7	38293.4	34990.8	36046	41230.7	47560.9	46546.3	60454.9	64840.5
66230-04-4	ESFENVALERATE	Insecticide	139338	106238	158840	146697	129626	111249	122438	79716.5	73484.4	71335.3	67484	66530.2	74813.1	96510.7	114043	105433	118546	116122	118508	127195	87914.3	88580.7	104407	93372	67904.2	55703.3	61969.3
173584-44-6	INDOXACARB	Insecticide	0	0	0	0	0	0	0	0	33783.9	27888.6	21282.6	43508.9	25652.3	63042.8	42647.4	54742	56841.7	38611.9	39193.9	43623.4	69251.7	38178.8	22864.6	68268.4	44150.8	57640.5	58570
946578-00-3	SULFOXAFLOR	Insecticide	0	0	0	0	0	0	0	0	0	0	0	0	0	0	0	0	0	0	0	0	1291.5	20305	60536.1	51804.4	26757.6	44908	56582.9
39515-41-8	FENPROPATHRIN	Insecticide	133.9	14523.2	38433.4	64187.5	19371.5	12019.4	7538.2	9938.9	12194.4	32215.9	33535	35820.9	39657.8	37971.3	33245.8	67921.1	63337.6	50930.8	37805.2	47022.5	56340.6	68102.5	81029.4	92590.1	83100.4	55409.4	54282.3
148477-71-8	SPIRODICLOFEN	Insecticide	0	0	0	0	0	0	0	0	0	0	0	0	0	2018.05	18609.7	30702.5	34109	41087	48030.5	40773.1	35915.2	48406.4	51130.9	49531.9	46712.3	48662.2	52103
65195-55-3	ABAMECTIN	Insecticide	3733.25	4133.38	5512.23	6848.4	7715.2	7508.6	8130.25	6462.12	6893.23	6111.57	5576.1	5828.75	6463.25	6638.15	22852.8	20114.8	17177.5	19775.9	34286.9	48773.9	55310	60838.2	54002.5	28332.3	31536.4	41958.4	46030.2
210880-92-5	CLOTHIANIDIN	Insecticide	0	0	0	0	0	0	0	0	0	0	0	0	184870	306716	272906	400969	508657	574828	466712	826956	1.27526e+06	1.5615e+06	1.73294e+06	169345	70466.8	57681.3	42108.3
52918-63-5	DELTAMETHRIN	Insecticide	0	0	0	0	4283.15	19757.5	10456.9	5561.1	6149.75	4561.8	7686.15	4991.2	6646.55	4328.9	1744.82	4566.28	23041.1	5987.23	4572.55	16988.3	17074.3	25726.3	23186.3	23812.7	47838.2	20574.4	41718.1
116714-46-6	NOVALURON	Insecticide	0	0	0	0	0	0	0	0	0	0	0.1	1.8	1136.1	48075.1	18301.7	20786.4	19187.5	22051	32570.3	49792.8	39189	37241.1	45236.4	52110.8	38049.2	41315.4	37392.9
736994-63-1	CYANTRANILIPROLE	Insecticide	0	0	0	0	0	0	0	0	0	0	0	0	0	0	0	0	0	0	0	0	0	0	244.8	6521.6	12706	19094.7	37256.6
158062-67-0	FLONICAMID	Insecticide	0	0	0	0	0	0	0	0	0	0	0	0	0	0	1761.55	17014.2	18863.3	12006.8	21926.8	28000.6	28079.8	24563	24238.4	30486.5	36688.2	44615.3	36786.3
272451-65-7	FLUBENDIAMIDE	Insecticide	0	0	0	0	0	0	0	0	0	0	0	0	0	0	0	0	278.1	21145	15406.9	40607.8	114633	102961	76558.9	121233	83830.1	40125.4	35465.5
153233-91-1	ETOXAZOLE	Insecticide	0	0	0	0	0	0	0	0	0	0	0	0	1549.75	2869.2	7507.65	11831	13136.8	16499.5	16163.3	17505.6	27148.3	32167	41734.2	41352.6	42592.1	46250.1	34986.4
181274-17-9	FLUCARBAZONE	Insecticide	0	0	0	0	0	0	0	0	0	3102.15	6073.95	6280.4	15730.1	15402.8	24109.1	11795.6	25705.5	13507	15176.3	23052.8	32376.5	21606.5	25101.8	21675.1	17365.6	15486.5	32175.4
400882-07-7	CYFLUMETOFEN	Insecticide	0	0	0	0	0	0	0	0	0	0	0	0	0	0	0	0	0	0	0	0	0	0	139.15	17250.8	31828.9	29116.5	29698.9
165252-70-0	DINOTEFURAN	Insecticide	0	0	0	0	0	0	0	0	0	0	0	0	0	32.2	2236.75	8756.55	9046.9	10381.7	11791.6	11297.5	18658.1	18099.8	17760.5	24374.1	28269.3	33145.9	29117.2
95737-68-1	PYRIPROXYFEN	Insecticide	0	0	0	0	728.9	3872.3	4760.45	2549.75	7455.05	7243.98	9106.33	7805.62	9924.92	8969.32	7638.15	8693.28	8261.23	8915.4	7054.97	8140.65	9886.62	14376.8	12465.4	14493.4	13155.1	21625.1	28162.9
950782-86-2	INDAZIFLAM	Insecticide	0	0	0	0	0	0	0	0	0	0	0	0	0	0	0	0	0	0	0	2851.55	13832.1	20864.2	26635.5	28805.5	25714.6	24426.3	28034.5
54593-83-8	CHLORETHOXYFOS	Insecticide	11077.4	7926	0	0	102059	140682	135926	92161.3	65757.1	45180.6	37215.1	85031.3	30111.7	56779.7	63425.7	18318.9	30305.2	46856	40472.2	43531.8	68032.7	57810.5	89745.8	66974.6	40066.4	56804.5	27672.6
76703-62-3	CYHALOTHRIN-GAMMA	Insecticide	0	0	0	0	0	0	0	0	0	0	0	0	328.55	7065.32	9556.68	12371.8	16241	17217.7	10658.1	14872.6	20892.5	29861.7	27740.1	24368	13424.9	18308	22911.9
134098-61-6	FENPYROXIMATE	Insecticide	0	0	0	0	0	0	0	0	0	0	0	0.7	1031.8	2279	2952.9	5969.65	11335.5	10318.8	13071	10217.9	16421.2	30693.4	29615.3	36328.1	27828.8	26019.1	22420
123312-89-0	PYMETROZINE	Insecticide	0	0	0	0	0	0	0	2.5	7201.85	6454.65	3976.85	6068.2	6189.97	5872.85	6302.75	8361.7	6955.88	7364.47	6169.15	15038.7	17943	15814.4	16348.3	22486.5	8907.05	11776.3	21203.6
NA	METALDEHYDE	Insecticide	61251.4	36492.3	25324.5	31391.3	29041.2	42629	20720.2	13672.7	21871.7	19142	25967.5	21200.1	17882.4	19649.1	18721	16432.6	17596.1	20795.1	27602.4	29271.8	21042.7	20454.3	19914.2	17539.8	16277	21841.2	18624.2
23422-53-9	FORMETANATE	Insecticide	139824	213615	112399	85918.2	68987.4	85955.5	66447.8	70521.2	36233.1	35650.8	30807.7	20396.9	25049	39409.8	67763.1	37182.9	49248.8	26115.5	23371.8	23621.2	25953.6	19335.2	15379.4	14136.7	19059.3	16648.3	18214.9
127277-53-6	PROHEXADIONE	Insecticide	0	0	0	0	0	0	0	0	2710.1	5062.55	5038.7	3031.65	5375.15	3907.8	6025.25	5687.02	14617.7	6167.95	4392.1	8213.15	9774.8	13275	16920	9637.85	7272.9	10068.4	17959.4
96489-71-3	PYRIDABEN	Insecticide	0	0	0	0	0	3980.6	16761.2	11384.2	26015.8	31855.6	31985	30661	26721.6	26372.6	17659.7	13263	13040.9	21968.4	10146.7	14335.9	21208.1	14853	24087.8	16835.9	15363.2	20209.2	17866.2
181274-15-7	PROPOXYCARBAZONE	Insecticide	0	0	0	0	0	0	0	0	0	0	0	0	0	27544.7	23202.2	15857.1	23912.4	12456.5	22026	12727.6	17527.2	16058	23176.4	20775.8	15356.1	17604.2	16840.7
120928-09-8	FENAZAQUIN	Insecticide	0	0	0	0	0	0	0	0	0	0	0	0	0	0	0	0	0	0	0	0	0	0	0	415.15	8625.7	15435.4	15817.9
298-00-0	METHYL PARATHION	Insecticide	748531	1.2086e+06	1.65851e+06	1.40876e+06	1.88924e+06	1.14749e+06	2.44002e+06	2.11933e+06	1.4777e+06	1.14683e+06	801618	675106	790474	815455	579206	798221	477442	357604	145458	503312	198419	66697.1	28426.9	82422.1	51816.6	395.05	15603.4
74115-24-5	CLOFENTEZINE	Insecticide	1935.85	7156.38	9341.6	5920.8	11344.1	21790.6	5065.8	5895.75	5011	4289.25	6085.25	5016.65	5253.5	9009.9	4474.1	3558.52	2946.15	3741.85	4963.83	5822.23	7951.05	14952.7	15631.8	16153.1	8518.55	11869.5	13668.2
129558-76-5	TOLFENPYRAD	Insecticide	0	0	0	0	0	0	0	0	0	0	0	0	0	0	0	0	0	0	0	0	0	0	1070.55	5555.6	6847.7	2883.7	13074.7
59669-26-0	THIODICARB	Insecticide	336029	512754	565718	1.08656e+06	408112	295604	236348	223138	59449.1	48084.5	71576.4	33155.9	91809.9	63831	14403.4	125657	51878.4	37696.9	43534.1	92034.7	32750.9	12881	18720.8	63.55	0	12217.3	12217.3
51-03-6	PIPERONYL BUTOXIDE	Insecticide	29015.1	32263.6	97324.9	63390.6	52561.8	16292.6	17334.9	6122.5	13760.8	2896.9	2381.85	12871.5	9566.3	3753.77	5437.15	57711.6	4753.55	6742.8	6083.6	4491.5	4864.5	7672.65	7377.5	6130.5	4066.6	4812	7900.25
55720-26-8	AVIGLYCINE	Insecticide	0	0	0	0	0	992.85	2178.1	1989	1351.95	2090.35	1903	1584	1010.3	1379.9	2387.4	2182.4	2185.25	2168.75	2806.2	3028.5	2564.3	3591.4	3824.22	4816.8	4527.38	7758.1	7144.85
1312-76-1	POTASSIUM SILICATE	Insecticide	0	0	0	0	0	0	0	0	0	0	0	0	0	0	0	0	0	0	0	0	0	2452.3	10695	16564.9	11743.3	15000.4	6233.05
57960-19-7	ACEQUINOCYL	Insecticide	0	0	0	0	0	0	0	0	0	0	0	0	0	936.35	6536.65	2281.5	2865.9	4027.25	4863.9	4013.05	2253	4706.45	6410.6	7133.35	6100.7	5306.05	5529.05
125401-92-5	BISPYRIBAC	Insecticide	0	0	0	0	0	0	0	0	0	0	37166.1	1653.2	3097.3	1432.2	1732.1	1522.75	2096.25	3425.25	2423.3	2801.95	2953.6	3852.85	4358.25	4234.45	5017.15	4288.35	4790.95
8003-34-7	PYRETHRINS	Insecticide	1558.6	859.05	7050.77	4021.77	5975.23	1423.72	1802.08	802.4	1728.15	485.95	700.4	1723.82	1007.05	988.875	1466.7	7972.3	2738.75	3605.15	3735.65	5639.85	1997.85	3192.4	3680.17	5187.62	4158.65	4471.85	3954.95
943831-98-9	HALAUXIFEN	Insecticide	0	0	0	0	0	0	0	0	0	0	0	0	0	0	0	0	0	0	0	0	0	0	0	0	0	791.7	3681.25
115-32-2	DICOFOL	Insecticide	454022	434407	369196	612052	383918	331233	407694	490764	281526	221786	210639	183673	161378	247687	115907	64602.2	44528.1	66314.2	35250.4	11150	46395.1	23109.8	14927.6	21195.3	18520.6	3132.4	3132.6
120068-37-3	FIPRONIL	Insecticide	0	0	0	0	0	0	74141.2	87448.2	113041	148250	161437	85971.3	122358	125079	54255	56138.9	40944.1	69441.4	58672.7	30426.8	8681.65	5695.88	6087.73	3160.25	3024.8	2275.3	2546.85
213464-77-8	ORTHOSULFAMURON	Insecticide	0	0	0	0	0	0	0	0	0	0	0	0	0	0	0	567.2	4111.95	1834.25	3260.25	809.375	1685.15	1314.2	1710.95	1206.95	1691.4	2456.35	2310.05
66215-27-8	CYROMAZINE	Insecticide	3293.45	3453.3	3846.45	1284.3	2856.95	12479.8	3467	2746.4	3638.15	4387.55	7657.72	5023.25	6181.05	5211.65	4559.6	4404.95	4428.1	2957.1	2422.5	3119.55	4544.12	6555.8	6671.3	7405.35	7345.55	2261.7	1569.65
2032-65-7	METHIOCARB	Insecticide	13196.9	5772.65	6291.4	47411.3	143939	1049.9	1256.8	756.95	365.7	495.25	434.1	711.7	906.6	805.6	531.7	552.8	651.9	1068.3	1062.4	841	1208.6	1125.2	1204	1216	929.5	1067.2	942.1
525-79-1	CYTOKININ	Insecticide	268.45	33.65	135.3	86.525	101.9	53.35	49.45	12.3	30.2	480.55	32.4	107.9	216.35	94.975	250.575	288.4	279.1	397.95	545.8	277.6	483.675	367.05	394.5	320.55	288.9	1471.22	872.4
1596-84-5	DAMINOZIDE	Insecticide	910.95	1068.3	796.25	1271.4	757.4	2004.3	1592.6	1777.3	1234.9	1517.1	1766.7	1499.5	1691.6	1457.9	1402.5	1147.1	1049	958.4	2038.4	1469.6	1568.9	1395.4	1335.8	1526.4	949.1	788	845.6
39445-23-3	HYDRATED LIME	Insecticide	751087	881728	754296	877444	996622	1.44127e+06	1.31206e+06	1.23359e+06	864433	700600	868321	71946.5	40406	63653.6	67100.2	43160	29513.8	10471.4	4973.95	28219.9	17709.3	29732	139488	7600.4	984.7	826.5	826.5
301-12-2	OXYDEMETON-METHYL	Insecticide	63601.1	71495	90038.2	93755.2	99114.7	80822.2	68056.4	87048.8	56673.7	53304.7	52865	45669.2	54935.4	64045.5	59008.7	64659.4	84867.5	37933	38661.9	13599.4	10577.2	8603	4167.9	3480.95	2348	695.2	662.2
1031756-98-5	CYCLANILIPROLE	Insecticide	0	0	0	0	0	0	0	0	0	0	0	0	0	0	0	0	0	0	0	0	0	0	0	0	0	0	352.55
NA	FLUVALINATE TAU	Insecticide	2590	814.95	1102.55	2093.05	1190.15	713.9	645.4	646.9	576.4	584.9	497.4	378.8	357.8	257.2	267.8	218.9	300.4	300.6	237.8	223.6	225.2	297.7	338.7	339.2	366.9	306.4	283.5
111988-49-9	THIACLOPRID	Insecticide	0	0	0	0	0	0	0	0	0	0	0	0	4414.05	7188.15	8234.5	5648.15	5211.93	8549.85	8590.9	7785.45	5016.85	9930.5	9501.2	3821.25	3907.22	462.55	180.25
533-74-4	DAZOMET	Insecticide	418.5	53.2	29.3	724.9	27040.7	2428.8	1332.7	2360.4	546.7	1348.3	994.2	7113.5	7386.7	942.95	2685.7	3820.5	1046.4	606.9	788.8	3342	3056.1	837.5	582	682.8	110	28	139.2
NA	CPPU	Insecticide	0	0	0	0	0	0	0	0	0	121.5	18.6	63.1	2.4	23.7	32.4	52	46.6	59.4	181.4	44.7	42.7	47.6	44.1	41.45	44.35	177.45	94.5
950-37-8	METHIDATHION	Insecticide	196806	224352	197812	185844	183305	151327	87628.4	86879.2	50118.2	46031.1	35073.5	31613.2	37149.2	28999.1	30441	23554	26419.2	26694.9	23823.3	14257.8	15177.7	5357.7	1638.9	176.1	65.7	65	63.4
42588-37-4	KINOPRENE	Insecticide	157.45	139.8	148.1	114.2	90.4	111.9	66.7	58.9	35.6	45.5	51.2	15.9	26.4	18.2	20.4	18.5	21	13.9	23.3	21.5	15.1	42.1	49.3	72.7	30.2	33.5	28.1
104-55-2	CINNAMALDEHYDE	Insecticide	0	0	0	0	0	0	0	3005.1	4865.05	2185.4	455.8	85	140.9	6135.1	2.5	0.8	160.7	0	0	0	0	0	0	0	0	26.8	26.8
122453-73-0	CHLORFENAPYR	Insecticide	0	0	0	23668.9	59033.8	25212.4	39124.7	9336.85	6780.25	466.75	50.7	6.9	5	5.8	5.4	9.7	7.1	16.5	12.4	24.3	54.9	70.4	97.2	41.2	25.8	37.3	25.5
112410-23-8	TEBUFENOZIDE	Insecticide	0	0	0	45448.1	18768.1	7393.9	20502.9	40741.7	88111.2	55620.4	58892.1	67916.7	36424.3	19185	14610.8	15072.9	5695.45	7555.83	6523.25	5948.35	5525.3	7438.5	3591.5	5956.82	2661.65	7	9.7
129-67-9	ENDOTHAL	Insecticide	84779.5	63097.3	89964	124868	74991.3	49808.6	38896.4	48624.7	28223.2	22780.9	28666.3	13159.6	13665.5	14117.3	9093.27	7944.6	1554.9	369.3	61	1.3	495.45	43.15	9.6	0	2.9	9	9
95266-40-3	TRINEXAPAC	Insecticide	0	0	0	2.9	26.7	627.2	14.5	23.2	1.95	19.2	23.9	5.1	127.4	83.8	0.4	41.5	22.3	1	0	0.05	0.1	39.5	5.4	3	3229.5	11.8	8.5
67485-29-4	HYDRAMETHYLNON	Insecticide	136.4	1213.75	251.375	3829.9	154.45	49.85	20.5	8.7	18.5	13.9	11.2	10.3	7.8	11.2	3.4	5.5	4	5.5	14	4.3	17.9	4.1	5.4	13.8	9.4	10.55	6
7786-34-7	MEVINPHOS	Insecticide	171439	204480	153539	86814	7463.1	454.85	562.2	970.1	348.7	240.8	34.35	70	9.25	120.8	24.25	22.5	7.05	5.4	2.7	88.7	2.3	2.55	5.7	7	1.1	3.35	5.6
39300-45-3	DINOCAP	Insecticide	305.6	264.35	1198.35	60.3	0	1.2	0.5	1.3	0.1	0.2	0	0	0	0	0	0	0	0	0	0	0	0	0	0	0	1.5	1.5
88-85-7	DINOSEB	Insecticide	48844.4	21197.7	78.6	21.6	397.05	2387.6	479.15	985.6	95.6	137.9	253.2	51.1	21.3	58.8	56.1	0.7	67.8	370	4.3	22	26.6	8.9	169.8	3.1	7.25	11.4	1.3
959-98-8	ENDOSULFAN	Insecticide	665025	1.297e+06	2.07318e+06	1.19168e+06	1.28921e+06	730175	560391	610198	526376	385969	378963	384291	362861	365641	297620	284248	262926	253779	132388	114780	123879	76899.3	41841.7	5378.75	309.65	24.7	0.5
10453-86-8	RESMETHRIN	Insecticide	0	0	0	0	0	0	0	0	0	0	0	0	0	0	0	0	0	0.4	0	0	0.5	1	0	0	0	0.2	0.4
21293-29-8	ABSCISIC ACID	Insecticide	0	0	0	0	0	0	0	0	0	0	0	0	0	0	0	0	0	0	0	0	0	0	0	0	0	0.3	0.3
2227-17-0	DIENOCHLOR	Insecticide	5404.7	12812.5	24433.6	30444.3	538.25	423.4	445.8	816.4	93.5	46.2	44.3	23.3	24.6	10	9	1.4	1.6	0.7	0	0	0.1	0.5	0.6	0.1	0.15	0.2	0.2
83-79-4	ROTENONE	Insecticide	10446	49898.3	27165.4	5559.05	4768.25	11015.9	6067.25	436.975	592.35	145	1968.75	3745.1	187.4	235.35	313.85	394.5	570.8	1450.05	32.3	14.3	1.1	1.2	0.7	0.5	0.4	0.4	0.2
563-12-2	ETHION	Insecticide	665075	616255	417874	441549	258580	252280	457750	322826	158614	246516	117643	32790.4	14365.6	873.55	5.9	0	1	0.4	32.6	0.4	19.7	0	0	0.3	0.2	0.1	0.1
33089-61-1	AMITRAZ	Insecticide	33156.6	74425.5	226081	199104	72162.6	46865	12837.1	18914.2	38271.9	1660.9	24417	821.6	388.15	6.7	0	0	0	3.1	0	0	0	0	0	0	0	0	0
86-50-0	AZINPHOS-METHYL	Insecticide	1.5626e+06	1.29216e+06	1.51341e+06	1.13418e+06	999923	1.05917e+06	912456	998255	797632	752301	623743	696222	487523	423196	435052	330704	285524	199300	140148	103479	53311.4	29326.4	6019.45	742.7	0	0	0
22781-23-3	BENDIOCARB	Insecticide	597.2	226.9	49.3	99	10.2	9.55	7.1	4.9	1	0	0	7.5	0.2	0	0	0	0	0	0	0	0	0	0	0	0	0	0
42576-02-3	BIFENOX	Insecticide	11675.4	2.7	0	0	0	0	0	0	0	0	0	1.1	0.2	5.1	0	0	0	0	0	0	0	0	0	0	0	0	0
191906	CAPTAFOL	Insecticide	20819.4	237.85	25778.2	0	0	0	0	0	0	0	0	0	0	0	0	0	0	0	0	0	0	0	0	0	0	0	0
1563-66-2	CARBOFURAN	Insecticide	2547475	1.65992e+06	2.08745e+06	2.31836e+06	1.84088e+06	1.61761e+06	1.66006e+06	1.57159e+06	1.08917e+06	1.01876e+06	906107	1.14824e+06	888707	713461	839298	815169	477480	855121	90140.1	0.6	0	0	0	0	0	0	0
19750-95-9	CHLORDIMEFORM	Insecticide	0	8.55	0	0	338.15	0	0	0	0	0	0	0	0	0	0	0	0	0	0	0	0	0	0	0	0	0	0
1698-60-8	CHLORIDAZON	Insecticide	151372	149948	155054	162124	131478	87925.1	109147	129110	111119	86659.7	58631.8	64952.5	51936.8	45098.3	37528.7	39896.7	9991	4048.9	48.6	17.4	0	0	0	0	0	0	0
510-15-6	CHLOROBENZILATE	Insecticide	806.3	816.55	48.4	39.1	57.8	50.7	0	3.4	2.1	26.9	0	0	0	0	0	0	0	0	0	0	0	0	0	0	0	0	0
17640-02-7	DALAPON	Insecticide	4881.9	11605.9	275.9	0.3	0	0	0	0	0	0	0	0.5	6.8	5.35	7	2.2	0.5	1	0	0	0	0	0	0	0	0	0
919-86-8	DEMETON	Insecticide	2358	5865.45	705.1	351.5	186.4	92.7	0.5	0.1	0	1.2	0.5	0	0.25	0.5	0	0.3	0	1.1	0	0	0	0	0	0	0	0	0
38727-55-8	DIETHATYL	Insecticide	166193	119085	87590.1	51919.1	14526.1	4695.05	3385.1	3961.7	2012.3	1128.1	279	512.5	109	0	0	0	0	0	0	0	6.1	6.45	6.8	1.8	0	0	0
298-04-4	DISULFOTON	Insecticide	805745	739594	845823	1.04703e+06	724068	616285	433682	692092	313930	371408	294181	283675	319092	123553	138408	77738.4	24756.2	21841.8	18098.6	14027	8449.95	35778.8	1922.9	4178.25	249.05	0	0
72490-01-8	FENOXYCARB	Insecticide	6.6	21.6	2139.4	743.3	1819.92	1837	249.7	151.15	59.55	55.35	10	5.9	6.5	4.1	2.8	1.2	3.2	1.8	0.9	0.7	0.4	0.2	0.3	0.1	0.2	0.3	0
115-90-2	FENSULFOTHION	Insecticide	8210.75	25836.7	0	0.7	0	0	8.8	5	1.2	0	0	0	0	0	0	0	0	0	0	0	0	0	0	0	0	0	0
67614-33-9	FENVALERATE	Insecticide	15034.8	20617.7	8798.7	4461.23	33.75	52.4	5.2	3.55	1.9	1.45	1	0	0	0	0	0	0	0	0	0	0	0	0	0	0	0	0
NA	FLUCHLORALIN	Insecticide	4681.85	0	76213.9	3657.85	0	0	0	0	0	0	0	0	0	0	0	0	0	0	0	0	0	0	0	0	0	0	0
70124-77-5	FLUCYTHRINATE	Insecticide	1554.45	0.4	51.2	102	82.85	63.7	0	0	0	0	0	0	0	0	0	0	0	0	0	0	0	0	0	0	0	0	0
69409-94-5	FLUVALINATE	Insecticide	0	0.4	0	0	0	0	0	0	0	0	0	0	0	0	0	0	0	0	0	0	0	0	0	0	0	0	0
944-22-9	FONOFOS	Insecticide	1.6155e+06	949576	1.20414e+06	975810	787499	513067	428204	264509	87757.4	243.2	210.3	82.5	13.6	6.8	0	0	0	0	0	0	0	0	0	0	0	0	0
42509-80-8	ISAZOFOS	Insecticide	0	0	0	7979.5	0	0	0	0	0	0	0	0	0	0	0	0	0	0	0	0	0	0	0	0	0	0	0
25311-71-1	ISOFENPHOS	Insecticide	512.6	6834.4	0	1394.95	0	0	0	0	0	0	0	0	0	0	0	0	0	0	0	0	0	0	0	0	0	0	0
33820-53-0	ISOPROPALIN	Insecticide	52500.8	14095.6	26592.9	9386.55	40889.2	7726.9	15882.7	0	0	0	0	0	0	0	0	0	0	0	0	0	0	0	0	0	0	0	0
56-86-0	L-GLUTAMIC ACID	Insecticide	0	0	0	0	0	0	0	247	325.15	1412.02	62720.1	3587.5	5910.15	9283	1942.15	1075.85	428.1	80.5	53.5	18	59.8	12.7	6.6	6.7	0	0	0
	LEAD ARSENATE	Insecticide	16.2	0	0	0	0	0	0	0	0	0	0	0	0	0	0	0	0	0	0	0	0	0	0	0	0	0	0
58-89-9	LINDANE	Insecticide	31605.5	32380.5	30143.3	26541.7	32952.1	10919.1	17962.2	10586.8	17098	8405.8	3756.85	164.6	16213.8	14760.9	6625.2	6352.68	15337.8	1648.7	385.1	0.2	0	0	0	1.9	0	0	0
10265-92-6	METHAMIDOPHOS	Insecticide	427359	421167	533288	612950	472373	470311	482150	310826	201678	142269	226478	179859	118891	240096	136973	98235.4	73648.8	63191.7	27825.5	29949.5	16480.1	4033.65	0	0	0	0	0
20354-26-1	METHAZOLE	Insecticide	54452.4	54480.9	2033.52	3008.25	0	0	0	0	0	0	0	0	0	0	0	0	0	0	0	0	0	0	0	0	0	0	0
72-43-5	METHOXYCHLOR	Insecticide	109187	40093.9	57756.4	70316.9	202677	76837.4	25617.5	17245.3	11813	8768.8	16751.4	5156.22	5634.15	11665.1	1639.6	1999.55	2.1	3.6	132.85	17.3	0	0	0	0	0	0	0
74-88-4	METHYLIODIDE	Insecticide	0	0	0	0	0	0	0	0	0	0	0	0	0	0	0	87679.9	173278	294826	75986.9	21867.8	8589.65	0	0	0	0	0	0
6923-22-4	MONOCROTOPHOS	Insecticide	9288.3	90.95	0.5	0	0	0	26.5	0	0	0	0	0	0	0	0	0	0	0	0	0	0	0	0	0	0	0	0
56-38-2	PARATHION	Insecticide	2.98329e+06	2.14371e+06	2.2543e+06	3.18431e+06	2.77695e+06	1.87909e+06	79274.7	16985.4	1631.3	1028.8	1467.9	267.5	145.7	455.75	197.2	216.5	34.75	52.8	80	112.35	59.7	0.7	0.5	378	18.6	0	0
2310-17-0	PHOSALONE	Insecticide	7472.3	7912.33	45305	2421.8	568.5	1239.6	1280.85	1940.7	1.7	0	0	0	0	0	0	0	0	0	0	0	0	0	0	0	0	0	0
13171-21-6	PHOSPHAMIDON	Insecticide	38673.6	29757.8	17202.2	3498.35	17144.9	971.4	177.7	44.3	157.65	271	146.55	22.1	0	0	10.9	0	0	0	11.4	0	0	0	0	0	2.9	0	0
23103-98-2	PIRIMICARB	Insecticide	0.2	2684.6	8407.2	146.8	947.7	0	0	72.6	0	0	0	0	0	0	0	0	6088.4	0	0	0	0	0	0	0	0	0	0
41198-08-7	PROFENOFOS	Insecticide	692375	407635	521914	1.50651e+06	625350	387465	213623	143641	234763	94455.7	63186.6	109358	65835.8	103234	62438	55376.1	23059.7	6758.9	8242.2	2667.95	26.4	0	0	0	0	0	0
26399-36-0	PROFLURALIN	Insecticide	0	72.2	26133.5	0	0	0	0	0	0	7.2	0.9	0	0	0	0	0	0	0	0	0	0	0	0	0	0	0	0
114-26-1	PROPOXUR	Insecticide	303.9	751	335.5	0	0	2318.25	0.15	0.3	0	0	0	0	0	0	0	0	0	0.1	6.75	13.4	6.7	0	0.5	0.1	0	0	0
874967-67-6	SEDAXANE	Insecticide	0	0	0	0	0	0	0	0	0	0	0	0	0	0	0	0	0	0	0	0	0	4415.35	8105.35	0	0	0	0
7784-46-5	SODIUM ARSENITE	Insecticide	37799.4	11660.6	7570.1	81.1	23.6	0	0	109.7	71.4	35.7	0	0	0	0	0	0	0	0	0	64.3	0	0	0	0	0	0	0
42922-74-7	SUCROSE OCTANOATE	Insecticide	0	0	0	0	0	0	0	0	0	0	0	0	0	0	0	0	0	0	0	0	0	0.4	12.3	926.1	13.1	0	0
95-06-7	SULFALLATE	Insecticide	0	0	15484.1	0	0	0	0	0	0	0	0	0	0	0	0	0	0	0	0	0	0	0	0	0	0	0	0
35400-43-2	SULPROFOS	Insecticide	339909	127677	89716.5	239784	85509.6	21370.9	35001.2	5061.15	27393.8	22330.9	0	0	0	0	0	0	0	0	0	0	0	0	0	0	0	0	0
3383-96-8	TEMEPHOS	Insecticide	0	1736.55	108.15	1236.7	0	0	0	0	0	0	0	0	0	0	0	0	0	0	0	0	0	0	0	0	0	0	0
66841-25-6	TRALOMETHRIN	Insecticide	16091.1	19882.2	24055	24689.6	22163.1	13416.2	7495.45	5615.32	4758.15	3892.85	4639	2539.75	1085.25	1708.3	50.1	0	32.1	0	128.35	0	0	0	0	0	0	0	0
112143-82-5	TRIAZAMATE	Insecticide	0	0	0	0	0	0	0	390.3	0	0	0	0	0	0	0	0	0	0	0	0	0	0	0	0	0	0	0
52-68-6	TRICHLORFON	Insecticide	151700	76401	129.2	2302.5	58535.1	63	64.3	5.4	0	0	0	0	0	0	0	0	0	0	0	0	0	0	0	0	0	0	0
12407-86-2	TRIMETHACARB	Insecticide	70856.5	28594.7	63458.9	42436.2	91695.1	9586.75	0	0	0	0	0	0	0	0	0	0	0	0	0	0	0	0	0	0	0	0	0
121-75-5	MALATHION	Insecticide	1.62652e+06	1.90795e+06	1.68394e+06	2207965	2.14588e+06	2.70366e+06	1.54078e+06	1.11015e+06	1.29576e+06	1.07799e+06	960337	799831	1.31634e+06	1.1573e+06	1.07605e+06	843725	1.18921e+06	722971	1.15526e+06	767182	564100	630306	919237	685277	591745	370271	349547
935545-74-7	SPINETORAM	Insecticide	0	0	0	0	0	0	0	0	0	0	0	0	0	0	0	163.4	25284.6	33762	36139.2	39209.7	48466.8	58137.5	62122.8	70402	80502.4	81069.3	86948.6

## Sheet: Herbicides
CAS	Name	Type	1992	1993	1994	1995	1996	1997	1998	1999	2000	2001	2002	2003	2004	2005	2006	2007	2008	2009	2010	2011	2012	2013	2014	2015	2016	2017	2018
		TOTAL (kg)	2.24834e+08	2.15217e+08	2.43574e+08	2.37318e+08	2.51747e+08	2.33004e+08	2.3066e+08	2.11826e+08	2.22635e+08	2.25594e+08	2.21429e+08	2.27906e+08	2.24773e+08	2.17493e+08	2.1604e+08	2.28943e+08	2.24367e+08	2.32835e+08	2.51938e+08	2.51796e+08	2.77915e+08	2.88666e+08	2.92192e+08	2.98389e+08	3.17287e+08	3.22646e+08	3.23915e+08
1071-83-6	GLYPHOSATE	Herbicide	7.14208e+06	8.9531e+06	1.01749e+07	1.37452e+07	1.36437e+07	1.80386e+07	2.61757e+07	3.30149e+07	3.88893e+07	4.62532e+07	5.07815e+07	5.89077e+07	6.43171e+07	7.13992e+07	7.34739e+07	8.24585e+07	9.72208e+07	1.00191e+08	1.09729e+08	1.13859e+08	1.29258e+08	1.28326e+08	1.29656e+08	1.29368e+08	1.31206e+08	1.27292e+08	1.22767e+08
1912-24-9	ATRAZINE	Herbicide	3.75243e+07	3.26021e+07	3.62946e+07	3.22388e+07	3.76405e+07	3.57545e+07	3.63611e+07	3.47346e+07	3.64375e+07	3.61613e+07	3.57554e+07	3.61803e+07	3.47949e+07	3.29997e+07	3.00764e+07	3.48526e+07	3.06565e+07	3.01904e+07	2.91281e+07	3.03771e+07	3.18003e+07	3.42337e+07	3.19752e+07	3.18209e+07	3.4566e+07	3.38887e+07	3.24037e+07
NA	METOLACHLOR-S	Herbicide	0	0	0	0	0	128	5.18649e+06	8.7605e+06	1.06831e+07	1.17466e+07	1.47479e+07	1.48492e+07	1.42876e+07	1.45877e+07	1.42731e+07	1.56656e+07	1.40236e+07	1.43478e+07	1.62753e+07	1.6664e+07	1.88356e+07	2.01422e+07	1.99044e+07	2.4828e+07	2.7261e+07	2.67787e+07	2.9345e+07
34256-82-1	ACETOCHLOR	Herbicide	0	0	4.33044e+06	1.17347e+07	1.48659e+07	1.56766e+07	1.58544e+07	1.46928e+07	1.58296e+07	1.5938e+07	1.47051e+07	1.57566e+07	1.66449e+07	1.36178e+07	1.19616e+07	1.485e+07	1.45411e+07	1.35773e+07	1.50928e+07	1.68602e+07	1.6463e+07	1.89292e+07	1.9379e+07	2.01181e+07	2.12196e+07	2.39661e+07	2.39255e+07
131-56-6	2,4-D	Herbicide	1.42851e+07	1.40378e+07	1.48654e+07	1.637e+07	1.54782e+07	15803762	1.56964e+07	1.32004e+07	1.32164e+07	1.52061e+07	1.50667e+07	1.63178e+07	1.40844e+07	1.24578e+07	1.36545e+07	1.45013e+07	1.35393e+07	1.42912e+07	1.42664e+07	1.53927e+07	17452414	1.84834e+07	1.781e+07	1.92714e+07	2.08429e+07	2.07185e+07	2.08039e+07
10007-85-9	DICAMBA	Herbicide	3.66288e+06	3.68307e+06	4.8557e+06	4.74344e+06	4.2362e+06	4.49322e+06	3.9104e+06	3.14674e+06	2.91841e+06	2.82723e+06	2.71025e+06	2.35258e+06	2.2155e+06	1.88486e+06	1.58321e+06	1.5299e+06	1.62837e+06	1.80354e+06	2.13949e+06	2.34714e+06	2.69044e+06	3.25519e+06	2.91429e+06	3.21803e+06	4.10729e+06	8.69439e+06	12085669
77182-82-2	GLUFOSINATE	Herbicide	0	0	0	0	1469.25	55594.9	225954	267442	357980	360514	438693	449932	735667	997704	937771	1.36001e+06	1.05404e+06	1.19293e+06	1.60302e+06	1.74889e+06	1.95992e+06	1.82207e+06	2.76885e+06	3.17141e+06	4.63028e+06	7.35823e+06	9.28511e+06
1910-42-5	PARAQUAT	Herbicide	2.1619e+06	1.99014e+06	2.45091e+06	2.70262e+06	2.32395e+06	2.22744e+06	2.37337e+06	2.37932e+06	2.7812e+06	2.56019e+06	2.97562e+06	2.48235e+06	2.40579e+06	3.19045e+06	1.99749e+06	2.88083e+06	2.75129e+06	2372397	3.05726e+06	2.7124e+06	3.14128e+06	3.35131e+06	3.9547e+06	4.82593e+06	5.45264e+06	6.53921e+06	6.86127e+06
40487-42-1	PENDIMETHALIN	Herbicide	1.02572e+07	1.10235e+07	1.16558e+07	1.27445e+07	1.18647e+07	1.27206e+07	1.05548e+07	9.11846e+06	8.20996e+06	7.3393e+06	6.75076e+06	5563254	6.38819e+06	5.70015e+06	5.63503e+06	5.3474e+06	5.44288e+06	5.67844e+06	6.61632e+06	6.94422e+06	6.15601e+06	5.89709e+06	7.25269e+06	7.42196e+06	7.13761e+06	6.63858e+06	6.42536e+06
51218-45-2	METOLACHLOR	Herbicide	2.89512e+07	2.80219e+07	3.19185e+07	2.96911e+07	3.10905e+07	3.15493e+07	2.46052e+07	1.38589e+07	1.08499e+07	7.19336e+06	1.33949e+06	703226	1.1118e+06	1.33793e+06	1.15693e+06	1.82462e+06	2.4206e+06	3.38931e+06	2.62754e+06	3.92459e+06	4.58764e+06	4.21954e+06	4.3558e+06	4.63849e+06	4.34729e+06	6.47088e+06	6.03207e+06
163515-14-8	DIMETHENAMID-P	Herbicide	0	0	0	0	0	0	0	0	2990.9	52165.2	695520	1.16176e+06	785326	1.15584e+06	1.1469e+06	1.32798e+06	1.19961e+06	1.19534e+06	1.21595e+06	1.13501e+06	1.75117e+06	2.1705e+06	2.40466e+06	2.37434e+06	3.01813e+06	3.96442e+06	4.56719e+06
7664-93-9	SULFURIC ACID	Herbicide	310100	294161	356988	420716	1.01259e+06	949222	407122	733880	1.26436e+07	1.60964e+07	1.92898e+07	2.06417e+07	1.87112e+07	13877635	2.02369e+07	1.40429e+07	4.42023e+06	1.07599e+07	1.42195e+07	3.84635e+06	6.98544e+06	1.05602e+07	8.10866e+06	5.73443e+06	9.41522e+06	5.87223e+06	3.88529e+06
1582-09-8	TRIFLURALIN	Herbicide	1.19924e+07	1.25753e+07	1.34644e+07	1.27681e+07	1.19105e+07	1.1438e+07	1.0097e+07	9.7416e+06	8.59166e+06	6.42562e+06	5.93103e+06	5.74296e+06	4.98322e+06	4.60419e+06	4.38594e+06	4.32167e+06	3.57654e+06	3.29734e+06	3.72873e+06	3.53298e+06	4.03717e+06	3.40244e+06	4.50689e+06	4.43364e+06	3.78933e+06	4.27817e+06	3.71029e+06
72178-02-0	FOMESAFEN	Herbicide	172741	224360	269609	303853	522017	529656	559274	483535	612079	371863	276280	277647	269389	343422	282413	271358	300497	597254	852779	1.1601e+06	1.30054e+06	1.30406e+06	1.56204e+06	2.26808e+06	2.96324e+06	3.06046e+06	2.74526e+06
21087-64-9	METRIBUZIN	Herbicide	1.84987e+06	1.71157e+06	1.80354e+06	1.84059e+06	1.55814e+06	1.54879e+06	1.1841e+06	1.07818e+06	1.00569e+06	1.01722e+06	845000	843426	860808	810369	929426	1.02519e+06	816348	847874	993204	1.06578e+06	1.26905e+06	1.53596e+06	1.6378e+06	2.32437e+06	2.52326e+06	2.7639e+06	2.71614e+06
122-34-9	SIMAZINE	Herbicide	2.478e+06	2.77757e+06	3.30583e+06	2.93834e+06	3.08417e+06	2.99992e+06	3.23915e+06	2.66137e+06	3.37142e+06	3.24022e+06	3.59206e+06	3.63672e+06	2.99274e+06	3.38025e+06	3.2373e+06	3.79264e+06	3.83435e+06	2.69866e+06	2.87584e+06	3.25371e+06	2.49845e+06	2.7361e+06	3.36952e+06	2.30408e+06	2.64365e+06	2.03671e+06	2.42824e+06
104206-82-8	MESOTRIONE	Herbicide	0	0	0	0	0	0	0	0	0	25544.9	233626	446053	684392	846184	945237	1.00234e+06	925295	890350	938244	974639	1.17231e+06	1.22842e+06	1.14882e+06	1.36021e+06	1.57475e+06	1.90048e+06	2.11171e+06
709-98-8	PROPANIL	Herbicide	4733523	4.49513e+06	5.32308e+06	4.17683e+06	3.90878e+06	3.16928e+06	3.68271e+06	3.92977e+06	3.10362e+06	3.18271e+06	2.93214e+06	2.82222e+06	3.07946e+06	2.59798e+06	2.41283e+06	2.47039e+06	1.97719e+06	2.19876e+06	2.42273e+06	2.12866e+06	2.28823e+06	2.57057e+06	2.41517e+06	2.18823e+06	3.10049e+06	2.4231e+06	2.03708e+06
330-54-1	DIURON	Herbicide	2.14645e+06	2.38889e+06	3.26526e+06	3.16907e+06	2.04862e+06	2.54024e+06	3.3476e+06	3.2772e+06	2.56027e+06	3095187	2.67941e+06	2.49261e+06	2.71617e+06	2.42993e+06	2.25729e+06	1.4066e+06	1943696	1.50606e+06	1.96425e+06	1.8877e+06	1.66106e+06	1.59951e+06	1.4487e+06	1.38728e+06	1.52916e+06	1.71709e+06	1.70553e+06
122836-35-5	SULFENTRAZONE	Herbicide	0	0	0	0	0	158548	235180	231273	234498	287661	329915	370588	360406	229186	178330	234319	224403	289662	283077	429896	604647	859950	1.25167e+06	1.62088e+06	1.78144e+06	1.90092e+06	1.63329e+06
78-48-8	TRIBUFOS	Herbicide	684347	840643	922956	1.26595e+06	1.16417e+06	955751	1.90866e+06	1.73931e+06	1.85349e+06	2116699	1.63871e+06	1.51242e+06	1.3135e+06	1.25268e+06	1.09711e+06	1.25602e+06	754294	835221	1.08649e+06	1.11634e+06	1.06192e+06	899737	869618	778874	1.27629e+06	1123755	1.49525e+06
1689-99-2	BROMOXYNIL	Herbicide	1.45224e+06	1.18629e+06	1.46398e+06	1.43128e+06	1.6729e+06	2.01331e+06	1.52258e+06	1.42581e+06	1.31686e+06	1.29206e+06	1.2152e+06	1388371	1.15836e+06	1.2192e+06	982783	1.24546e+06	1.26862e+06	1.09948e+06	1.22595e+06	905384	1.09287e+06	1246261	1.5126e+06	1.54816e+06	1.27162e+06	1.29382e+06	1.42958e+06
2146053	SODIUM CHLORATE	Herbicide	3.30768e+06	3.7354e+06	4.05111e+06	5.02094e+06	1.42565e+07	2.1985e+06	1.7863e+06	1.42665e+06	1.56323e+06	1.71844e+06	1.59734e+06	1.24665e+06	967521	876817	746665	476147	316196	209545	484950	413997	454972	193038	149981	109049	221991	827993	1.39851e+06
55283-68-6	ETHALFLURALIN	Herbicide	1.86894e+06	1.68185e+06	1.95717e+06	2.03668e+06	1.68698e+06	1.32195e+06	1.90138e+06	1.91976e+06	1.28678e+06	1.11055e+06	913645	1.05487e+06	1.02972e+06	849902	721787	680128	653877	705642	706976	493963	617085	580929	664402	720162	610730	1.52457e+06	1.26908e+06
25057-89-0	BENTAZONE	Herbicide	3.25825e+06	2.87519e+06	3.23268e+06	2.94215e+06	3.056e+06	3.26948e+06	1.95246e+06	1.56555e+06	1.24812e+06	1.19875e+06	859582	687438	765954	844770	831219	695519	691413	800788	697758	550853	625037	764770	836853	1.12193e+06	1.03443e+06	813533	1.21681e+06
2436-73-9	MCPA	Herbicide	2.17363e+06	2.06924e+06	2.47052e+06	2.38435e+06	2.58555e+06	3.29277e+06	2.38586e+06	3.38862e+06	2.4981e+06	2.27548e+06	1.98067e+06	1.97378e+06	1.82216e+06	1.65557e+06	1.40929e+06	1.96244e+06	1.67523e+06	1.41028e+06	1.3557e+06	1.50229e+06	1.34731e+06	1.18814e+06	1.08376e+06	1.50553e+06	1.67132e+06	1.15504e+06	1.1212e+06
99129-21-2	CLETHODIM	Herbicide	62713.2	81358.6	143731	244923	221196	283244	266211	252372	283761	269381	214945	247662	228723	322087	205054	178847	234523	375879	355904	374908	469984	521395	632671	638187	742882	795703	1.07061e+06
57754-85-5	CLOPYRALID	Herbicide	79614.9	145111	91510.6	237652	159083	299094	992209	500245	635933	691646	497399	459466	466806	430160	352550	443446	471276	446386	451200	527688	640357	707205	725760	816420	869885	947588	976593
759-94-4	EPTC	Herbicide	8.99338e+06	7.70863e+06	7.78469e+06	7.36787e+06	7.25233e+06	5.03241e+06	6.18365e+06	6.0247e+06	5.43909e+06	4.12513e+06	3898647	2.42082e+06	3.12363e+06	2.81432e+06	1.79885e+06	1.37827e+06	1.06657e+06	1.37158e+06	1.25033e+06	887915	970878	1.44333e+06	2.88904e+06	1.84946e+06	1.1907e+06	1.1572e+06	951204
15972-60-8	ALACHLOR	Herbicide	2.53879e+07	2.18987e+07	2.33383e+07	1.17195e+07	9.82688e+06	7.68385e+06	6.65729e+06	5.56285e+06	4.53265e+06	4.99992e+06	4.42808e+06	4.20487e+06	3.03878e+06	2.66989e+06	3.19229e+06	1.88709e+06	1.72826e+06	2476546	2.19136e+06	1.52175e+06	2.55443e+06	1.0571e+06	1.54639e+06	682301	580890	1.02433e+06	905894
447399-55-5	PYROXASULFONE	Herbicide	0	0	0	0	0	0	0	0	0	0	0	0	0	0	0	0	0	0	0	0	1663.1	155553	389893	399822	403469	585422	807897
81406-37-3	FLUROXYPYR	Herbicide	0	0	0	0	0	0	503.7	48168	64444.3	62059	150565	130559	204675	229531	297575	348751	387097	323807	393424	436178	501327	544822	675431	665127	706253	773729	758376
57213-69-1	TRICLOPYR	Herbicide	356397	532730	503866	982388	1.40072e+06	1.50146e+06	1.84353e+06	723391	1.1063e+06	1.05621e+06	1.09647e+06	990265	770086	651957	697850	686793	635161	554755	636578	581304	501271	712328	800284	753184	669782	906744	733105
103361-09-7	FLUMIOXAZIN	Herbicide	0	0	0	0	0	0	0	0	0	22642.7	30062.5	47068.8	81781.9	133734	140278	194955	275437	345443	407700	555421	515017	518091	672939	741186	672908	665362	718234
28249-77-6	THIOBENCARB	Herbicide	799887	744621	864151	864384	683653	995988	736802	673767	548318	380638	424948	342278	313931	263064	182071	255977	467516	258753	232624	454564	398206	490964	512218	618797	1.05617e+06	787309	690053
81777-89-1	CLOMAZONE	Herbicide	1.05777e+06	1.17614e+06	1.30333e+06	1.51415e+06	1.46268e+06	1.63376e+06	1.33309e+06	782994	1.0044e+06	746729	663005	699748	485774	521589	480495	440090	401781	369477	415776	393876	443177	371332	442245	395604	482882	440328	533612
7287-19-6	PROMETRYN	Herbicide	888793	1.09395e+06	1.13688e+06	1.21279e+06	1.15641e+06	942958	747646	820753	865811	796029	761484	586392	512036	415895	346009	311071	229621	337291	405794	693283	358374	625687	444795	445511	592413	592570	512912
42874-03-3	OXYFLUORFEN	Herbicide	181953	207069	196993	269364	421231	296930	325478	375562	294856	282976	263446	301496	319226	320888	368101	322373	325565	311552	281900	404740	400655	439272	382644	401383	436715	513437	468451
NA	ACIFLUORFEN	Herbicide	631246	609697	867815	720475	907437	806343	446133	286491	253397	288890	181990	155370	147188	143369	100939	65812.8	83218.9	133679	138366	140966	138013	325458	486152	446619	463317	394484	447310
2164-17-2	FLUOMETURON	Herbicide	2.14415e+06	2.21101e+06	2.72338e+06	3.25534e+06	2.60986e+06	2.21565e+06	2.20086e+06	1.44276e+06	1.26041e+06	700868	476483	317558	364797	246205	235767	280318	154785	161385	333898	446565	351547	293522	297006	276500	351265	366774	436694
77501-63-4	LACTOFEN	Herbicide	95496.7	78589.9	127517	186687	182208	154243	94160.9	82165.7	68708.9	77727.4	58666.3	36964.2	35795.1	47850.2	52831.2	42348.9	46827.9	93623	111325	137470	177267	316158	332227	385451	320213	208933	422471
81335-77-5	IMAZETHAPYR	Herbicide	436997	436699	599592	794289	716011	701684	395038	432025	306875	264255	238178	194959	213683	177014	189805	156811	230423	229142	243464	252744	321226	259032	303466	334120	281756	324195	414294
163515-14-8	DIMETHENAMID	Herbicide	0	242509	1.72857e+06	2.15985e+06	4.5482e+06	4.16952e+06	4.0323e+06	4.21986e+06	3.77012e+06	3.31636e+06	3.01531e+06	2.47066e+06	2.14261e+06	1.57934e+06	1.395e+06	1.7963e+06	1.89018e+06	1.20847e+06	1.33966e+06	1.2362e+06	1.2243e+06	1.18781e+06	901570	548485	397922	380310	396174
2163-80-6	MSMA	Herbicide	2.03327e+06	1.85254e+06	2.48075e+06	3.05446e+06	3.23763e+06	2.40898e+06	1.09093e+06	1.04026e+06	940068	817540	676511	841847	359678	399742	456876	402260	758011	605481	423512	690743	584142	447887	503371	324866	441180	307110	394688
372137-35-4	SAFLUFENACIL	Herbicide	0	0	0	0	0	0	0	0	0	0	0	0	0	0	0	0	0	0	76442.8	114275	156800	215776	266758	311342	280335	300663	324987
NA	2,4-DB	Herbicide	391594	572542	535498	565235	489154	422524	460285	581879	338494	360032	590199	375970	569021	636606	430516	353809	356357	362914	378715	961435	357694	275959	303880	358493	580967	303484	324378
6607	PICLORAM	Herbicide	567790	869246	1.09695e+06	933346	740269	807987	985605	705339	840128	919851	701925	925177	748406	454118	492578	800732	505427	778640	459489	307619	379453	406561	347438	398044	376257	436882	321711
141112-29-0	ISOXAFLUTOLE	Herbicide	0	0	0	0	0	0	70.5	124374	111017	155721	197809	219644	209276	195137	186559	153241	133923	154635	186416	242519	299340	298086	327134	301577	303409	304071	289730
330-55-2	LINURON	Herbicide	1.0932e+06	1.28033e+06	836329	620494	664531	648205	400918	291206	231752	251527	417545	273986	389703	390245	298317	354027	216030	145256	207520	142741	204305	446386	171022	225001	228951	220109	284720
84087-01-4	QUINCLORAC	Herbicide	37106.3	63436.5	121021	134662	138796	152619	212934	205914	169728	180580	177437	142452	146238	142250	106618	115685	109066	116989	189643	130998	170380	193412	181704	222433	253505	270210	258327
81335-37-7	IMAZAQUIN	Herbicide	531108	624953	553948	462376	461108	393869	246957	193898	128760	83127.9	61240.1	66921.2	112521	46062.2	50719.2	53799.4	78038.3	55154.5	60852.3	58363.3	83385.9	73464.5	51060.7	38347.8	23206.6	70999.5	247391
335104-84-2	TEMBOTRIONE	Herbicide	0	0	0	0	0	0	0	0	0	0	0	0	0	0	0	0	65327.4	109360	99620.4	130923	197068	245974	208260	269818	270961	261554	244911
741-58-2	BENSULIDE	Herbicide	204144	252843	392642	353868	195904	268604	296908	317564	354081	307961	294397	320774	288078	315397	379549	301575	289948	240071	215627	269898	216309	220866	286837	326013	338733	286628	243319
28382-15-2	MALEIC HYDRAZIDE	Herbicide	605143	599844	502079	506061	671096	567842	516241	539094	470761	456994	372274	425429	471884	380038	431199	407756	345680	387066	350143	346809	301930	351659	289056	322094	204697	224842	237998
150114-71-9	AMINOPYRALID	Herbicide	0	0	0	0	0	0	0	0	0	0	0	0	0	0	11112.9	21426.3	85462.1	107760	90611.4	118815	69271.4	107875	121685	137753	202696	190828	235054
142459-58-3	FLUFENACET	Herbicide	0	0	0	0	0	0	270022	389306	538118	527980	493305	504907	568094	477325	339186	429382	341799	460643	242340	146685	265642	90597.6	113173	319621	49962.2	43261.9	224895
903574-98-1	DCPA	Herbicide	864165	1.08443e+06	519966	607352	587929	398801	297119	215204	87677.5	322824	145852	167721	202446	164657	188786	176444	150510	150463	148891	188541	171936	187880	253118	193954	263071	218332	183587
51235-04-2	HEXAZINONE	Herbicide	290972	253069	454366	302560	500457	188410	287710	230810	301364	271825	296142	320623	280807	315408	352426	207034	246076	171650	141471	160331	167930	245127	204638	146971	190251	112534	176429
98967-40-9	FLUMETSULAM	Herbicide	0	102.35	103372	81279.3	118148	155188	209350	186137	191437	159494	137131	112481	114356	96582.1	75161	83392.8	77914.6	81809.4	143382	124867	142293	172070	178530	226251	212926	171910	167667
27314-13-2	NORFLURAZON	Herbicide	1.14101e+06	899101	1.2894e+06	1.66567e+06	1.51851e+06	1.11037e+06	850140	868763	658310	825171	514555	627431	378356	302333	263766	255398	173115	320440	241658	152991	101009	119451	83412.3	105424	86597.3	60353.2	164708
352010-68-5	BICYCLOPYRONE	Herbicide	0	0	0	0	0	0	0	0	0	0	0	0	0	0	0	0	0	0	0	0	0	0	0	1652.25	94635.7	129958	146889
69806-50-4	FLUAZIFOP	Herbicide	349857	410826	409325	441157	440115	563524	343627	265318	239477	202663	115706	128003	114686	80459.6	95270	88765.7	69097.1	163183	116750	69380	97759.9	71791.1	95682.1	132240	139365	98681.7	142715
85-00-7	DIQUAT	Herbicide	109884	60648.6	124984	178207	248378	110096	81386.3	106090	102163	103192	107225	87228.5	93049.2	78130.8	79718.7	93968.7	94036.2	98072.1	76014.4	87860.7	133470	143288	137887	138663	119845	111111	141361
109293-97-2	DIFLUFENZOPYR	Herbicide	0	0	0	0	0	0	0	42976.9	61597.6	79208.4	83323.1	76731.5	57658.6	66786	43683	58715.9	80247.1	65345.7	53518.1	72574.1	101575	130930	118174	109234	146148	161750	138103
19044-88-3	ORYZALIN	Herbicide	414561	470231	436387	501661	730953	516094	566417	387605	231734	93845.6	110940	187900	300232	346341	400085	306325	304932	311882	348374	413288	469570	275914	284873	282289	135122	175662	133198
74051-80-2	SETHOXYDIM	Herbicide	507654	612240	726412	780247	743553	574150	529923	560373	410356	339856	325286	259372	261386	276953	162798	158844	178399	167896	168248	156831	121722	128127	123941	92798.6	168820	86669.3	106403
243973-20-8	PINOXADEN	Herbicide	0	0	0	0	0	0	0	0	0	0	0	0	0	0	25588.7	67329.4	135701	117682	94939.9	119719	121816	117878	117860	124911	96505.9	82867.6	102422
147150-35-4	CLORANSULAM-METHYL	Herbicide	0	0	0	0	0	0	16898.7	25136.8	33403.7	34891.4	25150.7	21052.2	17888.5	18190.3	19139.7	15056.9	32751.9	33546.8	39366.8	40052.1	43629.9	74242.4	98255.9	99492.1	101386	113222	102198
139-40-2	PROPAZINE	Herbicide	44592.5	149140	257747	194262	193267	180037	34638.6	51020.3	80699.3	0	0	0	0	0	0	53285.7	57922.3	100425	143149	17666.3	22303.4	92476.4	69305.4	304550	261543	327125	101639
99283-00-8	CHLORIMURON	Herbicide	112362	107396	118735	112368	103135	108280	89067	60004.2	48263.1	40546.8	37532.5	40438.8	46179.6	24358.7	24314.4	33032.2	54391.2	49918.6	69387.3	112445	111655	122035	148778	124964	132943	106225	98783.5
NA	DICHLORPROP	Herbicide	153075	336861	648177	597532	340763	501285	15023.9	422.9	374.15	5355.48	37601.9	76947.1	49663.3	26796.2	9716.35	31625.8	5905.77	24394.7	13631.2	10969.9	25554.2	29318.4	5843.4	23185.6	105746	40672.7	97363.5
317815-83-1	THIENCARBAZONE-METHYL	Herbicide	0	0	0	0	0	0	0	0	0	0	0	0	0	0	0	0	0	13994.6	33362.1	60019.1	85369.6	91978.1	107064	112028	109985	101557	93507.6
111991-09-4	NICOSULFURON	Herbicide	75807.2	89060.6	139877	118994	139480	148516	137208	96457.8	109739	93790.7	103782	96400.3	101871	83688	67643.6	51303	34660.8	25681.4	27733.6	35915.9	35155.8	30221.3	25027	25436	26301.7	31259	83801
365400-11-9	PYRASULFOTOLE	Herbicide	0	0	0	0	0	0	0	0	0	0	0	0	0	0	0	0	26884.7	54876.1	52278.1	62558.6	73427	80654.7	76961.1	91903.7	73144.8	70346.7	78581.9
122931-48-0	RIMSULFURON	Herbicide	0	0	0	3391.9	8620.3	16962	40271.6	48246.5	47262.9	41249.3	54633.9	51380.8	51422.1	42845	41626	35638.6	35607	39731.2	42060.2	55876	62814.3	66560.6	88133.3	83122.9	90025	93956.6	77987.6
79277-27-3	THIFENSULFURON	Herbicide	37469.1	43118.4	53411.1	59325.6	64435.6	63305.9	54009.8	43526.5	49502.3	46720.5	46862.7	67130.4	54373.7	54575.5	51829.1	56664	70574.1	60083.6	61715.5	66302.4	82301.4	90113.1	114856	100286	91099.3	85925.1	76380.9
114311-32-9	IMAZAMOX	Herbicide	0	0	0	0	0	4176.5	83594.1	44470.1	72856.8	60421.2	60104.7	47674.6	41988.7	50622.4	45186.7	46711.8	67867.3	52431.2	74732	63062.3	75525.6	76325.7	95511.1	79551.2	87031.6	73286.1	74813.5
23950-58-5	PROPYZAMIDE	Herbicide	93271.9	109935	81590.1	87589.3	74625.3	104205	113888	73861.5	64957	73675.7	91649.6	66111.1	72616.2	71789.9	71127.6	68501.4	64320	48579.3	40508.5	40111.9	33599	35550.5	30035.7	27336.8	63811.2	67348.8	73799.1
26225-79-6	ETHOFUMESATE	Herbicide	83024.1	72037	327406	203654	170419	148185	75502.2	60189.4	77777	59721.5	238991	234281	527312	195744	283707	328372	107871	16801.6	10392.2	37222	16554.5	21568.6	36569.4	35272.3	56427.4	106109	72526.7
2303-17-5	TRI-ALLATE	Herbicide	1.02687e+06	947720	1.20546e+06	1.73467e+06	1.57603e+06	2.34263e+06	1.57116e+06	1.40613e+06	1.05984e+06	620365	710239	656058	459936	259812	404183	245482	280794	207683	233573	365462	132632	189202	44405.2	91029.5	158142	43134.5	66355.1
62924-70-3	FLUMETRALIN	Herbicide	35115.9	29884.6	49157.8	65892.2	36645.1	39787.3	27636.7	35008.5	26571.1	39625.8	32953.1	20224.1	23825.2	25070.3	37260	35082.3	39503.9	37578	38964.1	60261.1	52067.6	54379.8	66675.3	42449.8	50559.1	30698.3	65939
128639-02-1	CARFENTRAZONE-ETHYL	Herbicide	0	0	0	0	0	0	1394	2894.35	15819.8	30683.6	27980	31197.8	29661.2	30272.4	44807.6	29397.2	32176.8	32907.1	37921.4	35798.5	42113.4	41730.3	49500.4	45638.4	59251.3	62759.4	61424
210631-68-8	TOPRAMEZONE	Herbicide	0	0	0	0	0	0	0	0	0	0	0	0	0	0	2444.25	9090.7	8436.95	11098.8	9413.15	12466.2	18532.9	28081.2	29935.2	37494	56214	56833.8	53831.1
76578-12-6	QUIZALOFOP	Herbicide	69592.1	97060.1	96991.5	129549	123735	116523	88632.6	66711.4	49899.1	53568.5	45730.5	36971.5	37148.3	56138.1	47337.9	31789.6	41015.7	36716.2	42636	38146.7	43201.3	74807.1	62367.2	68317.7	67300	60233.9	52465.8
333-41-5	DIAZINON	Herbicide	725374	980983	1.04482e+06	901084	1.0388e+06	1.16109e+06	844064	615065	504600	576743	489797	648769	445990	341211	292836	274301	225059	165858	121003	108213	71859.9	83555.2	83315	119727	35079.1	60215.6	48566.9
94-81-5	MCPB	Herbicide	112816	129445	121039	54628.8	18555.2	21704.6	7708.75	13860.5	7853	10406.8	7513.3	8170.32	8830.4	8056.85	9008.25	7175.6	10893.5	10601	6634.8	7983.95	7636.65	6428.95	6977.2	8710.75	3608.9	4969.4	45544.9
122008-85-9	CYHALOFOP	Herbicide	0	0	0	0	0	0	0	0	0	2489.7	11790.9	45501.9	74046.9	83617.8	47696.5	35649.5	41074.6	41540.5	41633.9	39210.7	24504	52518.2	39378.2	47246.7	30151.9	47412.8	42583.5
100784-20-1	HALOSULFURON	Herbicide	0	69.75	1829.12	28077	45604.8	29332.2	27717	35073.5	28125.2	30793.8	28390.5	22645.7	25621.2	24322.8	24952.6	21013.6	28019.2	25637.4	27798.2	24342.3	44860.1	35555.9	38405.8	37651.2	35934.1	30998.4	40336.2
71283-80-2	FENOXAPROP	Herbicide	210874	98889.1	139338	159424	207833	246183	236900	179427	199072	197879	202841	220128	208845	157420	127486	128597	140202	147339	162555	100439	89134.2	57324.4	57400.2	47451.3	53722.8	47843.7	40330.4
NA	TRIBENURON METHYL	Herbicide	29421.6	30682.8	32210.8	38245.1	40665.8	39169.7	35844.2	39651.1	34289.9	33504.7	26941.6	33194	28509.7	28037.8	21119.9	29316.3	39729	26294	27063.8	30924.3	44087.9	44448.6	53204.2	44008	40169.7	46313	38808.6
74223-64-6	METSULFURON	Herbicide	16396.2	14067.7	19272.6	22420.5	21007.3	19117.2	21454.6	22871.5	16748.7	19599.4	24891.6	22241	29259.2	16216.8	18511.8	20610.2	25300.4	26771.8	28327.8	30510.6	32622.6	33954.9	31556.8	30821.4	33007	30809.4	34390.6
314-40-9	BROMACIL	Herbicide	699067	833795	582810	733871	512774	483311	645518	457346	450294	298455	286294	244948	183288	191158	205266	104525	120645	128252	178401	85320.1	83022.8	50037.8	64009.8	14189.6	110467	3988.7	33045.8
1861-40-1	BENFLURALIN	Herbicide	286063	242990	190362	190460	179254	75522.9	89594.7	110610	92684.2	90538.8	189845	46157.2	35714.6	47665	40784.2	46328.7	112354	8785.4	20640.1	38271.4	46138.5	85716.8	30981.5	46087.6	26818.9	76142.1	31995.2
87546-18-7	FLUMICLORAC	Herbicide	0	0	0	7757.65	19199.2	19233.7	17813.8	14564.9	14244.1	12943	14033.1	14020.1	8508.8	15974.8	21702.4	17692	27538.7	15115.1	25965.1	25352.7	27702.6	26910.8	22678	31858.7	28411.4	39278.7	29221.7
82097-50-5	TRIASULFURON	Herbicide	7613.8	22487	23356.3	27779.1	34710.1	33132.9	27869.2	30116.4	25432.6	32654.2	22372.4	26136.7	23128.2	19840	21956.2	26186.8	26103.7	16954	12517.2	27022.7	23361.4	33055.3	24951.6	30719.5	25963.8	21054.6	25357.5
64902-72-3	CHLORSULFURON	Herbicide	42289.4	40046.2	44951.2	51174.8	45122	44865.9	38368.8	34262.6	20994.4	19510.7	26135.8	29995.2	34946.3	34643.8	33297.7	46608.1	38778.1	37546.3	33768.2	31321.5	37449.2	30876	38847.6	46054	30381	25338.4	24897.6
422556-08-9	PYROXSULAM	Herbicide	0	0	0	0	0	0	0	0	0	0	0	0	0	0	0	0	0	6546.15	17143.8	17176.9	25533.8	24940.1	26053.1	25899.1	25871.2	23463.1	24368.6
104098-48-8	IMAZAPIC	Herbicide	0	0	35666.3	10933.8	7881.05	12345.5	12824.8	12721.8	16218.5	39652.3	80268.1	39198.2	31131.6	27967.8	17072.1	17174	19720.1	17089.8	22716.6	19385.7	28114.7	20316.6	23669.4	29255.7	25597	28766.3	22240.5
123343-16-8	PYRITHIOBAC-SODIUM	Herbicide	0	0	0	65.25	58763.1	88407.9	123398	40762.2	34842.5	35072.8	28059.8	24484.8	25050.7	38143.7	29668.2	21026.6	16352.1	26111.9	34857.5	55753.4	28123.6	25569.2	38524.1	31709.8	29790.6	23310.1	22076.1
1134-23-2	CYCLOATE	Herbicide	525346	530030	456360	424648	370798	237801	345092	216874	175169	139188	141814	103697	109397	107621	62817.8	200674	11254.7	13072.9	18914	16002.1	18095.3	16100.4	18062.4	18984.1	22222.4	26491.5	20167.2
5902-51-2	TERBACIL	Herbicide	142021	160580	142863	254125	67708	38270.2	106743	157740	120047	95748.2	75023.7	268462	151012	148056	219528	102574	41156	48905.1	70179.1	34489.1	12490.7	28198.7	43039.6	5873.38	5986.2	6358.2	16516
33629-47-9	BUTRALIN	Herbicide	0	0	0	0	0	53694.7	8906.7	11039.6	15116.3	15297	18068.8	13199.2	13656.2	7157.5	10976.1	13392	21451	22460	36378.6	15680.1	27891.8	26993.6	17092.5	24835.7	15613.9	21606.8	15646.8
59756-60-4	FLURIDONE	Herbicide	0	0	13849.4	0	0	0	0	0	0	0	0	0	0	0	0	0	0	0	0	0	0.1	0	0	6648.85	30109	7093.15	13410.8
NA	FLUTHIACET-METHYL	Herbicide	0	0	0	0	0	0	0	0	0	0	0	0	0	0	0	19.35	1492.15	4433.67	5933.47	6854.85	9442.45	10786.4	13591.1	11902.4	12181	11857.7	12106
NA	CLODINAFOP	Herbicide	0	0	0	0	0	0	0	0	2169.3	25362.3	42658.3	41769.9	56464.7	89613.3	42330.4	36245	57114.8	31542.4	41302	28422.6	20308.2	31243.3	24612.9	22332.1	24432.7	7486.3	11678.6
156963-66-5	BENZOBICYCLON	Herbicide	0	0	0	0	0	0	0	0	0	0	0	0	0	0	0	0	0	0	0	0	0	0	0	0	0	0	11563.5
82558-50-7	ISOXABEN	Herbicide	0	1.3	246.7	11.55	1789.42	2877.25	1229.65	1989.95	1370.72	943.8	4962.2	1157.7	1409.3	1627.9	1555	1719.3	1251	1661.1	1991.15	2439.15	7787.08	10965.5	12174.5	16669.6	15723	10881.2	11163.3
94125-34-5	PROSULFURON	Herbicide	0	0	0	9620.55	43066.3	52567.5	37632.8	29434.7	25989.9	30184.8	19414.6	21381.5	23779.7	22880.4	14567.5	18359.5	10175.7	8471.45	16167	10356.9	9795.58	19069.7	13961.4	11699.1	9064.05	8954.05	8276.3
141776-32-1	SULFOSULFURON	Herbicide	0	0	0	0	0	0	0	5592.25	20067.5	16880.2	29232.5	22743.3	30981.2	10682.4	9561.35	23268.8	14858.5	12268.8	5919.45	14590.4	8670.25	14846.6	7349.1	5610.7	9076.5	5406.05	8247.5
34014-18-1	TEBUTHIURON	Herbicide	130662	102999	226410	413248	239783	73678.1	205090	127475	95284.5	272143	92706.2	129198	275844	10835.7	31652.6	5812.5	12089.1	280.15	560.3	16724.8	21560.9	5489.18	506.5	9303.85	0	81.55	7668.25
1194-65-6	DICHLOBENIL	Herbicide	15904.2	34901.7	20113.2	26917.7	65121.8	26865.8	6848.1	23052.5	44782.5	26693.7	6762.35	7221.48	17892.2	9198.65	5678.38	4951.5	2823.7	3627.7	4134	812.375	4834.85	5874.45	3696.1	13410.1	6746.28	7130.95	7130.45
145701-23-1	FLORASULAM	Herbicide	0	0	0	0	0	0	0	0	0	0	0	0	0	0	0	0	939.85	2162.08	1919.75	3287.1	4180.15	6089	5081.05	4394.4	4489.45	3956.45	6198.85
122548-33-8	IMAZOSULFURON	Herbicide	0	0	0	0	0	0	0	0	0	0	0	0	0	0	0	0	0	0	0	0	7797.85	9460.77	8840.9	8665.35	6367	9202.15	5650.45
219714-96-2	PENOXSULAM	Herbicide	0	0	0	0	0	0	0	0	0	0	0	0	0	1284.25	1403.25	2317.35	3419.05	2773.4	3567.25	4629.05	4636.5	5722.95	6966.1	8640.4	7284.35	5654.65	5375.7
1390661-72-9	FLORPYRAUXIFEN	Herbicide	0	0	0	0	0	0	0	0	0	0	0	0	0	0	0	0	0	0	0	0	0	0	0	0	0	0	3679.5
66423-05-0	MECOPROP	Herbicide	33224.9	81439.7	108145	234998	99879.3	196961	38740.1	60055.8	121288	2629.25	820.4	577.3	1376.95	950.775	35770.6	11631.4	2.6	32.1	40.2	1.3	11.4	19954.5	4337.25	13.9	518.95	3492.2	3497.3
81405-85-8	IMAZAMETHABENZ	Herbicide	126622	235834	327940	201380	243355	186835	233933	114961	160453	78835.9	106739	116960	87438	37120.9	37091.2	43814.3	52814.8	35659.4	10705.5	7316.45	1315.8	308.925	7660.25	2573.85	10645.3	8836.1	3366.55
13684-63-4	PHENMEDIPHAM	Herbicide	70445.4	70941	59546.4	84588.7	65555.2	64516.6	75518.8	70117.6	78955.5	68778.5	75702.9	91874.4	83836.2	88096.5	67246.8	81369	28269.1	5209.75	4525.8	7680.5	3129.3	2258.65	5159.77	3995.55	3429.7	3148.7	3217
13684-56-5	DESMEDIPHAM	Herbicide	102014	103497	109096	144734	155026	169977	156630	173230	179278	106460	114210	122620	105349	105368	85729.1	95675.3	37574.8	4577.8	3663.9	6757.3	1646.2	1417.5	4812.75	3435.95	3329.9	3050	3082.2
145701-21-9	DICLOSULAM	Herbicide	0	0	0	0	0	0	0	0	1872.6	1447.55	1609.5	1939.65	2712	2673.15	2428.1	2601.5	2487.15	1930.35	2346.3	1825.45	1815.7	1114.95	2280.95	2669.4	2320.55	2952.1	2961.45
87820-88-0	TRALKOXYDIM	Herbicide	0	0	0	0	0	51.5	11531.6	66254.6	109616	32680.8	46303.2	92208.4	71587.9	67301.2	22639.1	32308.9	27441.9	18457.1	36089.9	25951.3	1746.45	3805.97	1830.8	9220.25	747.35	0	2437.65
29091-21-2	PRODIAMINE	Herbicide	0.8	56.9	158.95	243.3	523.5	882.1	1357.9	936.2	832.3	3353	1444.2	1624.9	1845.2	1261	1426.8	1882.2	1354.6	2860.5	1724.3	1585.3	1725.8	2170.1	1625.7	2191.7	2111.8	2105.5	2389.7
1214-39-7	6-BENZYLADENINE	Herbicide	599	1131.2	1053.42	1914.42	3812.8	1395.08	904.375	1412.2	855.3	1003.15	793.375	824.85	1073.35	980.2	1216.95	1509.45	1475.3	1334.75	2125.3	1611.4	3048.15	2354.8	2923.95	1490.35	1799.05	2168.72	2235.15
135158-54-2	ACIBENZOLAR	Herbicide	0	0	0	0	0	0	0	0	70.3	251.6	857.4	777.9	921.05	1218.45	820.35	741.8	744.525	1142.6	1064.4	1064.8	1076.05	1644.55	2325.53	2911.85	3543.6	2219.7	2057.35
19408-46-9	KASUGAMYCIN	Herbicide	0	0	0	0	0	0	0	0	0	0	0	0	0	0	0	0	0	0	0	95.5	57.4	19.9	44.05	341.85	678.4	488.55	1608.15
NA	DITHIOPYR	Herbicide	0	0	0	0	0	0	0	0	0	0	0	0	0	0	0	0	27.9	38.4	157	78.3	135.3	218.4	375.5	506.5	827.1	1006.1	742.7
104040-78-0	FLAZASULFURON	Herbicide	0	0	0	0	0	0	0	0	0	0	0	0	0	0	0	0	0	0	0	0	7.4	105.5	230.8	367.1	414.8	605.1	576.7
NA	DICLOFOP	Herbicide	881988	601790	530565	600477	641455	497336	482377	632779	204893	274313	154911	218246	129397	114134	137168	267417	51472.9	78817.3	23837	17622.6	22237.7	35762.5	9218.17	19136	3418.4	547.5	547.5
112-05-0	PELARGONIC ACID	Herbicide	0	0	0	700.8	61061.1	24454.6	1115.2	31511.2	41988.9	2585.1	2080.9	89758.1	44303.4	713.2	10461.1	1019.5	846.4	1192.4	510.2	4768.3	774.5	2496.1	2341.5	759.25	791.4	471.5	530.8
19666-30-9	OXADIAZON	Herbicide	1585	953.9	3790.25	1375.6	1993.3	1430.2	1346.65	2288.3	2157.8	1554.6	1084.1	1175.6	1886.4	1898.9	1825.5	2160	948.6	707.2	672.5	842.4	1079.5	1192.1	547.6	729	602.5	548.6	460.9
NA	CONIOTHYRIUM MINITANS	Herbicide	0	0	0	0	0	0	0	0	0	0	0	0	677.45	408.15	406.5	11.85	51.3	668.3	582.25	743.45	1730.95	379.55	536.425	684	920.25	640.05	421.45
126535-15-7	TRIFLUSULFURON	Herbicide	0	0	0	0	6526.05	10103.1	9955.05	8702.75	8296.8	9078.6	10258.9	7805.5	8779.95	10433.2	8747.5	13713.1	4370.05	692.35	789.4	1345.95	239.05	151.95	195.05	538.35	741.1	745.35	385.4
3100-04-7	1-METHYL CYCLOPROPENE	Herbicide	0	0	0	0	0	0	0	0	0	0	0	0	0	0	0	0	0	0	0	0	0	121.55	199.1	276.65	506.05	4163.75	200.35
999-81-5	CHLORMEQUAT	Herbicide	60.4	699.4	873.2	47.5	43.8	54.3	88.5	207.2	61.7	106.6	109.1	129.5	111.7	102.4	75.1	84.5	53.2	55.6	51.5	218.7	65.2	59.5	63	53	46	37.2	41.5
81334-34-1	IMAZAPYR	Herbicide	11858.9	112239	83482.4	111190	23470	71577.5	10762.3	14639	22833.4	23544.6	25267.5	32655.2	28747.3	34412.4	20591.9	16010.9	5280.6	6150.9	6642.9	11099.3	12360.7	730.525	514.8	7.55	119290	48.5	22.1
81591-81-3	SULFOSATE	Herbicide	6594.95	3836.4	12217.8	31769.3	463346	811600	1.07515e+06	2.02133e+06	3.27228e+06	4.34784e+06	2.23139e+06	2.01696e+06	1.23129e+06	1.39862e+06	738562	2711.7	964.7	298	117.6	18.3	56.8	92.45	119.5	0	0	15.3	8.5
173159-57-4	FORAMSULFURON	Herbicide	0	0	0	0	0	0	0	0	0	0	17453.8	13856.3	17241.4	12358.2	10117.5	14594	12239.7	6485.32	6060.1	9884.1	5594.2	3868.1	1571.35	705.7	343.75	0.6	4.1
74222-97-2	SULFOMETURON	Herbicide	690.3	6578.85	3683.45	2855.35	2490.97	2247.75	416.6	553.4	60.2	413.1	272.3	309.1	357.15	231.8	71.1	20.6	0.1	0.4	0	1.2	1.5	0.1	0	0.4	2.2	4	4
834-12-8	AMETRYN	Herbicide	307355	180482	345848	205605	266942	189815	204692	192025	116701	200677	179019	135190	128093	234546	130255	156111	47555.9	62098.1	128629	60874.8	26407.1	28391.8	13193.5	41345.2	79537.8	0	0
61-82-5	AMITROLE	Herbicide	1647.45	2383.8	9591.73	4281.75	360.675	155	0	0	0	0.2	0	0	0	0	0.5	0	0.5	0	0	0	0	0	0	0	1	0	0
7773-06-0	AMMONIUM SULFAMATE	Herbicide	64313.4	0	0	0	0	0	0	1.5	0.1	0	0	0	0	0	0	0	0	0	0	0	0	0	0	0	0	0	0
7778-39-4	ARSENIC ACID	Herbicide	308665	169612	64174.1	34453.2	0	0	0	0	0	0	0	0	0	0	0	0	0	0	0	0	0	0	0	0	0	0	0
2302-17-2	ASULAM	Herbicide	435151	164078	120934	273497	152422	217833	394104	653365	612479	525688	514751	492221	335409	161243	279914	282030	104366	245987	302058	233365	103720	112781	44338.4	127891	131735	0	0
101-27-9	BARBAN	Herbicide	9669.9	3075.9	2803.4	2917.3	1215.1	4.8	29.8	13.6	7.05	0.5	2.95	5.4	0	0	0	0	0	0	0	0	0	0	0	0	0	0	0
50864-67-0	BARIUM POLYSULFIDE	Herbicide	3293.4	19945.2	42243.4	7096.85	261440	24797.2	6562.1	0	0	0	0	0	0	0	0	0	0	0	0	0	0	0	0	0	0	0	0
NA	BUTYLATE	Herbicide	4.77566e+06	3.00347e+06	2.56504e+06	2.85175e+06	1.7855e+06	1.21656e+06	2.16498e+06	725911	1166388	418469	221583	231393	497014	1.13972e+06	261209	195314	20246.4	47380.6	135.6	0	0	39.8	23.9	14.2	4.5	0	0
10043-52-4	CALCIUM CHLORIDE	Herbicide	67844.2	16392.1	113474	26105.2	172736	1668.45	902.8	994.3	1078.4	1270.9	4054.6	0	0	0	0	0	0	0	0	0	0	0	0	0	0	0	0
196869	CHINOMETHIONAT	Herbicide	93979.4	50760.7	40013.7	27864.7	19462.6	9736.65	4565.45	1761.88	1239.8	134.25	45.4	7.1	9.8	1.9	2.7	1.1	0.4	0.7	0.4	0.1	0.1	0	0	0	0.1	0.05	0
21725-46-2	CYANAZINE	Herbicide	1.54496e+07	1.46443e+07	16670120	1.2784e+07	1.11867e+07	9.54998e+06	7.43196e+06	3.17233e+06	1.23396e+06	553096	413660	275773	206297	80226.9	27883.8	3791.98	428903	0	109128	0.2	0	0	0	0	0	0	0
2303-16-4	DIALLATE	Herbicide	14121.6	5278.7	462.9	0	0	0	0	0	0	0	0	0	0	0	0	0	0	0	0	0	0	0	0	0	0	0	0
117-80-6	DICHLONE	Herbicide	194.25	843.825	1493.4	29345.5	0	0	0	0	0	0	0	0	0	0	0	0	0	0	0	0	0	0	0	0	0	0	0
43222-48-6	DIFENZOQUAT	Herbicide	128157	247872	190310	263983	284291	435841	252151	217281	143279	92343.6	73809.2	217524	88986.2	15412.7	2279.8	1164.35	14416.2	8489.7	9236.45	1010.35	0	0	0	0	0	0	0
957-51-7	DIPHENAMID	Herbicide	44700.2	18620.3	1156.8	0	1111.5	0	0	0	0.1	8.2	0	0.6	39.8	0	0	0	0	0	0	0	0	0	0.3	0	0	0	0
534-52-1	DNOC	Herbicide	7259	147.55	0	0	0	0	0	0	0	0	0	0	0	0	0	0	0	0	0	0	0	0	0	0	0	0	0
144-21-8	DSMA	Herbicide	717015	549360	604435	853969	451184	379326	231426	159438	172475	95574.4	71177.4	183988	83949.3	15821.8	1873.05	0	0	0	0	0	0	0	0	0	0	0	0
2104-64-5	EPN	Herbicide	474.5	0	83.4	83.4	0	0	0	0	0	20.9	52.15	83.4	200.3	104.3	3.7	3.1	0	0	239.5	0	0	0	0	0	0.3	0	0
111353-84-5	ETHAMETSULFURON	Herbicide	0	0	0	0	0	0	0	134.65	654.75	143.25	130.85	118.45	41.65	229.95	0	0	0	0	0	0	0	0	0	0	0	0	0
85509-19-9	FLUSILAZOLE	Herbicide	0	0	0	0	0	0	0	0	0	0	0	0	0	0	0	0	30908.5	28650.8	0	0	0	0	0	0	0	0	0
133-07-3	FOLPET	Herbicide	1610.15	2538.3	0	0	0	0	0	0	0	0	0	0	0	0	0	0	0	0	0	0	0	0	0	0	0	0	0
NA	FOSAMINE	Herbicide	0	12188.2	0	10105	3298.85	0	16.3	0.1	0	0	200.9	0	0	0	0	0	0	0	0	0	0	0	0	0	0	0	0
2212-67-1	MOLINATE	Herbicide	2043422	2.16976e+06	2.04166e+06	1.99072e+06	2.04784e+06	1.69076e+06	1.84482e+06	1887028	1.38004e+06	1.22438e+06	962051	504412	557879	246250	166706	212260	182704	20255.2	47118.7	0	0	0	0	0	0	0	0
18530-56-8	NORURON	Herbicide	19388.9	55.9	247.05	71.6	66.8	64.8	39.9	0	0	0	0	0	0	0	0	0	0	0	0	0	0	0	0	0	0	0	0
1114-71-2	PEBULATE	Herbicide	301723	320474	308421	340106	261384	234203	146255	155596	108829	54701.7	78549	38825.7	37617.1	13531.3	10782.1	23089.6	5633.55	0	0	0	0	0	0	0	0	0	0
494793-67-8	PENFLUFEN	Herbicide	0	0	0	0	0	0	0	0	0	0	0	0	0	0	0	0	0	0	0	0	0	2531.3	5030.75	0	0	0	0
NA	PINOLENE	Herbicide	276493	338548	295463	319829	277245	262380	326488	204596	178391	280906	113192	1230.9	7480.73	6563.05	20784.1	40227.2	12133.9	11219.9	9939.75	5782.75	2116.2	3878.5	29609.7	44901.1	0	0	0
1610-18-0	PROMETON	Herbicide	204194	48064	38623.9	57172.9	1.54929e+06	21393.8	2.5	0.6	1.1	0.85	0.6	0.1	3120.2	1850.67	30476.6	373.65	166.15	0.35	0	2146.55	0	5.4	0.6	0.1	0.1	0	0
1918-16-7	PROPACHLOR	Herbicide	2.32718e+06	2.23754e+06	1.90931e+06	1.20513e+06	2.19758e+06	1.07798e+06	814292	627622	437692	223942	58407.6	0	47979.5	34643.8	0	0	0	0	0	0	0	0	0	0	0	0	0
55512-33-9	PYRIDATE	Herbicide	0	6745.65	54992.1	122556	183355	221740	373458	146560	279190	109390	60995.8	351.6	41.6	71.1	0	0	0	0	0	0	0	0	0	0	0	0	0
76-03-9	TCA	Herbicide	0	171.95	0	0.2	0	0	0	0	0	0	0	0	0	0	0	0	0.3	0.5	0	0	0	0	0	0	0	0	0
886-50-0	TERBUTRYN	Herbicide	171688	34207.3	4866.3	0	0	0	0	1.7	0.2	0	0	0	0	0	0	0	0	0	0	0	0	0	0	0	10.9	0	0
117718-60-2	THIAZOPYR	Herbicide	0	0	0	0	0	868.3	148.9	798.7	1476	1197.5	3488.2	1193.8	765.85	2131.3	6503.4	1114.15	1429.5	146.9	59	848.3	1367.45	1140	0	0	0	0	0
58138-08-2	TRIDIPHANE	Herbicide	188399	54369.7	233316	307722	91787.4	11534.5	0	0	0	0	0	0	0	0	0	0	0	0	0	0	0	0	0	0	0	0	0
26644-46-2	TRIFORINE	Herbicide	29566.1	32910	27122.6	28760.2	23296.1	18995.1	15236.6	582.1	699.325	854.7	19.5	15.8	2.55	46.2	11.9	408.8	0.7	0	0	0	0	0	0.3	0	0	0	0
1929-77-7	VERNOLATE	Herbicide	259730	219277	145912	105711	263502	156345	104013	30632.5	4507.1	0	0	0	0	0	0	0	0	0	0	0	0	0	0	0	0	0	0

## Sheet: Fungicides
		Type	1992	1993	1994	1995	1996	1997	1998	1999	2000	2001	2002	2003	2004	2005	2006	2007	2008	2009	2010	2011	2012	2013	2014	2015	2016	2017	2018
		TOTAL (kg)	5.89875e+07	6.64994e+07	6.68806e+07	6.72256e+07	7.85694e+07	6.52532e+07	7.00811e+07	6.47897e+07	5.88608e+07	5.02681e+07	5.06908e+07	5.17814e+07	5.21097e+07	5.7561e+07	4.92013e+07	4.95168e+07	4.37031e+07	4.39543e+07	4.75621e+07	5.22663e+07	5.19003e+07	5.08469e+07	5.35081e+07	5.56858e+07	5.366e+07	5.62795e+07	5.73182e+07
7664-93-9	SULFUR	Fungicide	3.44778e+07	3.90931e+07	3.7896e+07	3.76138e+07	3.42497e+07	3.61445e+07	4.1428e+07	3.86306e+07	3.52308e+07	2.90053e+07	3.02617e+07	2.92995e+07	2.98663e+07	3.33765e+07	2.61227e+07	2.56932e+07	2.22817e+07	2.29378e+07	2.48671e+07	2.78483e+07	2.6279e+07	2.56878e+07	2.76293e+07	2.77399e+07	2.76071e+07	2.67083e+07	2.85715e+07
1897-45-6	CHLOROTHALONIL	Fungicide	4.11784e+06	6.36206e+06	5.38862e+06	5.43709e+06	5.68143e+06	4.97666e+06	5.56675e+06	4.53241e+06	4.29676e+06	4.13885e+06	3.83227e+06	3.73258e+06	3.74355e+06	4.18634e+06	4.26855e+06	5.07437e+06	4.39708e+06	4.21063e+06	4.91915e+06	4.686e+06	5.12807e+06	4.75603e+06	5.0354e+06	5.54327e+06	5.11245e+06	5.78358e+06	5.08576e+06
2234562	MANCOZEB	Fungicide	3.53091e+06	3.72708e+06	4.24335e+06	4.68687e+06	4.70838e+06	4.5719e+06	3.47895e+06	4.19221e+06	3.51654e+06	3.31748e+06	3.31743e+06	3.74171e+06	4.05593e+06	3.85054e+06	3.54231e+06	2.9631e+06	2.73009e+06	2.79006e+06	3.13945e+06	3.28332e+06	3.29031e+06	3.44807e+06	3.42692e+06	3.32919e+06	2.81006e+06	3.24671e+06	3.34351e+06
20427-59-2	COPPER HYDROXIDE	Fungicide	2.74832e+06	2.92389e+06	3.55215e+06	4.68553e+06	4.77653e+06	5.47597e+06	4.50337e+06	4.38712e+06	3.94856e+06	3.3984e+06	3.12219e+06	3.63536e+06	2.94882e+06	3.60841e+06	3.40252e+06	3.02966e+06	2.19253e+06	1.95583e+06	2.39677e+06	2.47849e+06	2.26942e+06	2.30144e+06	1.91599e+06	2.04425e+06	2.06553e+06	2.16002e+06	2.13501e+06
NA	CALCIUM POLYSULFIDE	Fungicide	279028	445296	345392	384445	475526	568610	1.12124e+06	1.13839e+06	559839	746908	816158	832312	886617	750678	1.09243e+06	1.13447e+06	790371	963538	924986	1.02516e+06	1.44524e+06	1.35853e+06	1.06819e+06	1.64247e+06	1.59189e+06	1.81336e+06	1.94167e+06
133-06-2	CAPTAN	Fungicide	2.74894e+06	1.96355e+06	2.24821e+06	2.31478e+06	2.43789e+06	2.35208e+06	2.04586e+06	1.6922e+06	1611968	1.25472e+06	1.30205e+06	1.45808e+06	1.60212e+06	1.58341e+06	1.35029e+06	1.26795e+06	1.3284e+06	1.60156e+06	1.40161e+06	1.66399e+06	1.29298e+06	1.72375e+06	1.64001e+06	1.63138e+06	1.45267e+06	1.44864e+06	1.43283e+06
131860-33-8	AZOXYSTROBIN	Fungicide	0	0	0	0	0	41034.8	137691	186072	206845	252500	271530	353204	334412	475103	368893	461883	692746	595475	675680	758605	911078	941770	885079	996212	1.02816e+06	1.1761e+06	1.20736e+06
7664-38-2	PHOSPHORIC ACID	Fungicide	102572	115367	114125	105997	111544	94291.4	78829.5	72082	56195.9	40857.8	66832.6	34668.3	156175	166024	296808	211931	162679	150152	126406	152397	472125	330557	582040	586652	633781	1.22797e+06	1.1561e+06
60207-90-1	PROPICONAZOLE	Fungicide	230807	194150	210473	275428	290989	231627	184625	163742	213694	168094	201172	235318	190031	373158	236647	426455	843950	642423	634531	855737	894950	851471	850357	943073	1.05407e+06	1.05648e+06	1.06943e+06
23564-05-8	THIOPHANATE-METHYL	Fungicide	273251	271621	221221	287227	307297	340204	241744	274358	185711	160348	220848	305016	294841	388497	314578	345298	320924	411199	583467	532708	604506	630255	869512	1.02213e+06	704532	1.17116e+06	1.05561e+06
175013-18-0	PYRACLOSTROBIN	Fungicide	0	0	0	0	0	0	0	0	0	0	66	178633	233779	375529	373821	752530	1.23647e+06	939035	1.00249e+06	1.18441e+06	971967	1.14671e+06	1.15482e+06	946045	1.04383e+06	1.05967e+06	1.02048e+06
7758-99-8	COPPER SULFATE	Fungicide	2.62166e+06	2.92292e+06	4.21028e+06	3.01577e+06	2.41757e+06	2.15423e+06	3.03041e+06	2.08626e+06	2.27998e+06	2.0633e+06	1.59866e+06	2.14176e+06	1.92012e+06	1.65174e+06	1.8704e+06	1.71436e+06	1.10394e+06	1.07013e+06	889727	899289	1.49623e+06	973585	1.0823e+06	1.00515e+06	951209	1.21344e+06	900551
107534-96-3	TEBUCONAZOLE	Fungicide	0	0	68442.6	151542	150114	137021	236110	211783	182416	187031	164891	199815	251097	332965	237244	288454	355889	345789	469373	559678	730997	634513	720656	1.13717e+06	902025	822225	864739
137-30-4	ZIRAM	Fungicide	1.14667e+06	930332	757609	1.15203e+06	1.22533e+06	998820	1.25729e+06	1.08774e+06	841085	661330	655764	784639	752129	878625	1.01736e+06	857270	830294	588367	814274	684148	701061	579734	702778	573910	601229	606790	550492
1333-22-8	COPPER SULFATE TRIBASIC	Fungicide	307049	367843	315772	300375	337081	427511	385738	331722	329613	288053	397160	436362	477348	501025	531528	388534	437918	365185	513470	699653	477553	465365	456608	601444	603384	638114	545175
25606-41-1	PROPAMOCARB HCL	Fungicide	0	59.65	141.7	105260	71575.2	35573.7	69265.8	19653.1	19155.3	125962	9396.2	7148.38	8902.5	44259.8	75487.7	143845	109357	147069	147916	164717	182161	149039	179457	138575	129434	433329	406390
178928-70-6	PROTHIOCONAZOLE	Fungicide	0	0	0	0	0	0	0	0	0	0	0	0	0	0	0	53280.3	201117	116378	121268	213604	242486	256826	304928	374224	361588	312508	405376
141517-21-7	TRIFLOXYSTROBIN	Fungicide	0	0	0	0	0	0	0	177.85	26734	29475.7	49603	90657.6	76647.9	116474	100030	143967	203944	295123	228398	311017	365207	390671	427879	389274	323512	419702	376311
8012-69-9	COPPER OXYCHLORIDE	Fungicide	11121.8	21944.6	3315.6	6693.5	18091.4	49784.6	88783.4	68105.5	52022.8	114690	110500	67676.4	55264.6	76272.3	55318.3	31194	26184.3	34821.4	35828.7	66745.8	88514.1	143659	118281	232462	217013	277724	311803
907204-31-3	FLUXAPYROXAD	Fungicide	0	0	0	0	0	0	0	0	0	0	0	0	0	0	0	0	0	0	0	0	12831.2	112155	173011	192976	249942	302550	304339
66332-96-5	FLUTOLANIL	Fungicide	0	0	0	50811	68952.8	31341.5	17877.9	23319.5	39176.3	50449.2	52617.2	68373.2	76476.1	74976.6	37427.5	85960.2	58468.6	102723	158260	190143	262862	158056	229870	377655	307725	381191	280366
119446-68-3	DIFENOCONAZOLE	Fungicide	0	0	0	0	0	0	0	0	0.9	1.1	1.2	1.3	0	0	0	0	8529.6	33448.4	44854.9	92031.9	104400	140222	182095	162076	170370	207735	247435
1317-39-1	CUPROUS OXIDE	Fungicide	84736.8	188319	119816	156811	159796	118115	144981	148153	98779.7	84433.2	97735.1	144065	224856	278134	206446	141113	151263	273718	173733	468347	298483	262553	243689	468714	231638	184140	242428
125116-23-6	METCONAZOLE	Fungicide	0	0	0	0	0	0	0	0	0	0	0	0	0	0	0	1937	2915.55	21971.5	70569.7	117237	135693	220278	218240	186670	209007	191587	240813
188425-85-6	BOSCALID	Fungicide	0	0	0	0	0	0	0	0	0	0	0	26.9	69935.3	132111	181946	166562	223049	165302	220477	235829	258119	283053	276898	299799	342102	273813	235644
197143	DODINE	Fungicide	116200	97506.4	145603	79475.6	97270.6	62788.2	89155.2	59617.3	57793.6	52801.1	34950.7	137085	62018.6	116577	61953.1	42847.5	56086.7	113035	171318	80526.5	178680	149035	171578	231190	181754	236915	232040
NA	POTASSIUM BICARBONATE	Fungicide	0	0	0	0	0	12.5	29931	40014.7	59397.6	60329.1	88290.1	154801	85851.4	195256	177255	97888.5	64402.5	109863	149091	184923	150861	143216	115142	182740	239284	337195	223984
117428-22-5	PICOXYSTROBIN	Fungicide	0	0	0	0	0	0	0	0	0	0	0	0	0	0	0	0	0	0	0	0	0	183584	237646	218276	170372	178808	190874
82-68-8	QUINTOZENE	Fungicide	533831	521521	834235	648270	430806	435652	335138	405443	555827	443721	259940	313133	424202	303740	195831	237632	264830	273116	249108	52610.8	62870.4	27957.7	79411.9	96660.6	109600	74999.8	179668
70630-17-0	MEFENOXAM	Fungicide	0	0	0	0	20	82893.5	135303	167889	163652	138354	126407	117916	158876	109921	116455	126009	106737	120475	107837	131221	133021	162638	160696	112433	128490	144327	140116
121552-61-2	CYPRODINIL	Fungicide	0	0	0	0	0	0	25959	65608.9	50705.9	45704.7	57668	62195.3	58831	72725.2	64676.9	77898.5	68220.2	71886.6	83070.8	119739	113462	111002	117865	119681	121349	147836	136553
658066-35-4	FLUOPYRAM	Fungicide	0	0	0	0	0	0	0	0	0	0	0	0	0	0	0	0	0	0	0	0	11661.7	22342.4	45885.3	65763.4	79311.1	116641	129350
76674-21-0	FLUTRIAFOL	Fungicide	0	0	0	0	0	0	0	0	0	0	0	0	0	0	0	1801.9	668.4	7750.1	7583.73	10340.9	17193.3	24696.4	52224.1	102490	85062.4	144108	128032
1072957-71-1	BENZOVINDIFLUPYR	Fungicide	0	0	0	0	0	0	0	0	0	0	0	0	0	0	0	0	0	0	0	0	0	0	0	0	40489.5	81846.4	122521
53112-28-0	PYRIMETHANIL	Fungicide	0	0	0	0	0	0	0	0	0	0	0	0	0	7605.85	28134.2	39570.8	65502.1	49255.9	47340.3	67056.9	61391.1	81160	126337	93559.9	92544.1	83199.6	108961
112281-77-3	TETRACONAZOLE	Fungicide	0	0	0	0	0	0	0	45559.7	50844.9	42961.7	44976.5	34952.9	31550.4	38827.1	28063.3	90028.1	93109.5	59464.6	72331	71499.6	56706.7	67117.9	73284.1	45659.3	59958.9	61439.3	105258
183675-82-3	PENTHIOPYRAD	Fungicide	0	0	0	0	0	0	0	0	0	0	0	0	0	0	0	0	0	0	0	0	35819.2	73177.8	95062.1	110317	99080	82467.8	99440.4
39148-24-8	FOSETYL	Fungicide	307448	249534	254461	286471	330425	305199	416539	387116	326560	205013	158816	175461	156058	216658	221113	199401	107366	108810	175766	186390	184173	195056	176999	175569	154960	94581.5	94591.1
36734-19-7	IPRODIONE	Fungicide	276830	423777	706416	499436	510073	342849	369547	297020	334708	229723	162851	235856	229297	180470	220032	186747	163327	173949	193187	216684	203311	162782	152619	151148	173388	185570	94084.1
9006-42-2	METIRAM	Fungicide	176154	384533	568429	591903	765357	772659	764842	983962	544582	687595	918688	602142	589558	816693	496188	1.13578e+06	395016	406592	237030	209854	315918	100482	151260	256368	147434	72786.8	87735.6
193740-76-0	FLUOXASTROBIN	Fungicide	0	0	0	0	0	0	0	0	0	0	0	0	0	0	0	0	915.7	5275.75	8844.67	163136	85360.7	116199	54245.5	65288.2	65516.6	117927	85350.8
NA	SILICATES	Fungicide	863622	18389	62025	3175.25	2085.3	802.4	2722.6	4724	3489.4	1664.8	1486.4	1610.7	9328	2278.1	1372.3	6253.5	7572.9	5985.1	983.5	487.1	24	14	0.3	68.5	2771.7	17345.5	81528.6
137-26-8	THIRAM	Fungicide	71616.3	160878	89048.5	81315.2	78178.9	100151	250762	209148	110297	171655	135022	128805	98163.8	116247	43613.6	34079.9	29603.7	59406.4	106160	127014	156445	101940	156651	44653.7	56244.3	75942.8	80703.4
7722-84-1	HYDROGEN PEROXIDE	Fungicide	0	0	0	0	0	0	0	0	14.5	14533.7	29054.7	44367.3	146993	122514	44152.9	25694.5	26543.6	38451.9	22128.6	69260	41740.6	79868.7	78551.6	78088.6	64857.8	68168.9	79417.6
94361-06-5	CYPROCONAZOLE	Fungicide	0	0	0	0	0	0	0	0	0	0	0	0	0	0	0	0	0	2966.6	33246.1	50331.2	59699.6	33433.3	53662.8	59231.4	44970.6	58448.7	77955.2
14484-64-1	FERBAM	Fungicide	138066	62038.2	153740	158996	46935.9	110012	43757	57799.2	54478.8	74650.8	60100	72363.2	61636.5	47032.8	23801.6	11864.6	7173.5	36344.3	19836.2	17197.2	5307.2	9508.12	13709	25522.4	12611.9	8828.45	77720.7
79622-59-6	FLUAZINAM	Fungicide	0	0	0	0	0	0	0	0	3483.75	7670.45	16940	39364.2	67322.3	63708.6	30858.9	19696.5	36412.7	32036.6	25602.1	43950.9	51054.7	36340.1	54016.9	67001.9	47747.7	71648.8	76527.9
15299-99-7	NAPROPAMIDE	Fungicide	209865	311169	276640	282213	230552	192338	130536	143738	127785	117056	96672.9	63805	63828.4	65930.9	61156.3	54457.5	56620.4	50166.5	47500.4	46471.5	46786.1	46436.1	60362.5	44929.2	48132.2	38913.8	51822.9
68694-11-1	TRIFLUMIZOLE	Fungicide	0	0	0	6138.25	28448.8	51096.7	46582.8	45088.4	32349.3	37402.6	32532.8	44357.1	39096	43538.8	43915.8	41760.3	46764.5	63764.6	63703	54426.8	54689.2	68457.4	59904	61951.1	54292.2	52987.9	48578
88671-89-0	MYCLOBUTANIL	Fungicide	125926	164449	99760.9	94179.7	91296.6	95069	127094	78769.4	83940.5	90273	76209.2	84155.5	63439.4	63501.2	56402	49569.1	48671.3	58481.8	52156.6	61300.5	49816.1	50354	53497	44178.6	44680	43547.3	45244.7
126833-17-8	FENHEXAMID	Fungicide	0	0	0	0	0	0	0	6300.15	19913.3	23978.4	33515.9	41985.9	33346.8	44639	36750.7	30115.2	30893.2	36520.2	48393.1	46459.2	51499.3	48955	51296.9	52564.6	40484.3	47258.2	43341
57-92-1	STREPTOMYCIN	Fungicide	11772.3	11912.3	11620.5	16394.5	35724.7	19251.4	19546.2	9927.95	12230.1	10881.5	9017.23	13648.7	10742.1	24313.4	19630.9	23178	9805.38	12992.5	15102.9	15486.6	13305.7	22518.8	18156.2	18967	34703.4	31600.2	38085.1
374726-62-2	MANDIPROPAMID	Fungicide	0	0	0	0	0	0	0	0	0	0	0	0	0	0	0	0	7198.9	16553.1	28010	42902.6	36846.7	36285.2	33988.1	37814.3	31629.2	34058	34559.8
57966-95-7	CYMOXANIL	Fungicide	0	0	0	21108.2	11905.5	9860.45	23617.1	13287.5	29257.2	16208.3	14356.8	8746.28	17700.4	20929.9	26665	23639.1	26804.7	28704.8	37234.6	38087.8	34027.4	40740.3	33054.8	45384.9	34823.7	25476.2	34342.2
124495-18-7	QUINOXYFEN	Fungicide	0	0	0	0	0	0	0	0	0	0	0	0	4078.55	6335.1	8737.1	12363.2	11382.4	17102.9	20438.2	21527	25832.9	29814.2	29166.1	33444.2	29205	30205.8	30039.5
110488-70-5	DIMETHOMORPH	Fungicide	0	0	0	1674.6	16312.7	20041.4	11009.2	8945.95	12690.7	8926.28	4580.5	5957.95	38350.6	28978.7	28847.2	10305	6975.07	7385.45	3625.05	3387.2	5263.88	16736.4	22553.8	32819.9	36813.5	28388.6	29059.5
8012-69-9	COPPER OXYCHLORIDE S	Fungicide	129287	147641	371864	153530	145893	284689	339077	152470	190102	147201	174877	215664	130721	162131	120654	106926	140609	138884	91584.9	231148	100190	99025.8	92266.7	92625.1	82937.9	14359.8	27831.1
NA	OXYTETRACYCLINE	Fungicide	5968.05	6757.77	12885.5	11441.5	19543	8719.9	8670.77	7418.95	9101.5	9170.25	8500.8	8109.7	11945.9	11704.5	9464.9	9292.45	12902	10670.7	12331.2	18219.1	20920.8	18340.8	19962.8	12699.7	39242.4	44413.8	25897.8
220899-03-6	METRAFENONE	Fungicide	0	0	0	0	0	0	0	0	0	0	0	0	0	0	0	0	0	0	0	17483.4	13342.4	14430.4	21607.8	23446.3	23391.5	26965.7	24508
131341-86-1	FLUDIOXONIL	Fungicide	0	0	0	0	0	0	0	137.7	90.075	80.15	2399	3723.7	2980.05	4166.9	12458.5	15799.6	22653.6	35708.4	35003.5	45338.4	45423.6	48799.2	57443.5	24910.6	22713.6	24270	23990
99-30-9	DICLORAN	Fungicide	49716.5	19967	64334.2	74892.9	52919	156875	96129.6	137136	148529	100988	48908	65712.1	53984.9	54637	57647.3	42447.8	39389.4	34138.1	49699.1	28593.4	19507.7	50226.3	34737.2	31579.1	16927.1	17510.9	22517.3
131807-57-3	FAMOXADONE	Fungicide	0	0	0	0	0	0	0	0	0	0	0	0	11406.8	17286.3	21616.7	19766.6	23860.6	22841.2	31364.1	28980.8	25095.7	28088	24981	33500.9	26115	15521.5	21875.5
865318-97-4	AMETOCTRADIN	Fungicide	0	0	0	0	0	0	0	0	0	0	0	0	0	0	0	0	0	0	0	0	2437.5	6762.5	8185.95	23609.1	23298.7	22251.5	20097.7
161326-34-7	FENAMIDONE	Fungicide	0	0	0	0	0	0	0	0	0	0	0	0	0	6175.2	6890.5	12601.5	10305.5	12332.9	15822	19570.6	20583.7	17939.4	18643	18783.6	21060	27571.8	19080.9
143390-89-0	KRESOXIM-METHYL	Fungicide	0	0	0	0	0	0	0	2488.2	11377.5	13988.2	11358.1	19166.9	11279.4	17130.9	15944.6	16371.6	15246.2	26796.4	25360.6	31802.1	18914.4	20087.8	19816.9	16001.8	16104.7	16637.7	18983.5
114369-43-6	FENBUCONAZOLE	Fungicide	0	76.85	918.175	15350	13738.1	17663.9	12118.7	22622.2	24423.3	27101.3	26962.5	24270.5	17509.2	19189.4	11783.4	15626.4	16171.9	18297.8	24203.8	21238.4	19881	23354	22056	21259.9	21753.9	19393.6	18358.3
156052-68-5	ZOXAMIDE	Fungicide	0	0	0	0	0	0	0	0	0	6663.45	6602.55	8991.4	25427.4	5784.32	11307.8	16169.5	5770.78	10115.4	9702	21363.6	7972.5	10557.8	14933.6	32573.8	25951.2	17193.9	18323.5
120116-88-3	CYAZOFAMID	Fungicide	0	0	0	0	0	0	0	0	0	0	0	0	0	0	978.95	3638.45	2026.32	2509.13	4664	8916.85	10070.6	10637.3	9361.5	8476.3	9139.58	18166.5	16661.3
113036-87-6	PRIMISULFURON	Fungicide	27507.6	21733	43221.8	42888.5	62900.6	56234.2	51339.3	51245.1	53062.4	50676.9	42087.4	30040.7	26229.8	27151.6	19816.1	15995.6	8677.5	8353.6	10488	8054.6	11255.2	8318.05	9848.35	10831.8	11481.6	13453.6	15611.5
35554-44-0	IMAZALIL	Fungicide	0	0	4462.7	1165.6	1028	890.4	0	0	0	0	0	0	0.2	0	0	0	11139.9	11700.3	15136.1	13824.2	16962.8	19710.4	12989.1	11028.5	16643.2	18284	15470.9
13356-08-6	FENBUTATIN OXIDE	Fungicide	208743	204522	150523	150990	152180	149888	163256	96708.2	208300	73168.7	48006.5	76440.1	60041.8	64248.9	59898.1	80831.9	29993.5	20441.4	2851.5	8299.4	10602.3	18305.2	25294.3	21937.8	9358.8	4687.1	13127.7
239110-15-7	FLUOPICOLIDE	Fungicide	0	0	0	0	0	0	0	0	0	0	0	0	0	0	0	0	1152.15	3122.3	3706.8	7070.95	10755.9	10799.5	12968.2	12590.1	7338.6	8908.27	12519.1
148-79-8	THIABENDAZOLE	Fungicide	44181.1	14102.7	22094.4	12768.3	40459.7	3930.45	5.2	7.9	3	6.9	5.9	11.3	7.8	162.6	3.2	0.7	8227.7	4334.15	6756.35	13515.5	8525.2	8421.3	10575.9	8066.7	10496.1	9378.2	11389.2
86-87-3	NAPHTHYLACETIC ACID	Fungicide	4410.2	4062.7	7262	8420.7	5960.55	7058	5174.25	4408.75	3038.45	3807.8	3498.35	3754.3	3110.55	3745.85	3108.5	3019.6	2834.8	2758.15	2425.4	3081.85	4876.85	2523.3	3856	2557.7	4092.35	7000.25	9902.8
57837-19-1	METALAXYL	Fungicide	630197	489571	638096	607318	615564	377731	115093	84801.1	53588.5	962.65	493.8	375.1	422.5	235.3	7130.85	7642.8	12301.5	19507.1	74037	72130.2	83548.9	105045	95528.2	6852.07	1213.15	1188.85	8713.35
20543-04-8	COPPER OCTANOATE	Fungicide	0	0	0	0	0	0	0	0.3	0	0	0	0	0.1	66.05	1424.2	1640.7	1390.9	1360.2	3005.5	1744.4	2075.3	4453.2	7842.3	10331.9	11208.9	12319	8653.85
155569-91-8	EMAMECTIN	Fungicide	0	0	0	0	0	0	0	0	2820.95	2611.45	606.875	826.85	1291.43	1153.73	1527.15	1494.43	1824.35	759.2	940.55	1306.25	1244.2	1342.27	1374.12	1416.02	1103.8	959.6	7365.15
	POLYOXORIM	Fungicide	0	0	0	0	0	0	0	0	0	0	0	0	0	0	0	0	11.2	16.4	366.3	1315.2	1937.7	2746.95	3159.1	3807.55	5495.25	4932.6	6461.4
162650-77-3	ETHABOXAM	Fungicide	0	0	0	0	0	0	0	0	0	0	0	0	0	0	0	0	0	0	0	0	0	0	106.25	0	0	0	5495.65
180409-60-3	CYFLUFENAMID	Fungicide	0	0	0	0	0	0	0	0	0	0	0	0	0	0	0	0	0	0	0	0	24	1164.85	1763.4	2210.93	2596.2	3744.68	4247.7
1003318-67-9	OXATHIAPIPROLIN	Fungicide	0	0	0	0	0	0	0	0	0	0	0	0	0	0	0	0	0	0	0	0	0	0	0	0	1482.1	2192	4051
83055-99-6	BENSULFURON	Fungicide	63311.3	42577.2	21524.4	28998.8	22289.8	16858.5	15241.6	10210.3	10235.1	8875.25	8273.75	6990.65	7970.25	6376.7	5160.8	3714.95	5829.55	5914.75	3746.85	4367.5	3215.6	4692.3	3757.25	4287.8	2976.1	3766.15	2641.8
875915-78-9	ISOFETAMID	Fungicide	0	0	0	0	0	0	0	0	0	0	0	0	0	0	0	0	0	0	0	0	0	0	0	932.2	613.4	2124.7	2530.8
11141-17-6	AZADIRACHTIN	Fungicide	0	1.6	146.35	1195.8	1037.68	420.2	347.225	429.4	658.85	1230.5	936.3	1000.52	2111.85	2002.45	1562.05	1557.22	1804.35	1239.9	1041.95	2101.3	2552.45	3342.1	2942	3463.95	3049.62	3499.25	2516.6
101-21-3	CHLORPROPHAM	Fungicide	17234	11007.3	1441.7	340.25	15885.1	35.9	124.9	158	160.3	143.4	82.4	111.4	173	90.7	119.1	184.8	1960.2	1964.35	222.3	1402.4	1000.5	12177.8	1993.5	1794	835.1	2345.8	2507.4
688046-61-9	PYRIOFENONE	Fungicide	0	0	0	0	0	0	0	0	0	0	0	0	0	0	0	0	0	0	0	0	0	0	0	0	0	0	2181.8
1228284-64-7	PYDIFLUMETOFEN	Fungicide	0	0	0	0	0	0	0	0	0	0	0	0	0	0	0	0	0	0	0	0	0	0	0	0	0	0	2042.3
21564-17-0	TCMTB	Fungicide	0	0	543.5	2564.9	3535.4	4505.9	0	0.4	0.1	0	0	0	0	0	0	157.4	278.675	1853	2830.15	4390.62	1987.6	2169.05	5234.55	669.6	397.2	2222	858.2
199119-58-9	TRIFLOXYSULFURON	Fungicide	0	0	0	0	0	0	0	0	0	0	0	0	3091.3	2235.2	2496.53	3423.15	1754.05	2167.95	2107.15	4738.9	2437.85	2142.85	1482.8	2363.7	1600.8	634.5	759.85
NA	TETRATHIOCARBONATE	Fungicide	4363.9	63671.7	34896.4	103311	412604	388215	413492	320649	277399	172137	192495	98742.5	119038	155091	83605.8	181814	160760	107832	107728	70023	22878.9	189.6	260.6	886.1	18.1	711.2	711.2
12267-73-1	TETRABOROHYDRATE	Fungicide	13.6	1770.05	3548.7	17.3	33.3	54.3	34	835.3	434	2046.8	5190.3	2202.3	3461.9	1925	1888.3	859.5	451.4	530.15	144.95	332.3	146.75	304.85	369.55	227.85	333.55	369.75	435.35
5234-68-4	CARBOXIN	Fungicide	17	94.9	3760.7	6715.4	187.9	3034.4	192.5	97.4	117.5	115.1	67.3	35.2	6.3	2.8	4131.3	8634.55	24579.5	52752	72287.7	79952.1	42709.2	26990.8	26019.7	136.4	511.5	187.2	409.8
60168-88-9	FENARIMOL	Fungicide	19619.9	21697.7	26555.7	27667.1	25365.5	21796.1	25296.5	19210.2	13235.4	9149.6	10470.7	9487.95	9492.4	7989.55	6625.85	5361.45	6964.2	6367.6	4067.05	4587.35	2741.7	1013.9	304.825	798.5	88.725	287.35	276.95
NA	NAPHTHYLACETAMIDE	Fungicide	82.95	264.775	1117.2	1295.45	2111.7	365.55	626.2	627.7	756.65	653	619.85	676.6	424.95	409.7	1066.6	335.5	277.35	269.75	264.2	311.35	919.75	189.55	188.9	90.75	414.15	212.7	118.2
2593-15-9	ETRIDIAZOLE	Fungicide	57941.4	62498.2	162910	88471.3	58838.4	54319.1	23268.6	42939.5	46854.4	44543.5	30470.6	22800.8	18804.8	11505.4	12150.9	6532.7	1368.6	388.7	505.1	911.6	2774.35	99	149.2	114.1	86.2	129.9	116.1
131983-72-7	TRITICONAZOLE	Fungicide	0	0	0	0	0	0	0	0	0	0	0	0	0	0	0	0	0	1447.45	2603.65	2764.8	3085.8	7955.85	12719.2	80.9	165.9	146.5	114.6
43121-43-3	TRIADIMEFON	Fungicide	118132	124290	68684.6	126209	77424	36139	43407.3	9603.67	6894.9	7601.15	5124.8	2795.03	2342.27	2613.1	2982.7	1962.15	635.8	336.375	189.2	338.675	107.7	41.2	51.3	94.3	63.7	68.7	78
158474-72-7	PROHYDROJASMON	Fungicide	0	0	0	0	0	0	0	0	0	0	0	0	0	0	0	0	0	0	0	0	0	0	62.05	0	0	69.8	69.8
NA	SABADILLA	Fungicide	4493.85	773.35	504.9	256.7	730.7	610.65	513.85	283.45	242.15	145.55	134.4	148.6	111.7	118.6	80.55	97.6	89.1	39.8	29.25	14.9	30	44.8	22.7	66	56.2	76.2	62.9
12427-38-2	MANEB	Fungicide	923147	890443	1.42721e+06	1.18064e+06	1.29692e+06	1.52053e+06	1.32076e+06	1.05553e+06	1.00578e+06	682114	716545	856840	750801	855370	803750	875488	656368	610611	335049	173042	190032	58192.9	11578.9	301	846.8	1002.2	25.2
50471-44-8	VINCLOZOLIN	Fungicide	49731.8	43568.6	40195.5	58876.4	55228.2	55098.8	77345.4	52906.8	47794.3	35638.9	42244.5	43833.3	53764.4	33768.5	1487.55	2335.7	5706.23	52.85	3.2	5.4	2.3	1.8	0.7	0.4	0.1	3.9	3.9
125225-28-7	IPCONAZOLE	Fungicide	0	0	0	0	0	0	0	0	0	0	0	0	0	0	0	0	0	0	528.45	955.15	1219.42	954.75	3100.6	10.8	15.8	27	3.8
133-90-4	CHLORAMBEN	Fungicide	169418	155186	151045	244638	75927.5	44916.8	7.1	0	0	0	0	0	0	0	0	0	0	0	0.1	0	0	0	0	0	0	0	1.8
75-60-5	DIMETHYL ARSINIC ACID	Fungicide	17486.3	53804.1	22240.1	77827.3	49592.2	32634.2	71928.8	25727.2	31119.4	71108.3	27248.8	42653.6	21212.6	26684.7	104949	39274.5	0	0	0	0	0	0	0	0	0	0	0.5
NA	GALLEX	Fungicide	2.5	3.8	2	1.4	4.1	8.5	7.4	9.8	11.3	1.1	0.6	0.4	1.7	0.5	0.1	0.1	0.4	0.1	0.2	0.6	1.4	5.8	0	0.2	0.4	3.1	0.4
83657-22-1	UNICONAZOLE	Fungicide	0	0	0	0	0	0	0	0	0	0	0	0	0	0	0	0	0.2	0.1	0.1	0.1	0.1	0.7	0.2	0.1	0.2	0.2	0.4
101-05-3	ANILAZINE	Fungicide	91895.6	25182.9	19411.6	8175	5454.2	1564	2649.1	1283.2	1108.8	483.5	51.2	258.6	285.1	22.15	0	0	0	0	0	0	0	0	0	0	0	0	0
17804-35-2	BENOMYL	Fungicide	434849	582247	504013	490850	506804	499597	367668	342152	281194	179613	85056	34271.3	35202.1	53241.3	27344.6	4467.45	1879.6	973.85	90.15	3369.25	213.85	1.3	1.3	0.5	0.3	0	0
NA	BORDEAUX MIXTURE	Fungicide	3977.4	4632.75	3681.05	29478.6	25.8	240.45	9774.2	784.1	0	0	3115.25	7872.75	4127.32	535.2	118.9	1741.4	0	0	451.8	0	0	0	0	0	0	0	0
2675-77-6	CHLORONEB	Fungicide	0	0	8732	11331.3	11554.8	11778.2	0	1.3	208.6	0	0	0	6.7	0	6576.4	7594.65	9538.05	1691.6	1902.6	301.1	595.5	333	0	0	0	0	0
1982-47-4	CHLOROXURON	Fungicide	4567.5	412.2	254.4	173.7	141.2	27.5	57.8	17	114.9	7.8	13.6	0	0	2.7	0	0	6.8	0	0	0	0	0	0	0	0	0	0
56-12-2	GAMMA AMINOBUTYRIC ACID	Fungicide	0	0	0	0	0	0	0	247	325.15	1412.02	62720.1	3587.5	5910.15	9283	1942.15	1075.85	428.1	80.5	53.5	18	59.8	12.7	6.6	6.7	0	0	0
NA	HYDROXYPROPANOIC ACID	Fungicide	0	0	0	0	0	614.7	0	0	349.15	470.95	222.7	357.7	10639.5	0	0	0	0	0	0	0	0	0	0	0	0	0	0
10004-44-1	HYMEXAZOL	Fungicide	0	0	0	0	0	0	0	0	0	0	0	0	0	0	0	0	0	1166.05	2711.25	948.85	1339.35	1084.95	938.1	0	0	0	0
132-66-1	NAPTALAM	Fungicide	191304	66922.7	93879.9	55375.6	34680.1	57342.9	77790.4	70536.3	94206.9	44105.7	185234	38291.1	28601.4	52922.3	53217.3	44921.4	27537.3	47671	17355.6	2113.47	3406.35	3381.4	0	1.5	0	0	0
91-20-3	NAPTHA	Fungicide	2274.15	0	9.8	0.1	14616.9	27	33.9	4	1.7	0.2	21.9	0	0	0	0	0	0	0	0	0	0	0	0	0	0	0	0
584-08-7	POTASSIUM CARBONATE	Fungicide	0	0	0	0	0	57571	0	0	0	0	0	0	0	0	0	0	0	0	0	0	0	0	0	0	0	0	0
15662-33-6	RYANODINE	Fungicide	5.2	7.6	5.8	0.1	9.05	11.5	0.8	0.1	0	0	0	0	90.7	0	0	0	0	0.2	0	0	0	0	0	0	0	0	0
7775-19-1	SODIUM METABORATE	Fungicide	198890	1.50278e+06	71350.8	98846.6	1.46239e+07	31088.3	7	0	0	0	3.6	0	0	0	0	0	0	0	0	0	0	0	0	0	1.2	0	0
21351-39-3	TETRAOXOSULFATE	Fungicide	0	0	0	0	0	0	0	0	7271.95	775.95	29493.9	21782.3	0	14688.2	0	0	0	0	0	0	0	0	0	0	0	0	0
55219-65-3	TRIADIMENOL	Fungicide	0	0	0	913.5	540.5	167.5	0	0	0	0	0	0	0	0	77.1	140.3	68.5	235.575	265.6	2557.1	1750.2	2601.45	4490.25	0	0	0	0
12122-67-7	ZINEB	Fungicide	2720.85	3847.65	369.8	1535.25	597.9	28.4	154	0.5	66.7	25.2	0.7	15.9	8.15	0.4	0.5	0.7	0	0	0	0	0.1	0	0.7	0	0	0	0

## Sheet: Miscellaneous
Miscellaneous pesticides		Type	1992	1993	1994	1995	1996	1997	1998	1999	2000	2001	2002	2003	2004	2005	2006	2007	2008	2009	2010	2011	2012	2013	2014	2015	2016	2017	2018
CAS	Name	TOTAL (kg)	7.61772e+07	5.32884e+07	8.10366e+07	1.01712e+08	1.11895e+08	9.71733e+07	7.31475e+07	8.19809e+07	7.78839e+07	7.30277e+07	7.12152e+07	6.38192e+07	8.07439e+07	7.30554e+07	6.93198e+07	7.36917e+07	7.05459e+07	6.9976e+07	6.62579e+07	7.29773e+07	7.63512e+07	7.22461e+07	6.90363e+07	6.22775e+07	7.60898e+07	7.41253e+07	9.16072e+07
131929-60-7	SPINOSYN	Bactericide	0	0	0	0	0	17064	52250.7	70824.4	82690.1	84009.5	92003.3	63773.9	70289.6	76392.1	73852.6	71960.8	45273.2	35934.4	39356.2	35076.8	27059.3	31051.8	35837.9	40903.2	34960	37154.1	38021.7
137-42-8	METAM	Fumigant	18287125	1.60449e+07	2.08759e+07	2.46203e+07	3.29358e+07	3.02921e+07	2.66945e+07	2.83706e+07	2.9783e+07	2.63835e+07	26275621	2.32386e+07	3.24133e+07	2.52008e+07	2.49111e+07	2.73051e+07	1.98652e+07	1.85106e+07	2.14212e+07	2.28786e+07	1.93551e+07	2.07443e+07	1.97798e+07	2.0773e+07	2.54925e+07	2.38894e+07	3.03228e+07
542-75-6	DICHLOROPROPENE	Fumigant	1.89556e+07	1.87239e+07	1.81067e+07	2.4835e+07	2.8767e+07	2.02455e+07	1.16657e+07	1.29751e+07	1.64273e+07	1.86391e+07	2.03072e+07	1.52847e+07	1.79454e+07	2.28215e+07	2.16449e+07	2.1104e+07	2.62979e+07	2.5788e+07	1.81573e+07	24431514	2.58577e+07	2.18295e+07	2.2761e+07	1.96107e+07	2.51391e+07	2.2033e+07	2.43733e+07
137-41-7	METAM POTASSIUM	Fumigant	0	0	0	0	0	1035.3	4146.3	16030.4	817401	620624	1.03747e+06	1.8865e+06	2.29346e+06	2.52398e+06	2.91164e+06	5.05779e+06	7.69385e+06	8.64367e+06	9.29924e+06	8.16664e+06	1.36616e+07	1.356e+07	1.12445e+07	8.30874e+06	1.02056e+07	1.29009e+07	1.67927e+07
76-06-2	CHLOROPICRIN	Fumigant	3.06771e+06	2.36462e+06	2.46351e+06	3.26357e+06	4.11761e+06	4.16679e+06	3.77444e+06	6.9931e+06	5.28581e+06	5.73623e+06	6.68473e+06	6.89395e+06	7.73586e+06	5.97877e+06	5.10478e+06	5.11546e+06	6.93475e+06	6.59362e+06	6.67567e+06	8.59787e+06	9.27878e+06	9.68394e+06	9.35822e+06	7.05111e+06	8.6806e+06	8.48918e+06	1.20429e+07
624-92-0	DIMETHYL DISULFIDE	Fumigant	0	0	0	0	0	0	0	0	0	0	0	0	0	0	0	0	0	0	0	0	917063	384331	478107	137884	0	35847.7	630682
74-83-9	METHYL BROMIDE	Fumigant	3.302e+07	1.30166e+07	3.62779e+07	4.43909e+07	4.10438e+07	3.7225e+07	2.4908e+07	2.62839e+07	1.80803e+07	1.37241e+07	8.86903e+06	8.79109e+06	1.1266e+07	7.78091e+06	6.85558e+06	7.6869e+06	4.51318e+06	3.93841e+06	3.13841e+06	2.37276e+06	1933398	1.19919e+06	914555	765194	654443	431157	536907
NA	ALLYL ISOTHIOCYANATE	Fumigant	0	0	0	0	0	0	0	0	0	0	0	0	0	0	0	0	0	0	0	0	0	0	34514.6	478432	646034	370610	370610
20611-81-8	CYANAMIDE	Fumigant	51883.2	82246	86628.3	66159.8	64757.3	85191.7	51502.3	119214	88766.4	124358	88724.1	102886	125107	110891	105227	119982	100011	97762.1	127501	147244	183505	209801	229629	265082	253984	284513	322794
116-06-3	ALDICARB	Fumigant	1.36952e+06	1.53434e+06	1.53801e+06	1.99606e+06	2.34694e+06	2.32528e+06	1.89256e+06	2.50398e+06	2.03255e+06	1.68489e+06	1.83874e+06	1.9895e+06	2.2183e+06	2.01589e+06	1.9627e+06	1.92976e+06	1.71247e+06	1.79513e+06	1.89001e+06	835534	150612	26308	57	0	8377.45	51210.9	138621
NA	ALPHA CYPERMETHRIN	Fumigant	0	0	0	0	0	0	0	0	0	0	0	0	0	0	0	0	0	0	0	0	0	3001.5	24074.3	33163.6	11359.3	21599.9	39191.6
20859-73-8	ALUMINUM PHOSPHIDE	Fumigant	6381.9	4457.65	13954.3	9967.1	18316.9	9759.9	8036.1	5418.1	2345.1	14111.7	3021.4	2048.9	2273.6	1661.4	3104.4	3104.1	16694	18063.6	14250.2	13941	16530.1	13566.6	15044.1	12475.8	49280.6	77550.4	25820.1
144550-36-7	IODOSULFURON	Fumigant	0	0	0	0	0	0	0	0	0	0	0	448.3	388.3	346.5	266.8	299.05	717.75	1503.62	823.575	2297.92	1749	1766.4	2328.6	1765	1781.35	1906.55	1363.45
143-18-0	POTASSIUM OLEATE	Fumigant	14499.4	76286.9	46993.3	25151.7	66160.5	38452.4	11453.1	5348.5	7149.7	15916.8	12710.8	11329.6	92956.1	2836.25	7191.2	1836.05	11989.9	1148	15757.8	1818.25	6658.5	3892.53	2783.05	9976.25	52.95	148.3	74.9
76738-62-0	PACLOBUTRAZOL	Fumigant	0.2	0.4	4.3	4.3	7	28.4	8.8	13.9	12.9	14	12	11.6	12	13.3	12.4	14.1	13.6	14.7	59.3	23	127	25.5	16.6	19.4	17.1	13.1	27.8
556-61-6	METHYL ISOTHIOCYANATE	Fumigant	126513	123969	42767	2081.45	0	0	0.2	90.7	0	0	0	0	0	0	0	0	0	0	0	0	0	0	0	0	0	0	0
318290-98-1	FLUENSULFONE	Nematicide	0	0	0	0	0	0	0	0	0	0	0	0	0	0	0	0	0	0	0	0	0	0	0	0	763.8	4232.7	5459.8
22224-92-6	FENAMIPHOS	Nematicide	516409	448968	340451	361703	278415	317164	162642	117252	124690	119290	125516	90095.4	73180.5	52618.6	34256.2	41033	29232.1	14224.9	10956.8	15149.4	26138.8	12800.1	306.3	0	0	1.5	1.5
57018-04-9	TOLCLOFOS-METHYL	Nematicide	0	0	0	0	0	0	0	0	0	0	0	0	0	0	0	0	0	0	0	0	0	0	7.15	0	0	0	0
16672-87-0	ETHEPHON	Plant Growth Regulator	532508	678532	1.01961e+06	1.31922e+06	1.17845e+06	1.25812e+06	2.56398e+06	2.52021e+06	2.86268e+06	3.47021e+06	3.42656e+06	3.41457e+06	4.44621e+06	4.1489e+06	4.13121e+06	3.83466e+06	2.49156e+06	3.57052e+06	4.65386e+06	4.55102e+06	4.11309e+06	3.82362e+06	3.49472e+06	3926169	4.3013e+06	4.68291e+06	5.11807e+06
24307-26-4	MEPIQUAT	Plant Growth Regulator	69396.4	66413.6	83385.2	112488	118940	143849	109213	135285	125547	148548	142712	209549	250221	300243	273788	223870	159449	192432	208737	260053	233946	239346	208488	184073	216508	310251	309658
NA	SULFCARBAMIDE	Plant Growth regulator	86986	6293.95	51083.7	555280	819069	918571	956291	1.5202e+06	1.86965e+06	1.92031e+06	2.0303e+06	1.62825e+06	1.53605e+06	1.78741e+06	1.03898e+06	952309	547617	607680	387506	451928	350254	283384	253411	497862	170432	273242	269999
51707-55-2	THIDIAZURON	Plant Growth Regulator	20629.2	45985.7	26030.4	65038.7	43869.8	39697.3	102124	122236	110368	128196	138532	101557	130455	111941	115525	142095	63523.4	82784	138680	148524	163531	132322	151420	143676	168721	165518	199358
113136-77-9	CYCLANILIDE	Plant Growth Regulator	0	0	0	0	0	4865.9	75716.9	110372	93961.6	105708	75384.5	74242.2	105562	67840.7	48393.6	66474.7	29025.1	49319.7	57775.3	47446.6	36731.4	39690.5	21637.7	15591.2	34339.4	43333.6	43519.2
77-06-5	GIBBERELLIC ACID	Plant Growth Regulator	23447	25305.8	30301.1	22400.5	24338.2	21140.2	25946.8	49360.7	18002.2	19440.7	14292.2	12194.8	12010.4	12924.1	12713.1	13034.7	12058.1	11990.9	11429	11057.1	12139.7	14474	14626.3	13615.4	12297.4	14556.3	16371.9
208465-21-8	MESOSULFURON	Plant Growth Regulator	0	0	0	0	0	0	0	0	0	0	0	2.2	806.55	10302.9	6220.77	5265.55	10964.3	5224.1	3884.2	4928.45	7622.3	6670.25	8458.8	5529.9	5061.7	4397	4832.65
NA	PYRAFLUFEN ETHYL	Plant Growth Regulator	0	0	0	0	0	0	0	0	0	0	0	324.75	1327.4	1383.35	1401.5	1879.7	941.75	715.25	1619.68	1956.95	2272.65	2873.57	2558.02	2427.65	2142.25	2599.25	3678.5
110-19-0	IBA	Plant Growth Regulator	101.55	192.7	166.7	433.55	472.7	418.5	259.3	167.05	128.95	60.3	50.425	165.625	171.75	322.475	105.95	67.75	52.2	33.75	60.4	45.65	176.05	123.75	214.3	42.275	29.9	82.2	466.85
55290-64-7	DIMETHIPIN	Plant Growth Regulator	28143.5	45239.3	33166.8	65768.2	71353.6	63289.6	88697.2	62140.8	71500.6	89006.7	52496.2	23413.2	24615.3	47586.4	76782.1	14777	9273.35	17208	3885.5	1820.7	14802.5	0	0	0	0	0	0
53780-36-2	MEFLUIDIDE	Plant Growth Regulator	17.6	3.8	18.2	0	7.3	33.3	0.7	0.3	1.5	1	0.5	0	0	0	0	0	0	0	0	0	0	0	0	0	0	0	0
786-19-6	CARBOPHENOTHION	Vertebrate Control	287.9	67.9	9.1	0	0	1	0	0	0	0	0	0	0	0	0	0	0	1.6	21.1	1.7	546.2	0	0	0	0	0	0
1405-41-0	GENTAMICIN SULFATE	Vertebrate Control	0	0	0	0	0	0	0	0	0	0	0	0	0	0	0	0	145.5	0	0	0	0	0	0	0	0	0	0
