# Supplementary material for: Tracking sustainability in crop pest management in the United States using an eco-efficiency index
Source: Front Insect Sci. 2025 May 20;5:1582496. doi: 10.3389/finsc.2025.1582496 (PMC12130631; doi:10.3389/finsc.2025.1582496)
Supplement: Supplementary file 1 [file DataSheet1.zip › Supplementary Table S4 (Total Applied Pesticides by Crop Category).XLSX]

## Sheet: Totals
Date in [kg]	1992	1993	1994	1995	1996	1997	1998	1999	2000	2001	2002	2003	2004	2005	2006	2007	2008	2009	2010	2011	2012	2013	2014	2015	2016	2017	2018
TOTAL	4.23292e+08	3.96066e+08	4.61893e+08	4.8641e+08	5.18878e+08	4.73078e+08	4.42152e+08	4.42247e+08	4.29602e+08	4.13485e+08	4.09763e+08	4.08775e+08	4.24864e+08	4.13647e+08	3.90454e+08	4.07123e+08	3.90869e+08	3.92894e+08	4.09777e+08	427050078	4.55268e+08	4.60282e+08	4.58576e+08	4.60909e+08	4.85637e+08	4.93466e+08	5.1031e+08
Corn	1.22504e+08	1.09478e+08	1.24904e+08	1.10752e+08	1.1749e+08	1.11617e+08	1.10731e+08	9.42672e+07	9.69081e+07	8.90586e+07	8.98781e+07	8.99319e+07	9.01873e+07	8.97239e+07	8.31967e+07	1.05454e+08	1.0147e+08	1.00541e+08	1.04572e+08	1.11852e+08	1.22612e+08	1.28437e+08	1.23708e+08	1.16926e+08	1.304e+08	1.28889e+08	1.2732e+08
Soybean	3.73038e+07	3.86509e+07	4.13074e+07	3.87819e+07	4.26862e+07	4.19323e+07	3.94379e+07	3.94403e+07	4.01525e+07	4.24973e+07	4.06561e+07	4.36836e+07	4.58037e+07	4.692e+07	4.50929e+07	4.4468e+07	5.62909e+07	5.82254e+07	6.20505e+07	6.44851e+07	7.27641e+07	7.48171e+07	8.56259e+07	9.12011e+07	9.22327e+07	1.05515e+08	1.073e+08
Wheat	1.34272e+07	1.35477e+07	1.54806e+07	1.44342e+07	1.61236e+07	1.4757e+07	1.20506e+07	1.15387e+07	9.48072e+06	9.89564e+06	9.57036e+06	1.0714e+07	1.05488e+07	1.02101e+07	1.02674e+07	1.18315e+07	1.3812e+07	1.31816e+07	1.1946e+07	1.33631e+07	1.40433e+07	1.34934e+07	1.49963e+07	1.67545e+07	1.57076e+07	1.37238e+07	1.48634e+07
Cotton	3.0915e+07	3.06763e+07	3.58248e+07	4.58712e+07	4.42765e+07	3.09265e+07	2.81078e+07	2.69066e+07	2.95334e+07	3.37609e+07	3.04508e+07	2.69875e+07	3.05098e+07	3.13772e+07	3.4635e+07	2.6462e+07	2.07087e+07	2.02559e+07	2.83068e+07	3.4325e+07	3.18028e+07	2.68505e+07	2.91214e+07	2.49132e+07	3.01598e+07	3.3958e+07	4.27371e+07
VegFruit	6.79515e+07	5.71267e+07	8.09302e+07	9.40342e+07	1.05685e+08	9.75062e+07	8.28787e+07	8.66293e+07	9.19263e+07	9.04695e+07	8.99164e+07	9.12221e+07	9.99176e+07	9.02325e+07	8.99561e+07	9.10845e+07	8.10506e+07	8.95291e+07	8.87396e+07	7.83637e+07	8.63775e+07	9.14502e+07	8.36705e+07	7.91409e+07	9.13481e+07	8.2934e+07	9.12895e+07
Rice	9.16786e+06	8.86524e+06	1.04461e+07	1.73265e+07	9.10917e+06	8.53163e+06	8.71018e+06	9.01358e+06	7.76616e+06	7.35685e+06	6.7692e+06	6.5537e+06	6.84581e+06	5.8517e+06	5.32756e+06	4.87573e+06	4.28905e+06	4.43209e+06	5.19654e+06	4.60274e+06	5.22787e+06	5.33672e+06	5.47269e+06	5.2665e+06	6.85791e+06	6.30572e+06	5.67137e+06
OrcGrape	7.59245e+07	7.76548e+07	7.93606e+07	8.894e+07	8.41349e+07	9.81116e+07	1.03429e+08	1.17485e+08	9.85819e+07	8.87294e+07	9.32401e+07	9.1398e+07	9.2801e+07	9.6033e+07	8.07642e+07	7.6377e+07	6.85484e+07	6.45429e+07	6.64224e+07	7.38636e+07	6.8546e+07	7.01957e+07	6.28028e+07	7.14e+07	6.37061e+07	6.41787e+07	6.34488e+07
Alfalfa	4.93428e+06	4.83892e+06	5.78854e+06	7.13177e+06	6.93229e+06	7.12252e+06	6.32625e+06	7.48008e+06	5.57802e+06	6.02003e+06	5.45122e+06	6.28192e+06	5.77915e+06	4.72139e+06	4.88538e+06	4.6052e+06	5.2968e+06	4.5105e+06	4.0427e+06	4.22327e+06	5.02641e+06	5.18649e+06	5.17341e+06	5.60703e+06	5.19188e+06	5.17427e+06	5.5624e+06
PasHay	1.25534e+07	1.22987e+07	1.53431e+07	1.8022e+07	4.35986e+07	1.74695e+07	1.6373e+07	1.37781e+07	1.31603e+07	1.58536e+07	1.49369e+07	1.63756e+07	1.40563e+07	1.22759e+07	1.29736e+07	1.60474e+07	1.31511e+07	1.44662e+07	1.40782e+07	1.45081e+07	1.55926e+07	1.64093e+07	1.62871e+07	1.77063e+07	1.88855e+07	2.16475e+07	2.03139e+07
Other	4.86098e+07	4.2928e+07	5.25078e+07	5.11169e+07	4.88408e+07	4.5104e+07	3.41078e+07	3.57076e+07	3.6515e+07	2.98433e+07	2.88937e+07	2.56268e+07	2.84142e+07	2.63018e+07	2.33546e+07	2.59184e+07	2.62512e+07	2.32096e+07	2.44224e+07	2.74637e+07	3.32748e+07	2.81055e+07	3.17187e+07	3.1993e+07	3.1147e+07	3.11398e+07	3.18047e+07

## Sheet: Corn
Data in [kg]	1992	1993	1994	1995	1996	1997	1998	1999	2000	2001	2002	2003	2004	2005	2006	2007	2008	2009	2010	2011	2012	2013	2014	2015	2016	2017	2018
TOTAL	1.22504e+08	1.09478e+08	1.24904e+08	1.10752e+08	1.1749e+08	1.11617e+08	1.10731e+08	9.42672e+07	9.69081e+07	8.90586e+07	8.98781e+07	8.99319e+07	9.01873e+07	8.97239e+07	8.31967e+07	1.05454e+08	1.0147e+08	1.00541e+08	1.04572e+08	1.11852e+08	1.22612e+08	1.28437e+08	1.23708e+08	1.16926e+08	1.304e+08	1.28889e+08	1.2732e+08
GLYPHOSATE	818184	1.36984e+06	1.29659e+06	1.51707e+06	1.50333e+06	1.22775e+06	2.21588e+06	2.7348e+06	3.49638e+06	4.16146e+06	5.49221e+06	7.95536e+06	9.77139e+06	1.35644e+07	1.56036e+07	2.59842e+07	3.09803e+07	3.14506e+07	3.46711e+07	3.92691e+07	4.46765e+07	4.62547e+07	4.17474e+07	4.05714e+07	4.3821e+07	4.05981e+07	4.02898e+07
ATRAZINE	3.06215e+07	2.68294e+07	3.01925e+07	2.62647e+07	2.97578e+07	3.04834e+07	3.1366e+07	2.91669e+07	3.08997e+07	3.04782e+07	3.07032e+07	3.01922e+07	2.95835e+07	2.89593e+07	2.61273e+07	3.03825e+07	2.68019e+07	2.60914e+07	2.54815e+07	2.66052e+07	2.77006e+07	2.93917e+07	2.77378e+07	2.68764e+07	2.91218e+07	2.95911e+07	2.85845e+07
ACETOCHLOR	0	0	4.32238e+06	1.16261e+07	1.41641e+07	1.56269e+07	1.58412e+07	1.46687e+07	1.57428e+07	1.592e+07	1.46991e+07	1.57342e+07	1.66282e+07	1.36001e+07	1.19483e+07	1.46749e+07	1.44784e+07	1.33767e+07	1.48483e+07	1.51115e+07	1.48028e+07	1.59995e+07	1.5501e+07	1.57295e+07	1.65952e+07	1.86171e+07	1.73367e+07
METOLACHLOR-S	0	0	0	0	0	128	4.10997e+06	7.1859e+06	8.14085e+06	8.82177e+06	1.16222e+07	1.16541e+07	11205014	11445977	11425518	1.26482e+07	1.05787e+07	1.03455e+07	1.08969e+07	1.03995e+07	1.18663e+07	1.30766e+07	1.18553e+07	1.23708e+07	1.46479e+07	1.35624e+07	1.40154e+07
2,4-D	2.0783e+06	2.12643e+06	2.05973e+06	2.18094e+06	1.7539e+06	1.69516e+06	1.4256e+06	1230426	1.6497e+06	1.34828e+06	1.8358e+06	1.6645e+06	1.56802e+06	1.34487e+06	1.61904e+06	1511774	1.72388e+06	2.00216e+06	2.07783e+06	2.72693e+06	3.0909e+06	3.86542e+06	3.3055e+06	3.31512e+06	4.01486e+06	3.56515e+06	3.36899e+06
METOLACHLOR	2.11686e+07	2.02961e+07	2.27674e+07	2.04161e+07	2.16295e+07	2.25142e+07	1.71887e+07	8.74039e+06	7.4639e+06	4863351	1.04798e+06	472708	427553	1.00937e+06	662765	898928	1.07569e+06	2.09197e+06	1.43413e+06	1.57824e+06	2.20238e+06	1.79842e+06	1.7547e+06	1.55052e+06	1.77624e+06	2.14404e+06	2.25455e+06
DIMETHENAMID-P	0	0	0	0	0	0	0	0	2703.4	48264.7	478726	897397	501483	764924	734483	855017	625075	672775	740825	709873	1.10498e+06	1.25097e+06	1.46329e+06	1.11233e+06	1.67039e+06	2.09712e+06	2.25299e+06
PROPARGITE	173242	397729	696378	298710	475596	400627	494237	866381	468251	264814	793087	804411	641695	406240	349134	1.00188e+06	764200	884642	400483	910519	1.29899e+06	713783	456415	971213	2.7423e+06	2.65212e+06	2.06459e+06
MESOTRIONE	0	0	0	0	0	0	0	0	0	25544.9	233626	444298	683909	842728	936153	986628	901272	863504	917631	940295	1.13832e+06	1.1925e+06	1.1023e+06	1.26106e+06	1.5172e+06	1.84727e+06	2.0342e+06
SIMAZINE	1.08119e+06	1.42814e+06	1.65487e+06	1.48704e+06	1.02747e+06	1.05068e+06	1.47751e+06	1.4749e+06	1.96921e+06	2.02449e+06	2.29899e+06	2.41988e+06	1.78326e+06	2.30829e+06	2.21382e+06	2.84452e+06	3.0267e+06	2.0455e+06	2.2243e+06	2.58847e+06	2.02819e+06	2.11734e+06	2.92252e+06	1.90923e+06	2.33191e+06	1.53611e+06	1.93327e+06
DICAMBA	2.44299e+06	2.35223e+06	3.20207e+06	2.92759e+06	2.90855e+06	3.0239e+06	2.56622e+06	2.14137e+06	1.79742e+06	1.65999e+06	1.48677e+06	1.25955e+06	975592	960070	693126	544181	506469	526077	436963	798768	903399	1.03628e+06	1.00619e+06	1.05758e+06	1.44352e+06	1.83053e+06	1.90313e+06
PARAQUAT	634805	447154	526155	518728	546945	418209	583314	435729	838306	641934	781921	596067	688870	447203	459961	1.14362e+06	945849	704586	792059	451182	833980	857266	903862	926318	1.10797e+06	906014	1.16975e+06
GLUFOSINATE	0	0	0	0	1469.25	53722.4	221488	263003	328604	320914	386192	411038	563170	680748	670505	1.08874e+06	603105	680408	541129	466975	415740	383891	265439	334542	390767	507040	828060
PENDIMETHALIN	2.54173e+06	2.51315e+06	2.1642e+06	2.07802e+06	2.44088e+06	2.06302e+06	1804213	1.65489e+06	2.00636e+06	1.51036e+06	1.56949e+06	1.49128e+06	1.50061e+06	1.34283e+06	1.41792e+06	1.27509e+06	965057	1.07324e+06	1.74318e+06	1.48526e+06	816727	866931	1.60283e+06	1.05277e+06	1.11667e+06	945410	787477
CLOPYRALID	12724.2	8986.3	14235.2	20211.3	34986.7	101189	273970	288684	341628	322318	328065	264104	262327	216410	165794	185592	124113	162474	204682	296197	330138	431835	447248	458961	493822	622596	617968
TERBUFOS	3.32003e+06	2.66166e+06	3.17025e+06	3.18567e+06	2.85211e+06	3.06347e+06	2.70415e+06	2.14685e+06	1.6429e+06	1.33256e+06	1.31863e+06	1.34237e+06	921153	297003	284660	743570	148984	505291	221952	355434	473807	554791	1.00185e+06	623133	591129	664406	607928
CHLORPYRIFOS	3.50497e+06	3.74064e+06	3.4423e+06	2.84289e+06	3.33345e+06	2.64276e+06	2.65045e+06	2362526	2.94329e+06	2.06721e+06	2.08803e+06	2.32071e+06	1.8538e+06	1.20291e+06	1.06743e+06	698597	706368	572409	584273	395574	848932	721101	543105	553569	640530	709848	562231
ALACHLOR	1.8526e+07	1.51635e+07	1.45408e+07	6.19069e+06	5.3006e+06	4.16739e+06	3.92501e+06	2.99193e+06	2.77681e+06	2.55499e+06	2.56852e+06	2.27849e+06	1.5345e+06	1.58169e+06	1617586	1.07353e+06	996914	1.50172e+06	1.55505e+06	1.02505e+06	1.40929e+06	678884	846272	531570	534136	731332	518430
SULFUR	25613.9	109672	48442.1	101957	116767	343706	6207.9	25924.6	418820	161522	147544	54972.1	36387.8	303971	22340.5	19335.6	14357.8	19232.3	18612.2	33728.1	27124.9	24642.9	295316	266403	796712	392895	453203
DIMETHENAMID	0	239257	1.46839e+06	1.3132e+06	3.56451e+06	3.11694e+06	3.20801e+06	3.2816e+06	3.12419e+06	2.71423e+06	2.42276e+06	1.96458e+06	1.8645e+06	1.36516e+06	1.22245e+06	1.50595e+06	1.26544e+06	1.06634e+06	1.14028e+06	786524	1.08308e+06	939716	526639	252572	262129	355456	366152
AZOXYSTROBIN	0	0	0	0	0	0	1.9	5.45	9	43.9	78.8	11.3	28.1	9.6	179.1	63910.5	170679	123546	90796.4	140303	148041	192807	219126	304993	266202	279769	337705
PYRACLOSTROBIN	0	0	0	0	0	0	0	0	0	0	0	0	0	0	0	274765	490679	335106	417239	530092	352026	514828	443501	361849	344414	380354	325281
PROPICONAZOLE	217.8	2506.3	8993.33	27170.2	12813.2	30366.1	0.7	5.5	92.6	14.1	0.8	0	0	0	0	85561.7	271916	171876	148005	155230	125707	158271	183447	194416	221800	274214	320321
ISOXAFLUTOLE	0	0	0	0	0	0	70.5	124374	111017	155721	197793	219247	209276	195137	186559	153241	133923	154635	186416	242519	299324	295153	322482	291985	299969	292719	272764
LACTOFEN	0	117.5	566.25	539.95	0	0	0	0	0	0	0	0	0	0	0	0	0	0	0	2070.25	0	0	971.15	49366.1	0	0	257253
TEMBOTRIONE	0	0	0	0	0	0	0	0	0	0	0	0	0	0	0	0	64675.7	106251	95259.6	127240	192477	238973	201909	264118	265140	255956	239521
BIFENTHRIN	9003.15	9426.6	20510.2	17014.5	20327.4	43814	24959.4	24366	42864.5	48597.7	106505	109669	116166	70015.4	36957.6	75382.5	47393.7	66214	54028.1	67638	184840	238061	189113	142409	204130	200984	219986
DIMETHOATE	61722.5	122747	271088	187313	617800	175247	158916	185154	61592.3	39006.9	96063.3	68928.6	103564	41245.2	13280.4	11186.6	31288.3	37960.5	114288	482502	220414	229434	91646.5	102061	35024.3	237774	196809
CHLOROTHALONIL	42141	263179	53823.4	17403.7	37900	25802.7	840.2	526.6	87.1	63.1	37.8	32.1	3.4	38.2	20.5	816599	38768.5	46.3	90.1	12701.6	7120.55	36755.9	24572.4	25882.7	213044	90576.4	194137
FLUMETSULAM	0	94.8	47045.8	26824.1	38404.3	60649.5	135864	127888	146003	128760	120452	95689.2	92580	75954.7	58488.5	62545.3	52562.5	61293.3	79259.4	113912	127266	160416	158050	171551	184393	154658	150005
TEBUCONAZOLE	0	0	0	0	2481.35	739.45	0	0	0	0	0	0	0	0	0	0	0	0	18689.2	17591.4	40467.3	53684.5	97120.4	246370	49338.3	72941.9	143772
SAFLUFENACIL	0	0	0	0	0	0	0	0	0	0	0	0	0	0	0	0	0	0	39447.7	59194.3	82685	104962	140292	126903	114935	131742	139302
FLUFENACET	0	0	0	0	0	0	225310	291505	429605	441590	374458	419450	466053	332276	276350	379421	258586	336952	153259	100826	171753	11160.8	8850.15	0	0	0	137495
BICYCLOPYRONE	0	0	0	0	0	0	0	0	0	0	0	0	0	0	0	0	0	0	0	0	0	0	0	1652.25	94467.5	124435	130246
METRIBUZIN	23070.2	70529.7	55866.8	67772.8	36961.3	51293.9	67021.7	85558.8	111478	94356.5	69545.2	50514.1	51484.7	29874.5	29178.9	57032.6	53043.4	2884.25	3245.2	31402.2	77883.4	101179	112827	124979	91617.2	144164	119034
PERMETHRIN	102791	106017	198184	176724	214765	136444	124620	96305.8	155055	123526	83110.3	65543.8	48674.3	32983.8	28193.6	76902	71704.9	49411.7	94495.9	62025.8	97411.2	73704.9	51055.6	74306.6	81795.5	116170	116826
BROMOXYNIL	703476	634200	744529	574629	631226	587612	584088	374062	284631	298426	245090	181643	210503	227824	120832	259862	75671.7	57686.6	117385	17699.5	58886.4	111797	219212	143267	70608.9	71988.5	114416
FLUROXYPYR	0	0	0	0	0	0	0	0	83.45	0	0	0	30156.4	18303	14426.9	33511	21417.6	19078.5	28522.4	24111.6	23476.3	31364.7	98356.6	93589.2	96920.7	217583	113974
DIFLUFENZOPYR	0	0	0	0	0	0	0	42976.9	61445.7	79189.4	83032.8	76730.9	57610.1	66770.5	40397.8	57626.8	78878.9	65272.3	53094.1	65815.9	95769.8	121064	107528	96938.2	126606	142914	113499
PYROXASULFONE	0	0	0	0	0	0	0	0	0	0	0	0	0	0	0	0	0	0	0	0	1663.1	43285.8	105316	138553	99115	98911.7	104956
METCONAZOLE	0	0	0	0	0	0	0	0	0	0	0	0	0	0	0	0	0	0	29606.1	48389.7	76417.7	150969	112446	106317	110468	108701	102884
TRIFLOXYSTROBIN	0	0	0	0	0	0	0	0	0	0	0.3	0	0	0	0	22707.1	53110.9	90024.9	84506.1	116226	152830	166296	174780	142876	101338	140256	91647.4
FLUMIOXAZIN	0	0	0	0	0	0	0	0	0	0	0	15009.7	11639.3	23143.6	11524.9	59004	54461.4	33835.3	42244.1	74444.6	48649.8	65131.6	57401.9	97554.1	72542.4	68371.1	89345.7
TRIFLURALIN	288329	228548	468735	190353	283317	110386	173919	194875	373395	183433	152301	74421	8081.53	6913.9	3947.87	13738.5	195.5	227.6	6067.5	18914	67170.2	28906.2	21951.7	23900.2	45707	51252	89042.2
SPIROMESIFEN	0	0	0	0	0	0	0	0	0	0	0	0	0	2174.05	16455.7	21980.9	36296.9	70126.6	66137.2	175593	64682.6	70530.8	66571.7	61431.2	54741.2	75360	84545.3
THIENCARBAZONE-METHYL	0	0	0	0	0	0	0	0	0	0	0	0	0	0	0	0	0	13994.6	33358.7	60016.7	82856.3	85104.1	95857.8	101194	100507	93981.4	84096.8
TEFLUTHRIN	137851	173351	200172	207074	327763	305701	331333	248129	280859	258408	347509	394053	339049	310642	326391	271756	224594	152407	106985	118865	188662	223175	189068	167771	129180	97801.6	83394
TEBUPIRIMPHOS	0	0	0	0	85217.1	110383	150797	103391	155198	195376	192617	314609	415439	378200	182803	257988	134276	126062	166229	147670	111197	158478	157881	117290	114035	127057	82970.3
BENZOVINDIFLUPYR	0	0	0	0	0	0	0	0	0	0	0	0	0	0	0	0	0	0	0	0	0	0	0	0	15977.2	35395.2	53550.8
CYHALOTHRIN-LAMBDA	0	57.75	266.6	14454.9	26422.8	32320.9	23937.7	18728.8	22629.2	23651.4	34348.9	34258.7	15077.9	18705.5	16301.5	25562	25087.8	33558.8	21507.5	36062.9	36571.2	52469	36140.2	52290.2	45270.8	54918.7	53052.4
TOPRAMEZONE	0	0	0	0	0	0	0	0	0	0	0	0	0	0	2259	8529.95	7827.95	10171	8515.15	11712.2	17595.7	27358.4	29371.9	36475.1	55375.8	56174.6	53032.1
PROTHIOCONAZOLE	0	0	0	0	0	0	0	0	0	0	0	0	0	0	0	0	0	0	0	32733.6	43172.5	56286.3	55979.2	49796.1	29575.1	42756.1	50955.1
CARBARYL	125220	372778	184922	259281	279910	199225	54359.1	38739.2	17355.1	19437.3	137519	25463.5	25251.9	234055	2701.4	2144.1	3846.15	36560	9789.65	59287.7	332098	1196.7	2207.65	398.2	218738	49147.4	49068.9
HEXYTHIAZOX	0	0	0	0	0	0	0	0	0	0	0	0	0	0	0	0	0	4003	29508.4	19602.7	25377.7	39251	47427.4	35649.1	59452.6	29990.8	46753.6
FLUXAPYROXAD	0	0	0	0	0	0	0	0	0	0	0	0	0	0	0	0	0	0	0	0	511.3	30987	27735.7	23193.8	17691.1	35930.9	41730
PICOXYSTROBIN	0	0	0	0	0	0	0	0	0	0	0	0	0	0	0	0	0	0	0	0	0	103478	95362.9	77316.1	53087.1	53008	41646
CLETHODIM	0	2418.25	2279.47	2197.4	0	0	0	26.4	6.1	4.25	2.4	0	0	11341.4	0	1200.5	9717.97	3854.35	447.25	513.9	12150.8	46774.8	11429.1	17979.7	17413.3	49723	39697.4
RIMSULFURON	0	0	0	3325.9	6020.2	15197.8	35951.5	44609.7	43973.8	38324.6	48135.9	46094.6	47210.8	38353	37893.4	31498.2	28313	28844.9	32213.6	31459.5	39106.9	40344.3	46743.1	45456.9	54706	51811.5	38552.4
COPPER HYDROXIDE	0	0	0	0	0	0	261	25.8	1	11.85	22.7	11.9	1.1	0	0	0	0	0	33.7	21.35	9	299	0	8625.4	41.8	12888.6	37531.8
NICOSULFURON	74247.9	85201.4	132394	116382	131211	148094	136115	95596.6	109048	93245	103079	95984.3	99781.5	83093.7	66938	50819.2	34276.8	25312.5	24952.2	27759	26560	20090.3	17067	14858.5	19967.5	28235.9	32282
FLUTRIAFOL	0	0	0	0	0	0	0	0	0	0	0	0	0	0	0	0	0	0	0	0	0	2390.25	20275.3	27441.6	27513.8	40382	29395.9
CHLORETHOXYFOS	11077.4	7926	0	0	101479	140402	135671	92161.3	65634.6	44685.6	37215.1	85031.3	29549.4	56561.8	61895.7	17466.2	29437	45838.9	39156.2	42635.2	66890.3	54542.8	87653.3	65789.6	38318.8	56804.5	27672.6
FLUOXASTROBIN	0	0	0	0	0	0	0	0	0	0	0	0	0	0	0	0	0	0	2224.5	64556.3	47075.6	44282.6	21794.5	24348.9	23487	31481.8	24846.3
METHOMYL	57460.2	45318.4	123099	109908	32367.6	108533	24696.8	18903.1	15285.1	15715.1	33443.3	76295.4	17565.8	19433.1	19377.5	23410.6	22757.4	21579.4	23582.2	26633.2	70241.8	42133.1	26983.1	23022.6	22404.7	24379.3	24591.8
TETRACONAZOLE	0	0	0	0	0	0	0	0	0	0	0	0	0	0	0	0	0	0	0	0	303.95	3252.45	15122.9	2450.85	6530.65	3873.2	16961.5
PRIMISULFURON	27503.3	21686.3	37064.6	39276.5	62628.6	56234.2	51339.3	51204.7	53051.8	50676.9	42087.4	30040.7	26229.8	27151.6	19816.1	15995.6	8677.5	8353.6	10488	8054.6	11255.2	8318.05	9848.35	10831.4	11481.6	13453.6	15611.5
ZETA-CYPERMETHRIN	0	0	0	108.25	619.5	0	0	0	0	0	20215.5	25647.3	17164.9	6466.93	15052.5	12687.4	13022.6	10649.6	11495.8	11276.6	12207.9	21501.2	16869	31140.6	16657.1	21982	15311
HALOSULFURON	0	69.75	1703.67	26090.8	38434	25632.4	26066.8	31099.2	19374.9	22535.2	19051.3	13539.7	15302	11138.4	14070.3	9211.55	16075.2	11365.7	12772.1	7684.2	29031.4	16364.6	13763.1	13558.9	12566.8	11245.3	15278
CYPROCONAZOLE	0	0	0	0	0	0	0	0	0	0	0	0	0	0	0	0	0	0	0	0	0	0	22502.4	23305.4	15688.6	16952.4	15029.1
CYFLUTHRIN	0	25.4	0	0	4261.95	6216.2	8454.1	6184.7	8437.85	10556.9	10325.8	17879.5	24921.3	23261.5	10857	15184.9	10067.4	15185	16133.8	17155.1	19457.9	24980	29778.8	23590	27535.8	30858.8	14703.9
ALPHA CYPERMETHRIN	0	0	0	0	0	0	0	0	0	0	0	0	0	0	0	0	0	0	0	0	0	1861.85	10319.8	12278.5	2933.05	7546.65	14604.1
BENTAZONE	348931	322881	354000	235285	217813	405355	394109	296038	263338	293544	123279	90657.5	95529	94785.3	128753	149239	75330.6	156995	6246.1	4205.95	12816.3	21283.9	44.4	47.8	3488.35	28.6	13421.6
SULFENTRAZONE	0	0	0	0	0	0	0	0	0	0	0	0	0	0	0	0	0	0	0	10050.9	15295.6	19787.5	30924.5	62864.7	38317.2	64521.1	12413.2
DELTAMETHRIN	0	0	0	0	0	0	0	0	0	0	0	0	0	1056.35	436.075	131.25	17530.3	3929.08	845	2636.6	10685.4	18737.9	8021.8	8901.25	10136.4	5039.27	11936
MALATHION	158570	15879.4	25843.4	57840	15350.9	96153.1	16206.3	13698.9	1240.2	8458.1	62135.9	2625.25	41507.6	113684	28727.6	187.3	771.4	8116.5	1487.9	2032.2	1227.1	943.5	685.1	4979.4	8844.23	11390.6	11357.8
IMIDACLOPRID	0	0	0	0	690.25	0	22.5	0.3	0.7	0.7	0.7	0	90069.4	47640	22233.5	41790.2	38368.4	14103.3	7561.6	7265.9	15073	21396.9	51014.4	699.6	2327.67	10011.4	10711.3
THIFENSULFURON	20.05	759.4	1806.8	2528.45	2983.3	3643.1	2135.1	3418.77	2921.5	2803.15	3005.6	3463.4	4874.35	5123.4	7668.1	5939.7	7780.25	5786	6014.95	8230.3	12325.2	15312	18366.5	16041.3	16892.5	17593.3	10602.2
PHOSPHORIC ACID	2150.2	1360.7	1829.9	1907.9	1989.4	2173	864.5	3076.5	1377	1403.3	1908.6	0	0	0	0	0	0	6123.05	0	0	0	0	0	19502.7	0	10076	10076
OXYFLUORFEN	450.9	34.6	13.2	15199.3	8041	12793.7	35424.7	425.4	396.3	152.7	29797.5	80	63.7	179.2	91.6	101.3	135.7	147.2	5676.75	680.3	22088.7	26593.6	11286.3	3160.85	8965.5	5394.3	9179.1
CHLORANTRANILIPROLE	0	0	0	0	0	0	0	0	0	0	0	0	0	0	0	0	0	0	602.4	23386.1	1723.4	2260.5	2233	8123.52	24891.4	6703.6	9002.15
ETOXAZOLE	0	0	0	0	0	0	0	0	0	0	0	0	0	0	0	0	0	0	0	1	3864.2	8982.35	11396.9	9440.7	11415.1	10913	6504.6
CYHALOTHRIN-GAMMA	0	0	0	0	0	0	0	0	0	0	0	0	0	696.8	491.625	517.7	634.525	2290.4	648.25	873.275	2780.6	3619.85	7892.15	6914.75	6944.15	6206.9	4887.7
METAM POTASSIUM	0	0	0	0	0	0	0	0	0	0	3737.2	0	0	0	0	0	0	0	0	0	0	0	0	0	0	0	4749.4
FLUTHIACET-METHYL	0	0	0	0	0	0	0	0	0	0	0	0	0	0	0	0	72.35	1031.1	1814.75	1519.7	3751.3	2252.9	2750.9	2618.05	2567.85	3053	4130.4
DICHLOROPROPENE	0	28970.3	0	2523.9	0	0	0	0	0	0	0	67537.4	319244	0	0	5160.5	2638.8	9577.3	7459.45	5341.6	9843.4	4959.45	75.5	3003.6	5931.7	4088.8	4088.8
PROSULFURON	0	0	0	9577.8	38386.9	37716.3	19401.8	15142.5	12216.7	11618.5	12299.9	10368.5	10135.5	6967.65	6761.9	3027.5	3471.65	2691.9	8358.9	3372.4	5041.45	8704.1	5737.7	6157.5	6773.1	4272.15	4068.55
ESFENVALERATE	24521	19607.5	30682.8	30814.3	21644	21863.9	25784.5	9382.33	11242.7	18552.2	7022.8	10167	4993.85	2629.57	5377.95	14712.7	18405.2	21774.7	15566.8	41742	19078.8	10673.3	25085.9	9986.05	13037.1	4225.98	4036.4
SPINETORAM	0	0	0	0	0	0	0	0	0	0	0	0	0	0	0	0	24.3	89.8	108.9	82.6	138.8	588.6	152.3	206.5	138.6	170.9	3761.4
CARFENTRAZONE-ETHYL	0	0	0	0	0	0	0.1	1586.45	5591.9	4604.25	5222.97	5352.05	5277.75	2653.75	3678.75	3671.65	5001.5	6816.9	6862.63	8051	8160.05	10729.5	6539.7	4633.62	4262.1	3649.2	3634.75
FLUBENDIAMIDE	0	0	0	0	0	0	0	0	0	0	0	0	0	0	0	0	25.8	836.1	247.9	115.5	2246.15	1851.95	4943	13704.2	7016.52	4068.75	3429.95
FENPYROXIMATE	0	0	0	0	0	0	0	0	0	0	0	0	0	0	0	0	0	0	0	0	0	6344.3	7498.15	5936.57	3099.12	2615.25	2809.05
PHORATE	1.16696e+06	1.0297e+06	1.38461e+06	1.25791e+06	702133	991654	404551	747349	896574	265398	307174	182913	167510	190528	106495	164799	33928.2	11939.2	780.1	1117	2579.6	1982.7	2661.9	378.4	34112.8	3295.78	2309.3
QUIZALOFOP	1440.9	1612.2	5593.8	3674.85	0	0	0	0	0	0	0	0	0	0	0	0	6344.45	0	0	0	0	0	0	0	0	2208.35	2208.35
FLUMICLORAC	0	0	0	1977.2	1902.8	3692.82	9920.85	6952.42	4386.45	4577.75	1703.4	3756.9	751.15	3281.73	2010.5	5222.85	8515.15	3471.6	5491.8	6642.2	4406.92	2421.6	4842.95	8414.15	5826.05	4738.65	2017.45
INDOXACARB	0	0	0	0	0	0	0	0	0	7.6	18	3.3	8.2	5.5	19.8	41	29.4	539.7	621.1	654	908.8	615.5	81.9	60.3	83	89.7	1662.25
CYPERMETHRIN	402.4	1250.45	684.4	985.25	592.375	1243.45	2730.4	470.65	1886.45	2583.88	4309.1	1575.27	1680.55	1710.8	2776.15	1069.83	2649.45	4220.45	6533.58	13751.1	426.4	3762.93	13767.9	7724	8521.35	2906.3	1643.25
TRIBENURON METHYL	113.35	399.85	1047.9	1004.4	0	0	0	0	95	3417.3	683.65	549.55	1046.35	729.25	1010.55	1577.67	2706.65	221.6	335.5	1059.9	3835.33	5943.5	6363.45	3309.67	1601.15	8460	1599.3
SODIUM CHLORATE	149124	19975.3	14932.8	66917	97946.6	40687	2399.5	1957.6	2272.9	46	248	1110	696.4	1217.6	690.65	163.7	304.5	480.6	2155.5	1953.3	1798.1	709.1	0	0	526.5	1352.1	1352.1
CHLOROPICRIN	0.2	24.5	12.95	534.85	3.2	0	0	268.2	0	0	0	36648.9	179910	2433.1	11670.1	0	0	0	0	0	0	0	0	0	0	1158.1	1158.1
FLUPYRADIFURONE	0	0	0	0	0	0	0	0	0	0	0	0	0	0	0	0	0	0	0	0	0	0	0	88.2	615	781	906.6
IODOSULFURON	0	0	0	0	0	0	0	0	0	0	0	448.3	388.3	346.5	266.8	299.05	392.2	856.8	680.65	2006.5	993.35	722.1	1488.85	818.45	825.55	1332.1	780.45
METHYL PARATHION	263058	284179	560487	443533	946745	592705	558030	375854	291485	405783	299706	251082	147397	238148	172158	192648	66016.7	49273.3	15749.5	240459	28671.7	5447.52	10137	52425.9	2571.35	394.15	394.15
METHOXYFENOZIDE	0	0	0	0	0	0	0	0	0	0	3358.2	6178.7	773.85	43.3	247.9	467.4	808.8	208.1	364	490.5	432.2	535.9	653.6	515.5	346.7	571.2	382
PIPERONYL BUTOXIDE	3.8	8.2	2.3	0	0	0.9	0	1.6	0	0	0	0	2.9	18.75	34.6	7.6	0	0	0.8	0.1	0	0	0	0	1.5	366.8	366.7
PETROLEUM DISTILLATE	1152.6	1479.6	4750.6	7870.8	6747.7	5154.4	9571	7170.6	5484.6	3209.3	2092.5	0	0	15.6	31.9	70.2	39.9	9.6	0	0	0	16.1	57.95	99.8	4336.4	1242.3	335.2
ALUMINUM PHOSPHIDE	42.9	54.9	106.4	9.7	5.3	2.9	11.9	2.7	22.7	117.5	53.3	27.2	37.4	14.6	14	17.6	274.3	373.9	349.5	185.6	269.8	300.5	704.5	626.3	342.5	269.6	294.5
EPTC	6.65256e+06	5.12023e+06	5.19904e+06	4.56302e+06	4.07572e+06	2.00988e+06	3.42065e+06	2692208	2.8088e+06	1.63242e+06	1.89647e+06	824262	1.48812e+06	1463407	369956	27794.8	3243	19.5	94.1	49041.5	91	0	1.62916e+06	450480	62886.2	0	177.8
SPINOSYN	0	0	0	0	0	0	3.9	3.8	24.5	369.2	82.8	215.1	158.1	118.8	355.55	250.6	112.1	53.4	16.5	96.6	84	50.6	88.9	86.3	65.4	138.9	118.5
THIOPHANATE-METHYL	0	0	0	0	0	5177	0	0	0	0	0	0	0	0	0	0	0	0	0	0	0	0	0	0	0	92.7	92.7
ABAMECTIN	0	145.45	206.45	113.15	65.85	0	1.4	0.8	0.8	0.6	0.4	0	0	0	0	0	0	0	8109	5230.8	8832.2	15671.3	11523.2	156.2	1	53.3	90.5
HALAUXIFEN	0	0	0	0	0	0	0	0	0	0	0	0	0	0	0	0	0	0	0	0	0	0	0	0	0	0	64.1
PYRETHRINS	0.6	2.8	0.3	0.4	0.5	0.3	0	0.1	4.25	0	0	0	0.3	1.2	237.8	6.9	357.35	0.3	0.5	2.1	2.7	2.7	7.8	459.25	223.775	66.9	48.8
ACETAMIPRID	0	0	0	0	0	0	0	0	0	0	0	1.7	1	0.3	0.7	1.8	3.95	6.1	9.25	12.4	1.5	0.8	8.9	24.9	14.6	7.9	44
ETHALFLURALIN	263977	112315	107118	235.6	17883.8	0	55.9	41	56.7	72.4	0	0	1	0	0	98.4	90.7	83	22.4	18.7	15	42.3	0	0	0	0	41.5
PYRAFLUFEN ETHYL	0	0	0	0	0	0	0	0	0	0	0	0	0	0.8	6.1	1.3	0	1.5	36.6	2.7	4.3	105.5	102.075	146.25	51.225	15.15	36.9
NEEM OIL	0	0	0	0	0	35.1	0	0	0.2	8.5	9.7	50.6	27	3.4	1.8	0.2	0.9	0.4	4.3	876	32.2	0	0	0	0	1.7	18.7
MANCOZEB	5097.45	35234	67035.8	62195.7	51007.2	68728.1	203.6	31.1	0	0	0	139	77.15	15.3	67.9	71225.9	0	3.1	0	0	2.2	22064.5	0	18867.5	0	40.1	17.7
MCPA	61523	7321.9	68386.8	52712.2	14711.3	332577	362.3	240.9	252.6	150.8	17.1	66.3	57	37.2	134.9	32501.2	79.6	133300	156.9	10699.4	28.8	77.6	29.8	80.6	105.3	75.4	17.5
DIFENOCONAZOLE	0	0	0	0	0	0	0	0	0	0	0	0	0	0	0	0	0	0	0	0	5.3	0	0	0	0	10.1	10.1
DCPA	0	0	0	0	0	0	4.4	0	0	0	0	0	0	0	0	0	0	0	0	0	0	8.2	161.1	314	14.5	21.1	8.4
OXYDEMETON-METHYL	943.3	855.2	449.9	356.4	7309.95	104	857.4	705.9	816.7	744.7	1355.2	740.5	1911.3	3427.6	2337.2	4261.4	1882.8	1060.4	1969.4	2110.3	1241.5	1320.7	1156	665.7	259.3	90.1	5.6
FORAMSULFURON	0	0	0	0	0	0	0	0	0	0	17453.8	13856.3	17241.2	12358.2	10104.5	14563	12205.9	6456.77	5837.9	9365.35	5385.9	3627	1456.1	395.7	343.75	0.6	3.5
AZADIRACHTIN	0	0	0	0	8	0	0	0.3	0.2	0.1	0.1	0.1	50.05	0	0	0	119.95	0	0	0	1.6	1.4	1.6	2.1	1.7	3.3	3.3
EMAMECTIN	0	0	0	0	0	0	0	0	0	0	0	0	0	0	0	1.2	0	0	0	0	0	0	0	0	0.5	1.2	1.2
NOVALURON	0	0	0	0	0	0	0	0	0	0	0	0	0	0	0	0	0	0	0	0	1	0.5	0	0.6	1.15	1.7	1.2
TRICLOPYR	4899.75	1710.55	4823.05	20126.2	19886.3	4585.1	0	0	0	0	0	0	0	0	0	0	0	0	0	435.45	0.1	7164.55	13642.3	6839.85	0	1	1
THIRAM	0	0	0	0	0	0	0	0	0	0	0	0	0	0	0	0	0	0	0	0	4.5	9	0	0	1.2	7.7	0.5
SETHOXYDIM	3880.4	8068.65	4092.47	933.175	44917.4	17762.7	60357.3	107341	29099.3	7973.6	2933.67	2056.6	20199	9490.45	6714.6	40.3	24.5	12.9	23.1	6910	1348.1	1596.55	0	62.8	4211.75	2.6	0.4
SILICATES	0	0	0	0	0	0	0	0	0	0	0	0	0	0	0	0	0	0	0	0	0	0	0.1	0	0	0	0.4
HYDROGEN PEROXIDE	0	0	0	0	0	0	0	0	0	0	0	0	0	0	0	0	0	0	0	0	0	0	0	0	22.1	11.2	0.3
MESOSULFURON	0	0	0	0	0	0	0	0	0	0	0	0	0	0	0	0	0	0	0	0	0	0	0	0	0	0.1	0.1
PYROXSULAM	0	0	0	0	0	0	0	0	0	0	0	0	0	0	0	0	0	0	0	0	0	0	0.9	0.3	3.3	1	0.1
1-METHYL CYCLOPROPENE	0	0	0	0	0	0	0	0	0	0	0	0	0	0	0	0	0	0	0	0	0	0	0	0	0	0	0
2,4-DB	55881	192524	65856.1	76061	76606	50472.9	25383	18769	0	0	0	0	0	0	0	62.1	0	0	0	0	28.9	22.6	0	0	0	0	0
6-BENZYLADENINE	0	0	0	0	1222	0	0	0	0	0	0	0	0	0	0	0	0	0	0	0	0	0	0	0	0	0	0
ABSCISIC ACID	0	0	0	0	0	0	0	0	0	0	0	0	0	0	0	0	0	0	0	0	0	0	0	0	0	0	0
ACEPHATE	1325.15	17168.4	143430	86715.9	28665.5	3477.4	332.15	11.6	0	0	17.6	0.7	0	0	0	0	0	0	0	0	0	0	84686.6	0	33.4	0	0
ACEQUINOCYL	0	0	0	0	0	0	0	0	0	0	0	0	0	0	0	0	0	0	0	0	0	0	0	0	0	0	0
ACIBENZOLAR	0	0	0	0	0	0	0	0	0	0	0	0	0	0	0	0	0	0	0	0	0	0	0	0	0	0	0
ACIFLUORFEN	56534.5	22799.4	9210.08	29766.2	0	0	0	0	0	0	0	0	0	0	0	0	0	0	0	0	0	0	0	0	0	0	0
ALDICARB	11841.1	34393.6	31323.9	14865.1	32184	200968	122.4	58.7	57	38.4	138.1	82.3	0	0	0	0	0	0	0	0	0	0	0	0	0	0	0
ALLYL ISOTHIOCYANATE	0	0	0	0	0	0	0	0	0	0	0	0	0	0	0	0	0	0	0	0	0	0	0	0	0	0	0
AMETOCTRADIN	0	0	0	0	0	0	0	0	0	0	0	0	0	0	0	0	0	0	0	0	0	0	0	0	0	0	0
AMETRYN	272730	60697.2	196029	142908	212587	107799	179130	157273	81050.7	166553	152621	106703	72895.8	201816	70101.6	117782	10238.4	33204.2	126189	26244	0	0	0	0	10041	0	0
AMINOPYRALID	0	0	0	0	0	0	0	0	0	0	0	0	0	0	0	0	0	0	0	1424.55	0	0	0	0	0	0	0
AMITRAZ	0	0	0	0	0	0	0	0	0	0	0	0	0	0	0	0	0	0	0	0	0	0	0	0	0	0	0
AMITROLE	281.3	0	0	0	0	0	0	0	0	0	0	0	0	0	0	0	0	0	0	0	0	0	0	0	0	0	0
AMMONIUM SULFAMATE	0	0	0	0	0	0	0	0	0	0	0	0	0	0	0	0	0	0	0	0	0	0	0	0	0	0	0
ANILAZINE	0	0	0	0	0	0	0	0	0	0	0	0	0	0	0	0	0	0	0	0	0	0	0	0	0	0	0
ARSENIC ACID	0	0	0	0	0	0	0	0	0	0	0	0	0	0	0	0	0	0	0	0	0	0	0	0	0	0	0
ASULAM	0	0	0	0	0	0	0	0	0	0	0	0	0	0	0	0	0	0	0	0	0	0	0	0	0	0	0
AVIGLYCINE	0	0	0	0	0	0	0	0	0	0	0	0	0	0	0	0	0	0	0	0	0	0	0	0	0	0	0
AZINPHOS-METHYL	640.3	0	2505.6	0	0	0	0	0	0	0	0	0	0	0	0	0	0	0	0	0	0	0	0	0	0	0	0
BARBAN	0	0	0	0	0	0	0	0	0	0	0	0	0	0	0	0	0	0	0	0	0	0	0	0	0	0	0
BARIUM POLYSULFIDE	874.65	0	4081.7	0	0	0	0	0	0	0	0	0	0	0	0	0	0	0	0	0	0	0	0	0	0	0	0
BENDIOCARB	0	0	0	0	0	0	0	0	0	0	0	0	0	0	0	0	0	0	0	0	0	0	0	0	0	0	0
BENFLURALIN	0	0	0	0	53121.7	0	159.9	120.9	35.4	34.7	27.5	0	0	0	0	0	0	0	0	0	0	0	0	0	0	0	0
BENOMYL	22.1	0.1	1.4	16.1	8.85	1.6	1.65	1.7	0.2	0.8	0	0	0	0	0	0	0	0	0	0	0	0	0	0	0	0	0
BENSULFURON	0	0	0	1019.65	0	0	0	0	0	0	0	0	0	0	0	0	0	0	0	0	0	0	0	0	0	0	0
BENSULIDE	0	0	0	215262	0	0	0	0	0	0	8.3	0.4	0	0	0	0	0	66.9	0	0	0	0	0	0	0	0	0
BENZOBICYCLON	0	0	0	0	0	0	0	0	0	0	0	0	0	0	0	0	0	0	0	0	0	0	0	0	0	0	0
BIFENAZATE	0	0	0	0	0	0	0	0	0	0	0	0	0	0	0	0	0	0	0	0	0	0	0	28.3	54.9	0	0
BIFENOX	0	0	0	0	0	0	0	0	0	0	0	0	0	0	0	0	0	0	0	0	0	0	0	0	0	0	0
BISPYRIBAC	0	0	0	0	0	0	0	0	0	0	0	0	0	0	0	0	0	0	0	0	0	0	0	0	0	0	0
BORDEAUX MIXTURE	0	0	0	0	0	0	0	0	0	0	0	0	0	0	0	0	0	0	0	0	0	0	0	0	0	0	0
BOSCALID	0	0	0	0	0	0	0	0	0	0	0	0	0	0	0	0	0	0	0	0	0	0	0	0	0.8	0	0
BROMACIL	0	0	1.4	0	0	0	0	0.5	0	0	0	0	0	0	0	0	0	0	0	0	0	0	0	0	0	0	0
BUPROFEZIN	0	0	0	0	0	0	0	0	0	0	0	0	0	0	0	0	0	0	0	0	0	0	0.4	0	0	0	0
BUTRALIN	0	0	0	0	0	0	0	0	0	0	0	0	0	0	0	0	0	0	0	0	0	0	0	0	0	0	0
BUTYLATE	4648409	2.95598e+06	2.45791e+06	2.83255e+06	1.77354e+06	1.04392e+06	2.11343e+06	690093	1.16427e+06	409750	215194	200654	491271	1.11684e+06	244150	184376	12.2	17808.2	135.6	0	0	0	0	0	0	0	0
CALCIUM CHLORIDE	1.1	3.1	1.9	15.2	1114.4	28.6	33.6	135.4	81.3	47.7	124.9	0	0	0	0	0	0	0	0	0	0	0	0	0	0	0	0
CALCIUM POLYSULFIDE	0	0	0	0	0	0	0	0	0	0	0	0	0	0	0	0	0	0	0	0	0	0	28954.7	0	0	0	0
CAPTAFOL	0	0	0	0	0	0	0	0	0	0	0	0	0	0	0	0	0	0	0	0	0	0	0	0	0	0	0
CAPTAN	226903	161389	33793.6	88548.5	48591.3	37192.5	145.2	88.2	71.9	75.5	61.5	53.4	124	7.6	0	0	0	0	0	0	0	0	0	0	0	0	0
CARBOFURAN	1.14745e+06	592504	776244	782807	760126	733564	597277	617211	407041	347321	375406	410094	457769	281681	381393	269856	131583	233649	90138.3	0	0	0	0	0	0	0	0
CARBOPHENOTHION	0	0	0	0	0	0	0	0	0	0	0	0	0	0	0	0	0	0	0	0	0	0	0	0	0	0	0
CARBOXIN	17	9.6	29.5	49.4	109.1	57.7	6.3	36.1	65.9	27	24.4	21.8	0	0	0	3.3	2.4	44.9	36.35	27.8	0	0	0	0	0	0	0
CHINOMETHIONAT	0	0	17199.8	0	0	0	0	0	0	0	0	0	0	0	0	0	0	0	0	0	0	0	0	0	0	0	0
CHLORAMBEN	0	13950.6	0	0	0	0	0	0	0	0	0	0	0	0	0	0	0	0	0	0	0	0	0	0	0	0	0
CHLORDIMEFORM	0	0	0	0	0	0	0	0	0	0	0	0	0	0	0	0	0	0	0	0	0	0	0	0	0	0	0
CHLORFENAPYR	0	0	0	0	0	0	0	0	0	0	0	0	0	0	0	0	0	0	0	0	0	0	0	0	0	0	0
CHLORIDAZON	0	0	0	0	0	0	49.2	0	0	0	0	0	0	0	0	0	0	0	0	0	0	0	0	0	0	0	0
CHLORIMURON	8.3	3111.82	1865.95	4147.9	0	0	0	0	0	0	0	0	0	0	0	0	0	0	0	0	0	0	0	0	203.85	0	0
CHLORMEQUAT	0	0	0	0	0	0	0	0	0	0	0	0	0	0	0	0	0	0	0	0	0	0	0	0	0	0	0
CHLOROBENZILATE	0	0	0	0	0	0	0	3.4	0	0	0	0	0	0	0	0	0	0	0	0	0	0	0	0	0	0	0
CHLORONEB	0	0	0	0	0	0	0	0	0.4	0	0	0	0	0	0	0	0	0	0	0	0	0	0	0	0	0	0
CHLOROXURON	0	0	0	0	0	0	0	0	0	0	0	0	0	0	0	0	0	0	0	0	0	0	0	0	0	0	0
CHLORPROPHAM	0	0	0	0	15820	0	0	0	0	0	0	0	0	0	0	0	0	0	0	0	0	0	0	0	0	0	0
CHLORSULFURON	0	0	9.1	0	0	0.5	0.7	0.1	220.35	0	0	0	0	185.35	6.8	101.7	17.35	0	0	0	137.6	0	0	0	0	0	0
CINNAMALDEHYDE	0	0	0	0	0	0	0	0	0	0	0	0	0	0	0	0	0	0	0	0	0	0	0	0	0	0	0
CLODINAFOP	0	0	0	0	0	0	0	0	0	0	0	0	0	0	0	0	0	0	0	0	0	0	0	0	0	0	0
CLOFENTEZINE	0	0	0	0	0	0	0	0	0	0	0	0	0	0	0	0	0	0	0	0	0	0	0	0	0	0	0
CLOMAZONE	111337	0	0	41448.2	0	0	0	0	0	0	0	0	0	0	0	0	0	0	0	0	0	0	0	0	0	0	0
CLORANSULAM-METHYL	0	0	0	0	0	0	0	0	0	0	0	0	0	0	0	0	0	0	0	0	0	0	0	0	0	0	0
CLOTHIANIDIN	0	0	0	0	0	0	0	0	0	0	0	0	184870	306361	272464	399894	506511	559770	437436	773871	1.20229e+06	1.46506e+06	1.56528e+06	0	0	0	0
CONIOTHYRIUM MINITANS	0	0	0	0	0	0	0	0	0	0	0	0	0	0	0	0	0	0	0	0	0	0	0	0	0	0	0
COPPER OCTANOATE	0	0	0	0	0	0	0	0	0	0	0	0	0	0	0	0	0	0	0	0	0	0	0	0	0	0	0
COPPER OXYCHLORIDE	0	0	0	0	0	0	0	0	0	0	0	0	0	0	0	0	0	0	0	0	0	0	0	8625.4	0	0	0
COPPER OXYCHLORIDE S	0	0	0	0	0	0	0	0	0	0	0	0	0	0	0	0	0	0	0	0	0	0	0	0	0	0	0
COPPER SULFATE	0	0	0	0	0	0	0	0	0	0	0	0	0	0	0	0	0	0	0	0	0	0	0	0	0	0	0
COPPER SULFATE TRIBASIC	0	0	0	0	0	0	561.2	0	0	0	0	0	0	0	0	0	0	0	0	0	0	0	0	0	0	0	0
CPPU	0	0	0	0	0	0	0	0	0	0	0	0	0	0	0	0	0	0	0	0	0	0	0	0	0	0	0
CRYOLITE	0	0	0	0	0	0	0	0	0	0	0	0	0	0	0	0	0	0	0	0	0	0	0	0	0	0	0
CUPROUS OXIDE	0	0	0	0	0	0	0	0	0	0	0	0	0	0	0	0	0	0	0	0	0	172.8	0	0	0	0	0
CYANAMIDE	0	0	0	0	0	0	0	0	0	0	0	0	0	0	0	0	0	0	0	0	0	0	0	0	0	0	0
CYANAZINE	1.36561e+07	13020996	1.50582e+07	1.05105e+07	8.92245e+06	8.0052e+06	6.21625e+06	2.28869e+06	728344	303576	281062	208387	120481	23299.9	14645.8	3476.93	428903	0	107506	0	0	0	0	0	0	0	0
CYANTRANILIPROLE	0	0	0	0	0	0	0	0	0	0	0	0	0	0	0	0	0	0	0	0	0	0	0	0.9	0	0	0
CYAZOFAMID	0	0	0	0	0	0	0	0	0	0	0	0	0	0	0	0	0	0	0	0	0	0	0	0	0	0	0
CYCLANILIDE	0	0	0	0	0	0	0	0	0	0	0	0	0	0	0	0	0	0	0	0	0	0	0	0	0	0	0
CYCLANILIPROLE	0	0	0	0	0	0	0	0	0	0	0	0	0	0	0	0	0	0	0	0	0	0	0	0	0	0	0
CYCLOATE	0	0	70.05	0	0	0	0	0	0	0	0	0	0	0	0	0	0	0	0	0	0	0	0	0	0	0	0
CYFLUFENAMID	0	0	0	0	0	0	0	0	0	0	0	0	0	0	0	0	0	0	0	0	0	0	0	0	0	0	0
CYFLUMETOFEN	0	0	0	0	0	0	0	0	0	0	0	0	0	0	0	0	0	0	0	0	0	0	0	0	0	0	0
CYHALOFOP	0	0	0	0	0	0	0	0	0	0	0	0	0	0	0	0	0	0	0	0	0	0	0	0	0	0	0
CYMOXANIL	0	0	0	0	0	0	0	0	0	0	0	0	0	0	0	0	0	0	0	0	0	0	0	0	0	0	0
CYPRODINIL	0	0	0	0	0	0	4.3	0	0	0	0	0	0	0	0	0	0	0	0	0	0	0	0	4.8	0	0	0
CYROMAZINE	0	0	0	0	0	0	0	0	4.6	17.4	0	0	0	0.5	0	0	0	0	0	0	0	0	0	0	0.7	0	0
CYTOKININ	23.65	0	1.15	12.55	8.5	18.35	0	0	0	0	0	0	0	0	0	0	0	0	0	0	0	0	0	0	0	0	0
DALAPON	0	0	0	0	0	0	0	0	0	0	0	0	0	0	0	0	0	0	0	0	0	0	0	0	0	0	0
DAMINOZIDE	0	0	0	0	0	0	0	0	0	0	0	0	0	0	0	0	0	0	0	0	0	0	0	0	0	0	0
DAZOMET	0	0	0	0	0	0	0	0	0	0	0	0	0	0	0	0	0	0	0	0	0	0	0	0	0	0	0
DECAN-1-OL	29543.9	0	0	0	0	0	0	0	0	0	0	0	0	0	0	0	0	0	0	0	0	0	0	0	0	0	0
DEMETON	0	0	0	0	0	0	0	0	0	0	0	0	0	0	0	0	0	0	0	0	0	0	0	0	0	0	0
DESMEDIPHAM	1398.2	0	2645.45	743.8	0	0	0	0	0	0	0	0	0	0	0	0	0	0	0	0	0	0	0	0	0	0	0
DIALLATE	2303.85	0	0	0	0	0	0	0	0	0	0	0	0	0	0	0	0	0	0	0	0	0	0	0	0	0	0
DIAZINON	51269.2	23649.2	359001	59300.6	86276	346718	114539	86294.4	55431	113138	25006.4	68470	18607.3	19980.4	9697.6	10604	15322.2	3283.2	358.5	186.65	14.8	2.3	1.4	0	0	0	0
DICHLOBENIL	0	0	0	0	0	0	0	0	0	0	0	0	0	0	0	0	0	0	0	0	0	0	0	0	0	0	0
DICHLONE	0	0	0	0	0	0	0	0	0	0	0	0	0	0	0	0	0	0	0	0	0	0	0	0	0	0	0
DICHLORPROP	51443.1	92353.8	65251.3	184157	81096.9	138692	0	0	0	0	0	0	0	0	0	0	0	0	0	0	0	0	0	0	0	0	0
DICLOFOP	3119.55	429.6	0	4883.3	0	0	0	0	25.5	0	0	0	0	0	0	0	0	0	0	0	0	0	0	0	0	0	0
DICLORAN	0	0	0	650.65	6196.1	0	0	0	0	0	56.1	0	0	0	0	0	0	0	0	0	0	0	0	0	6.8	0	0
DICLOSULAM	0	0	0	0	0	0	0	0	0	0	0	0	0	0	0	0	0	0	0	0	0	0	0	0	0	0	0
DICOFOL	0	0	0	0	0	0	102.7	108.3	66.2	0	0	0	0	0	0	0	24.5	0	0	0	0	0	0	0	0	0	0
DICROTOPHOS	155.6	6410.65	453.05	0	0	0	0	0	0	0	0	0	0	0	0	0	0	0	0	0	0	0	0	0	0	0	0
DIENOCHLOR	0	0	0	0	0	0	0	0	0	0	0	0	0	0	0	0	0	0	0	0	0	0	0	0	0	0	0
DIETHATYL	1420.15	0	0	0	0	0	0	0	0	0	0	0	0	0	0	0	0	0	0	0	0	0	0	0	0	0	0
DIFENZOQUAT	0	0	0	349.65	0	0	0	0	0	0	0	0	0	0	0	0	0	0	0	0	0	0	0	0	0	0	0
DIFLUBENZURON	0	0	210.25	183.15	723.7	0	0	0	0	0	0	0	0	0	0	0	0	0	0	0	0	0	0	0	0	0	0
DIMETHIPIN	0	0	0	0	0	0	0	0	0	0	0	0	0	0	0	0	0	0	0	0	0	0	0	0	0	0	0
DIMETHOMORPH	0	0	0	0	0	0	0	0	0	0	0	0	0	0	0	0	0	0	0	0	0	0	0	0	0	0	0
DIMETHYL ARSINIC ACID	0	0	0	0	0	502.2	23923.3	0	0	0	0	0	0	0	0	0	0	0	0	0	0	0	0	0	0	0	0
DIMETHYL DISULFIDE	0	0	0	0	0	0	0	0	0	0	0	0	0	0	0	0	0	0	0	0	0	0	0	0	0	0	0
DINOCAP	0	0	0	0	0	0	0	0	0	0	0	0	0	0	0	0	0	0	0	0	0	0	0	0	0	0	0
DINOSEB	0	20691.4	0	0	0	0	0	0	0	0	0	0	0	0	0	0	0	0	0	0	0	0	0	0	0	0	0
DINOTEFURAN	0	0	0	0	0	0	0	0	0	0	0	0	0	0	0	0	0	9	0	0	0	0	1	0	0	0	0
DIPHENAMID	0	0	0	0	0	0	0	0	0	0	0	0	0	0	0	0	0	0	0	0	0	0	0	0	0	0	0
DIQUAT	0	0	0	0	0	0	0	0	0	0	0	0	0	0	0	0	0	0	0	0	0	0	0	0	0	0	0
DISULFOTON	35062.4	73671.4	31108	15751.6	12359.5	43090.7	55966.5	14179.8	74.8	8649.65	53.75	11.9	0	0	0	0	0	0	0	0	0	0	0	0	0	0	0
DITHIOPYR	0	0	0	0	0	0	0	0	0	0	0	0	0	0	0	0	0	0	0	0	0	0	0	0	0	0	0
DIURON	21713.7	0	86440.1	68122.6	9013.15	62001.6	356148	278810	240462	337728	290848	39373.7	41603.5	4058.4	14735.6	2000.8	13961.2	9453.77	35190.5	33.6	136.15	238.7	12721.3	11226.5	42.1	0	0
DNOC	0	0	0	0	0	0	0	0	0	0	0	0	0	0	0	0	0	0	0	0	0	0	0	0	0	0	0
DODINE	0	0	0	0	0	0	0	0	0	0	0	0	0	0	0	0	0	0	0	0	0	0	0	0	0	0	0
DSMA	13993.1	0	0	0	0	0	0	0	0	0	0	0	0	0	0	0	0	0	0	0	0	0	0	0	0	0	0
ENDOSULFAN	16485.5	20191.5	69884.4	35270.7	39878.2	1114.6	592	719.7	207	193.9	834.1	144.6	124.2	588.2	448.8	675.5	447.1	0	0	0	0	0	0	0	0	0	0
ENDOTHAL	0	0	673.2	101	0	0	0	0	0	0	0	0	0	0	0	0	0	0	0	0	0	0	0	0	0	0	0
EPN	0	0	0	0	0	0	0	0	0	0	0	0	0	0	0	0	0	0	0	0	0	0	0	0	0	0	0
ETHABOXAM	0	0	0	0	0	0	0	0	0	0	0	0	0	0	0	0	0	0	0	0	0	0	0	0	0	0	0
ETHAMETSULFURON	0	0	0	0	0	0	0	0	0	0	0	0	0	0	0	0	0	0	0	0	0	0	0	0	0	0	0
ETHEPHON	0	0	0	0	0	0	148.3	24.5	20.75	17	0	0	0	0	0	0	0	0	0	0	0	76.3	0	0	0	0	0
ETHION	0	0	0	0	0	0	0	0	0	0	0	0	0	0	0	0	0	0	0	0	0	0	0	0	0	0	0
ETHOFUMESATE	2298.9	0	0	1.5	0	0	33.3	45.55	57.8	0	0	0	0	0	0	0	0	0	0	0	0	0	0	0	0	0	0
ETHOPROPHOS	38624.4	8468.45	879.55	0	93436	35022.4	14716.6	1015.45	4166.15	1391.75	4787.3	2681.85	29.2	5	0	0	0	0	0	0	0	20127.1	0	0	0	0	0
ETRIDIAZOLE	0	0	19641.8	353.6	0	0	0	0	0	0	0	0	0	0	0	0	0	0	0	0	0	0	0	0.8	0	0	0
FAMOXADONE	0	0	0	0	0	0	0	0	0	0	0	0	0	0	0	0	0	0	0	0	0	0	0	0	0	0	0
FENAMIDONE	0	0	0	0	0	0	0	0	0	0	0	0	0	0	0	0	0	0	0	0	0	0	0	0	0	0	0
FENAMIPHOS	0	0	0	0	0	0	0	0	0	0	0	0	0	0	0	0	0	0	0	0	0	0	0	0	0	0	0
FENARIMOL	0	0	0	0	0	0	0.4	0	0	0	0	0	0	0	0	0	0	0	0	0	0	0	0	0	0	0	0
FENAZAQUIN	0	0	0	0	0	0	0	0	0	0	0	0	0	0	0	0	0	0	0	0	0	0	0	0	0	0	0
FENBUCONAZOLE	0	0	0	0	0	0	0	0	0	0	0	0	0	0	0	0	0	0	0	0	0	0	0	0	0	0	0
FENBUTATIN OXIDE	0	0.3	5611.25	2714.38	317.65	118.4	19.2	0	0	0	0	0	0	0	0	0	0	0	0	0	0	0	0	0	0	0	0
FENHEXAMID	0	0	0	0	0	0	0	0	0	0	0	0	0	0	0	0	0	0	2.4	0	0	0	0	0	0	0	0
FENOXAPROP	0	187.15	1331	2322.8	0	0	0	0	0	0	0	0	0	0	0	0	0	0	0	2.9	0	0	0	0	0	0	0
FENOXYCARB	0	0	0	0	0	0	0	0	0	0	0	0	0	0	0	0	0	0	0	0	0	0	0	0	0	0	0
FENPROPATHRIN	0	0	0	0	0	0	0	0	0	0	0	0	0	0	0	0	0	0	0	0	0	0	0	0	0	0	0
FENSULFOTHION	0	0	0	0	0	0	0	0	0	0	0	0	0	0	0	0	0	0	0	0	0	0	0	0	0	0	0
FENTIN	0	4054.5	0	0	0	0	0	0	0	0	0	0	0	0	0	0	0	0	0	0	0	0	0	0	0	0	0
FENVALERATE	6075.8	11698.9	157.35	0	2.2	0	0	0	0	0	0	0	0	0	0	0	0	0	0	0	0	0	0	0	0	0	0
FERBAM	0	3063.45	0	0	0	0	0	0	0	0	0	0	0	0	0	0	0	0	0	0	0	0	0	0	0	0	0
FIPRONIL	0	0	0	0	0	0	74141.2	87448.2	112711	148180	160519	85971.3	122358	125034	54245.5	56079.6	39700.2	63762.4	54011.1	25688.5	2946.05	1120.72	1833.35	0	0	0	0
FLAZASULFURON	0	0	0	0	0	0	0	0	0	0	0	0	0	0	0	0	0	0	0	0	0	0	0	0	0	0	0
FLONICAMID	0	0	0	0	0	0	0	0	0	0	0	0	0	0	0	0	0	0	0	0	0	1.4	0.5	1.4	0	0	0
FLORASULAM	0	0	0	0	0	0	0	0	0	0	0	0	0	0	0	0	0	0	0	0	0	0	0	0	0	0	0
FLORPYRAUXIFEN	0	0	0	0	0	0	0	0	0	0	0	0	0	0	0	0	0	0	0	0	0	0	0	0	0	0	0
FLUAZIFOP	0	564.35	13128.2	2421	4.6	0	0	5.2	0	0	0	0	0	0	0	0	997.7	0	0	0	0	0	0	0	0	0	0
FLUAZINAM	0	0	0	0	0	0	0	0	0	0	0	0	0	0	0	0	0	0	0	0	0	0	0	0	0	0	0
FLUCARBAZONE	0	0	0	0	0	0	0	0	0	0	0	0	0	0	0	0	0	0	0	0	0	0	0	0	0	0	0
FLUCHLORALIN	0	0	0	0	0	0	0	0	0	0	0	0	0	0	0	0	0	0	0	0	0	0	0	0	0	0	0
FLUCYTHRINATE	1529	0	0	0	0	0	0	0	0	0	0	0	0	0	0	0	0	0	0	0	0	0	0	0	0	0	0
FLUDIOXONIL	0	0	0	0	0	0	0	0	0	0	0	0	0	0	0	0	8.3	0	0	0	5.4	0	0	3.2	0	0	0
FLUENSULFONE	0	0	0	0	0	0	0	0	0	0	0	0	0	0	0	0	0	0	0	0	0	0	0	0	0	0	0
FLUMETRALIN	0	0	0	0	0	0	0	0	0	0	0	0	0	0	0	0	0	0	0	0	0	0	0	0	0	0	0
FLUOMETURON	3110.2	574.2	8370.9	14977.9	26632	0	0	0	0	0	0	0	0	0	0	0	0	0	0	0	0	0	0	0	0	0	0
FLUOPICOLIDE	0	0	0	0	0	0	0	0	0	0	0	0	0	0	0	0	0	0	0	0	0	0	0	0	0	0	0
FLUOPYRAM	0	0	0	0	0	0	0	0	0	0	0	0	0	0	0	0	0	0	0	0	0	0	0	0	0	0	0
FLURIDONE	0	0	0	0	0	0	0	0	0	0	0	0	0	0	0	0	0	0	0	0	0	0	0	0	0	0	0
FLUSILAZOLE	0	0	0	0	0	0	0	0	0	0	0	0	0	0	0	0	0	0	0	0	0	0	0	0	0	0	0
FLUTOLANIL	0	0	0	0	0	0	0	0	0	0	0	0	0	0	0	0	0	0	0	0	0	0	0	0	0	0	0
FLUVALINATE	0	0	0	0	0	0	0	0	0	0	0	0	0	0	0	0	0	0	0	0	0	0	0	0	0	0	0
FLUVALINATE TAU	0	27.7	0	0	0	0	0	0	0	0	0	0	0	0	0	0	0	0	0	0	0	0	0	0	0	0	0
FOLPET	0	0	0	0	0	0	0	0	0	0	0	0	0	0	0	0	0	0	0	0	0	0	0	0	0	0	0
FOMESAFEN	0	3064.15	3117	2862.75	0	0	0	0	0	0	0	0	0	0	0	0	0	0	0	0	0	0	0	0	0	0	0
FONOFOS	1.4306e+06	850376	1.10717e+06	810212	666863	404972	386264	243111	85640.3	0	0	0	0	0	0	0	0	0	0	0	0	0	0	0	0	0	0
FORMETANATE	0	68775.5	0	0	0	0	0	0	0	0	0	0	0	0	0	0	0	0	0	0	0	0	0	0	0	0	0
FOSAMINE	0	0	0	0	0	0	0	0.1	0	0	0	0	0	0	0	0	0	0	0	0	0	0	0	0	0	0	0
FOSETYL	0	0	0	0	0	0	13.6	29.5	45.4	0	0	0	0	0	0	0	0	0	0	0	0	0	0	0	0	0	0
GALLEX	0	0	0	0	0	0	0	0	0	0	0	0	0	0	0	0	0	0	0	0	0	0	0	0	0	0	0
GAMMA AMINOBUTYRIC ACID	0	0	0	0	0	0	0	0	0	0	0	0	0	0	0	0	0	0	0	0	0	0	0	0	0	0	0
GENTAMICIN SULFATE	0	0	0	0	0	0	0	0	0	0	0	0	0	0	0	0	0	0	0	0	0	0	0	0	0	0	0
GIBBERELLIC ACID	0	0	0	0	228.65	12.4	1.8	0	0	0	0	0	0	0	0	0	0	0	0	0	0	0	0	0	0	0	0
HEXAZINONE	0	259.4	0	0	0	0	4.2	0	0	0	0	0	0	0	0	0	0	0	0	3.8	0	0	0	15.9	0	0	0
HYDRAMETHYLNON	0	0	0	0	0	0	0	0	0	0	0	0	0	0	0	0	0	0	0	0	0	0	0	0	0	0	0
HYDRATED LIME	0	0	0	0	0	1.6	0	0	0	0	0	0	0	0	0	0	0	0	0	0	0	0	0	0	0	0	0
HYDROXYPROPANOIC ACID	0	0	0	0	0	0	0	0	0	0	0	0	0	0	0	0	0	0	0	0	0	0	0	0	0	0	0
HYMEXAZOL	0	0	0	0	0	0	0	0	0	0	0	0	0	0	0	0	0	0	0	0	0	0	0	0	0	0	0
IBA	0	0	0	0	108	12.4	0.6	0.2	0	0	0	0	0	0	0	0	0	0	0	0	0	0	0	0	0	0	0
IMAZALIL	0	0	0	0	0	0	0	0	0	0	0	0	0	0	0	0	0	0	0	0	0	0	0	0	0	0	0
IMAZAMETHABENZ	0	2654.25	1867.95	400.4	423.9	0	0	0	0	0	0	0	0	0	0	0	0	0	0	0	0	0	0	0	0	0	0
IMAZAMOX	0	0	0	0	0	0	0	0	0	0	0.5	0	0	0	0	0	0	0	0	0	0	0	0	3.3	1.4	0	0
IMAZAPIC	0	0	0	0	0	0	0	0	0	0	0	0	0	0	0	0	0	0	0	0	0	0	0	0	0	0	0
IMAZAPYR	0	0	100.15	0	0	4456.7	9859.55	10333.2	17313.4	16405.3	18577.4	15462.6	12999.7	11424.2	12918.8	8603	4416.02	4997.8	6220.35	8842.35	7702.9	465.05	0	0	0	0	0
IMAZAQUIN	2155.65	2732.78	954.25	5939.4	3157.15	0	0	0	0	0	0	266.95	0	0	0	0	0	0	0	0	0	0	0	0	0	0	0
IMAZETHAPYR	525	3488.8	19758	39905.1	28866	34626.6	41629	44834.9	59377.8	52583.7	57701.1	49538.5	42711.4	32212.6	41326.4	31032.4	20887.9	16247.9	19407.8	17803.5	34218.3	16820	9794.9	27141.3	739.15	0	0
IMAZOSULFURON	0	0	0	0	0	0	0	0	0	0	0	0	0	0	0	0	0	0	0	0	0	0	0	0	0	0	0
INDAZIFLAM	0	0	0	0	0	0	0	0	0	0	0	0	0	0	0	0	0	0	0	0	0	0	0	0	0.8	0	0
IPCONAZOLE	0	0	0	0	0	0	0	0	0	0	0	0	0	0	0	0	0	0	0	0	0	0	0	0	0	0	0
IPRODIONE	0	0	0	836.35	0	0	7.5	0	0	0	0	0	0	0	0	0	0	0	0	0	0	0	0	0	0	0	0
ISAZOFOS	0	0	0	0	0	0	0	0	0	0	0	0	0	0	0	0	0	0	0	0	0	0	0	0	0	0	0
ISOFENPHOS	0	0	0	0	0	0	0	0	0	0	0	0	0	0	0	0	0	0	0	0	0	0	0	0	0	0	0
ISOFETAMID	0	0	0	0	0	0	0	0	0	0	0	0	0	0	0	0	0	0	0	0	0	0	0	0	0	0	0
ISOPROPALIN	0	0	0	0	0	0	0	0	0	0	0	0	0	0	0	0	0	0	0	0	0	0	0	0	0	0	0
ISOXABEN	0	0	0	0	0	0	0	0	0	0	0	0	0	0	0	0	0	0	0	0	0	0	0	26.4	0	0	0
KASUGAMYCIN	0	0	0	0	0	0	0	0	0	0	0	0	0	0	0	0	0	0	0	0	0	0	0	0	0	0	0
KINOPRENE	0	0	0	0	0	0	0	0	0	0	0	0	0	0	0	0	0	0	0	0	0	0	0	0	0	0	0
KRESOXIM-METHYL	0	0	0	0	0	0	0	0	0	0	0	0	0	0	0	0	0	0	0	0	0	0	0	0	0	0	0
L-GLUTAMIC ACID	0	0	0	0	0	0	0	0	0	0	0	0	0	0	0	0	0	0	0	0	0	0	0	0	0	0	0
LEAD ARSENATE	0	0	0	0	0	0	0	0	0	0	0	0	0	0	0	0	0	0	0	0	0	0	0	0	0	0	0
LINDANE	5043	3319.82	4900.55	11649	15974.9	487.7	302.7	176.5	144.3	151.4	123.2	107.3	16191.1	14755.2	6623.1	6349.93	15329.6	752.65	0	0	0	0	0	0	0	0	0
LINURON	140846	333618	133325	83705.6	160300	103070	19395.3	11503	14024.9	15761.7	124593	109353	222796	70797.2	136392	202212	72201.8	49697.9	20059.7	11269.1	5934.2	16700.4	15151.2	20323.7	89664.8	0	0
MALEIC HYDRAZIDE	0	0	0	1473	0	41051.8	0	0	92	0	0	0	0	0	0	0	0	0	0	0	0	0	0	0	0	0	0
MANDIPROPAMID	0	0	0	0	0	0	0	0	0	0	0	0	0	0	0	0	0	0	0	0	0	0	0	0	0	0	0
MANEB	0	37.1	95002.7	10.9	5825.35	14.1	121.2	162.6	22.2	8.2	89.1	6.6	30.7	0	0	701.4	0	0	0	0	0	0	0	0	0	0	0
MCPB	0	0	0	0	0	0	0	0	0	0	0	0	0	0	0	0	0	0	0	0	0	0	0	0	0	0	0
MECOPROP	0	0	395.35	48792	0	6430.95	0	0	0	0	0	0	0	0	0	0	0	0	0	0	0	0	0	0	0	0	0
MEFENOXAM	0	0	0	0	0	0	4.4	0.5	0	0	0	0	0	0	0	0	4.9	0	0	0	2.1	0.5	32	0	0	0	0
MEFLUIDIDE	0	0	0	0	0	0	0	0	0	0	0	0	0	0	0	0	0	0	0	0	0	0	0	0	0	0	0
MEPIQUAT	0	0	0	0	35.3	0	4.1	5.3	4.9	0	0	0	0	0	0	0	0	0	0	5.3	1.8	1.7	0.1	0.3	3.5	0	0
METALAXYL	244834	5708.75	288.8	1873.82	11733.5	6.4	4.1	0	0	0	0	0	0	0	0	0	0	8.4	0	0	0	0	0	0	0	0	0
METALDEHYDE	0	3031.75	0	0	0	0	0	5.4	0	0	0	0	0	0	0	0	0	0	825.45	0	0	0	0	0	0	0	0
METAM	107136	2233.3	7894.7	114356	15.1	340.8	39308.6	20280.6	1252.6	18404.9	24478.3	3455.8	3676.5	2303.8	4117.1	2419	0	0	1900.7	5529.2	1382.3	1295.9	0	0	0	0	0
METHAMIDOPHOS	0	349.45	40.15	17196.6	0	0	51.3	0	0	0	0	0	0	0	0	0	0	0	0	0	0	0	0	0	0	0	0
METHAZOLE	0	0	0	0	0	0	0	0	0	0	0	0	0	0	0	0	0	0	0	0	0	0	0	0	0	0	0
METHIDATHION	0	0	0	0	0	0	0	0	0	0	0	0	0	0	0	0	0	0	0	0	0	0	0	0	0	0	0
METHIOCARB	0	4933.25	0	0	143482	0	0	0	0	0	0	0	0	0	0	0	0	0	0	0	0	0	0	0	0	0	0
METHOXYCHLOR	0	0	7658.1	34015.9	0	0	0	5884.3	0	0	0	0	0	0	0	0	0	0	0	0	0	0	0	0	0	0	0
METHYL BROMIDE	45.1	8073.5	54.4	270.7	230159	479.5	327.3	1160.3	1044.4	13.3	0	0	2569.3	3326.7	15614.9	7.1	6.7	0	0	0	0	0	0	0	0	0	0
METHYL ISOTHIOCYANATE	0	0	0	0	0	0	0	0	0	0	0	0	0	0	0	0	0	0	0	0	0	0	0	0	0	0	0
METHYLIODIDE	0	0	0	0	0	0	0	0	0	0	0	0	0	0	0	0	0	0	0	0	0	0	0	0	0	0	0
METIRAM	0	0	0	0	0	0	0	0	0	0	0	0	0	0	0	0	0	0	0	0	0	0	0	0	0	0	0
METRAFENONE	0	0	0	0	0	0	0	0	0	0	0	0	0	0	0	0	0	0	0	0	0	0	0	0	0	0	0
METSULFURON	165.3	0.5	12.95	103.85	0	0	0	0	44.35	1010.4	0	0	0	36.9	0	19.85	198.1	0	0	0	27.65	0	0	0	0	0	0
MEVINPHOS	3031.7	1436.2	1195	2469.3	1245.4	21.5	1.7	22.8	0	0	0	0	0	0	0	0	0	0	0	0	0	0	0	0	0	0	0
MOLINATE	0	0	0	0	0	0	0	0	0	0	0	0	0	0	0	0	0	0	0	0	0	0	0	0	0	0	0
MONOCROTOPHOS	0	0	0	0	0	0	0	0	0	0	0	0	0	0	0	0	0	0	0	0	0	0	0	0	0	0	0
MSMA	5724.85	10883.2	0	3593.1	0	0	0	0	107.2	0	0	0	0	0	0	0	0	0	0	0	65.5	0	0	0	0	0	0
MYCLOBUTANIL	0	0	0	0	0	0	0.9	1.25	1.6	0	1.5	0	0	0	0	7.5	0	0	0	0	0	2.4	2.1	1.8	0	0	0
NALED	0	0	0	0	0	0	20.4	10.45	0.5	80.8	15.6	0	0	0	0	0	0	0	0	0	0	0	7.8	0	0	0	0
NAPHTHYLACETAMIDE	0	0	414.25	0	0	0	0	0	0	0	0	0	0	0	0	0	0	0	0	0	0	0	0	0	0	0	0
NAPHTHYLACETIC ACID	0	0	0	0	0	0	0	0	0	0	0	0	0	0	0	0	0	0	0	0	0	0	0	0	0	0	0
NAPROPAMIDE	0	4277.9	1610.22	224.85	0	0	36.3	19.3	2.3	68	41.4	14.8	0	0	0	0	0	0	0	0	0	0	0	0	0	0	0
NAPTALAM	0	0	0	0	0	0	0	0	0	0	0	0	0	0	0	0	0	0	0	0	0	0	0	0	0	0	0
NAPTHA	0	0	0	0	0	0	0	0	0	0	0	0	0	0	0	0	0	0	0	0	0	0	0	0	0	0	0
NORFLURAZON	0	460	288.4	0	0	0	31.2	0	0	0	0	0	0	0	0	0	0	0	0	0	0	0	0	0	62.6	0	0
NORURON	19296.2	0	0	0	0	0	0	0	0	0	0	0	0	0	0	0	0	0	0	0	0	0	0	0	0	0	0
ORTHOSULFAMURON	0	0	0	0	0	0	0	0	0	0	0	0	0	0	0	0	0	0	0	0	0	0	0	0	0	0	0
ORYZALIN	0	3736.85	8.4	9330.4	213965	0	0	0	1.8	0	0	0	114.4	0	0	0	0	0	0	0	0	0	0	0	0	0	0
OXADIAZON	0	0	0	0	0	0	0	0	0	0	0	0	0	0	0	0	0	0	0	0	0	0	0	0	0	0	0
OXAMYL	0	14578.3	0	0	0	0	27	22.3	57.9	0	0	0	0	0	0	0	0	0	0	0	0	0	0	0	0	0	0
OXATHIAPIPROLIN	0	0	0	0	0	0	0	0	0	0	0	0	0	0	0	0	0	0	0	0	0	0	0	0	0	0	0
OXYTETRACYCLINE	0	0	0	0	0	0	0	0	0	0	0	0	0	0	0	0	0	0	0	0	0	0	0	0	0	0	0
PACLOBUTRAZOL	0	0	0	0	0	0	0	0	0	0	0	0	0	0	0	0	0	0	0	0	0	0	0	0	0	0	0
PARATHION	62041.7	71707.4	60371.2	1.01613e+06	163151	32816.9	22.6	0	0	0	0	0	0	0	0	0	0	0	0	0	0	0	0	0	0	0	0
PEBULATE	0	26850	0	0	0	0	0	0	0	201.1	0	0	0	0	0	0	0	0	0	0	0	0	0	0	0	0	0
PELARGONIC ACID	0	0	0	0	0	0	0	27105.4	0	0	0	85873.4	31647.2	0	0	0	0	0	0	0	0	0	0	0	0	0	0
PENFLUFEN	0	0	0	0	0	0	0	0	0	0	0	0	0	0	0	0	0	0	0	0	0	0	0	0	0	0	0
PENOXSULAM	0	0	0	0	0	0	0	0	0	0	0	0	0	0	0	0	0	0	0	0	0	0	0	0	0	0	0
PENTHIOPYRAD	0	0	0	0	0	0	0	0	0	0	0	0	0	0	0	0	0	0	0	0	0	0	0	0.1	0	0	0
PETROLEUM OIL	454745	681400	277658	314263	1.59675e+06	65763.2	4647.8	1629.2	1558.6	1729.9	1980.4	659.6	59.5	64.2	748.2	2300.5	244.3	1013.9	41.6	505.3	529	774.4	256141	435.7	0	0	0
PHENMEDIPHAM	1398.2	0	0	743.8	0	0	24.5	0	0	0	0	0	0	0	0	0	0	0	0	0	0	0	0	0	0	0	0
PHOSALONE	0	0	0	0	0	0	0	0	0	0	0	0	0	0	0	0	0	0	0	0	0	0	0	0	0	0	0
PHOSMET	0	0	0	0	3462.85	0	31.7	19	19	0	0	0	0	0	0	0	0	0	0	0	1.9	0	0	0	0	0	0
PHOSPHAMIDON	0	0	0	0	0	0	0	0	0	0	0	0	0	0	0	0	0	0	0	0	0	0	0	0	0	0	0
PICLORAM	863.15	66369.5	139890	17881.2	20411.5	4373.1	0	0	0	0	0	0	0	0	0	0	0	0	0	0	0	0	0	0	0	0	0
PINOLENE	6241.5	5611.5	4671.8	3892.3	5978.2	7176.2	3946.7	2218.7	2407.2	1551.3	2143	0	0	0	0	0	0	0	0	0	0	0	0	0	0	0	0
PINOXADEN	0	0	0	0	0	0	0	0	0	0	0	0	0	0	0	0	0	0	0	1.4	0	0	0	0	0	0	0
PIRIMICARB	0	0	0	0	0	0	0	0	0	0	0	0	0	0	0	0	0	0	0	0	0	0	0	0	0	0	0
POLYOXORIM	0	0	0	0	0	0	0	0	0	0	0	0	0	0	0	0	0	0	0	0	0	0	0	0	0	0	0
POTASSIUM BICARBONATE	0	0	0	0	0	0	0	0	0	0	0	0	0	0	0	0	0	0	0	0	0	0	0	0	0	0	0
POTASSIUM CARBONATE	0	0	0	0	0	0	0	0	0	0	0	0	0	0	0	0	0	0	0	0	0	0	0	0	0	0	0
POTASSIUM OLEATE	0	0	0	0	0	0	0	0	0	0	0	0	0	0	0	0	0	0	0	0	0	0	0	0	0	0	0
POTASSIUM SILICATE	0	0	0	0	0	0	0	0	0	0	0	0	0	0	0	0	0	0	0	0	0	0	0	0	0	0	0
PRODIAMINE	0	0	0	0	0	0	0	0	0	0	0	0	0	0	0	0	0	0	0	0	0	0	0	0	0	0	0
PROFENOFOS	0	0	0	0	0	0	0	0	0	0	0	0	0	0	0	0	0	0	0	0	0	0	0	0	0	0	0
PROFLURALIN	0	0	0	0	0	0	0	0	0	0	0	0	0	0	0	0	0	0	0	0	0	0	0	0	0	0	0
PROHEXADIONE	0	0	0	0	0	0	0	0	0	0	0	0	0	0	0	0	0	0	0	0	0	0	0	0	0	0	0
PROHYDROJASMON	0	0	0	0	0	0	0	0	0	0	0	0	0	0	0	0	0	0	0	0	0	0	0	0	0	0	0
PROMETON	0	562.1	0	2873.25	4340.45	0	0	0	0	0	0	0	0	0	0	0	0	0	0	0	0	0	0	0	0	0	0
PROMETRYN	4951.5	4398.25	32361.2	719.75	0	0	51.1	100372	7.3	179.8	352.3	0	0	0	0	0	0	0	0	0	0	137	0	0	0	0	0
PROPACHLOR	1.26881e+06	919563	1.13843e+06	421929	513596	613988	299458	454660	356731	186258	58407.6	0	0	0	0	0	0	0	0	0	0	0	0	0	0	0	0
PROPAMOCARB HCL	0	0	0	0	0	0	11.5	0	0	0	0	0	0	0	0	0	0	0	0	0	0	0	0	0	0	0	0
PROPANIL	43794.9	11811.7	0	0	0	0	0	0	0	0	0	0	0	0	0	0	0	0	0	14.1	0	0	0	0	0	0	0
PROPAZINE	893.9	2535.25	4471.6	2189.33	2321.3	0	0	0	0	0	0	0	0	0	0	0	0	0	0	0	0	0	0	0	0	0	0
PROPOXUR	0	0	0	0	0	0	0	0	0	0	0	0	0	0	0	0	0	0	0	0	0	0	0	0	0	0	0
PROPOXYCARBAZONE	0	0	0	0	0	0	0	0	0	0	0	0	0	0	0	0	0	0	0	0	0	0	0	0	0	0	0
PROPYZAMIDE	0	217.75	0	0	0	0	3.1	0	0	0	0.2	0	0	0	0	0	0	0	0	0	0	0	0	0	0	0	0
PYDIFLUMETOFEN	0	0	0	0	0	0	0	0	0	0	0	0	0	0	0	0	0	0	0	0	0	0	0	0	0	0	0
PYMETROZINE	0	0	0	0	0	0	0	0	0	0	0	0	0	0	0	0	0	0	0	0	0	0	0	0	0.3	0	0
PYRASULFOTOLE	0	0	0	0	0	0	0	0	0	0	0	0	0	0	0	0	0	0	0	0	0	0	0	0	0	0	0
PYRIDABEN	0	0	0	0	0	0	0	0	0	0	0	0	0	0	0	0	0	6.8	0	0	0	0	0	0	0	0	0
PYRIDATE	0	2515.8	16238.7	112320	175515	189488	362156	138783	258351	71228.5	47042.8	94.8	41.6	71.1	0	0	0	0	0	0	0	0	0	0	0	0	0
PYRIMETHANIL	0	0	0	0	0	0	0	0	0	0	0	0	0	0	0	0	0	0	0	0	0	0	0	0	0	0	0
PYRIOFENONE	0	0	0	0	0	0	0	0	0	0	0	0	0	0	0	0	0	0	0	0	0	0	0	0	0	0	0
PYRIPROXYFEN	0	0	0	0	0	0	0	0	0	0	0	0	0	0	0	0	0	0	0	0	0	0	0	0	0	0	0
PYRITHIOBAC-SODIUM	0	0	0	0	0	0	8.1	3	1.5	0	0	0	0	0	0	0	0	0	0	0	0	0	0	0	0	0	0
QUINCLORAC	0	0	0	0	0	0	0	0	0	0	0	0	0	1248.5	0	0	0	0	0	0	0	0	0	0	0	0	0
QUINOXYFEN	0	0	0	0	0	0	0	0	0	0	0	0	0	0	0	0	0	0	0	0	0	0	0	0	0	0	0
QUINTOZENE	0	0.9	78565.8	1411.5	0	0	0	0	0	0	0	0	0	0	0	0	0	0	0	0	0	0	0	3	0	0	0
RESMETHRIN	0	0	0	0	0	0	0	0	0	0	0	0	0	0	0	0	0	0	0	0	0	0	0	0	0	0	0
ROTENONE	0.4	3.2	5153.45	527.65	0.7	0.4	0.2	0	3.9	0	0.1	0	0	0	194.35	6	299.3	0	0	0	0	0	0	0	0	0	0
RYANODINE	0	0	0	0	0	0	0	0	0	0	0	0	0	0	0	0	0	0	0	0	0	0	0	0	0	0	0
SABADILLA	0	0	0	0	0	0	0	0	0	0	0	0	0	0	0	0	0	0	0	0	0	0	0	0	0	0	0
SEDAXANE	0	0	0	0	0	0	0	0	0	0	0	0	0	0	0	0	0	0	0	0	0	0	0	0	0	0	0
SODIUM ARSENITE	0	0	0	0	0	0	0	0	0	0	0	0	0	0	0	0	0	0	0	0	0	0	0	0	0	0	0
SODIUM METABORATE	0	0	0	0	43419.7	0	0	0	0	0	0	0	0	0	0	0	0	0	0	0	0	0	0	0	0	0	0
SPIRODICLOFEN	0	0	0	0	0	0	0	0	0	0	0	0	0	0	0	0	0	0	0	0	0	0	0	0	0	0	0
SPIROTETRAMAT	0	0	0	0	0	0	0	0	0	0	0	0	0	0	0	0	0	0	0	0	0.2	0	0	0	2.7	0	0
STREPTOMYCIN	0	0	0	0	0	0	0	0	0	0	0	0	0	0	0	0	0	0	0	0	0	0	0	0	0	0	0
SUCROSE OCTANOATE	0	0	0	0	0	0	0	0	0	0	0	0	0	0	0	0	0	0	0	0	0	0	0	0	0	0	0
SULFALLATE	0	0	0	0	0	0	0	0	0	0	0	0	0	0	0	0	0	0	0	0	0	0	0	0	0	0	0
SULFCARBAMIDE	243.1	127.7	176.8	110.9	83.6	79.9	104.2	31.4	83.5	20.2	36.7	0	0	0	0	0	0	0	0	0	0	121.8	0	0	0	0	0
SULFOMETURON	0	0	0	0	0	0	0	0	0	0	0	0	0	0	0	0	0	0	0	0	0	0	0	0	0	0	0
SULFOSATE	0	0	87.8	0	183968	254892	288975	722935	355651	580586	392865	270475	233790	244822	119132	0	0	0	34.1	0	0	0	0	0	0	0	0
SULFOSULFURON	0	0	0	0	0	0	0	0	0	0	0	0	0	0	0	0	0	0	0	0	0	0	0	0	0	0	0
SULFOXAFLOR	0	0	0	0	0	0	0	0	0	0	0	0	0	0	0	0	0	0	0	0	0	0	0	0	0	0	0
SULFURIC ACID	0	0	0	0	0	0	0	0	0	0	0	0	0	0	0	0	0	0	0	0	0	0	0	0	0	0	0
SULPROFOS	0	0	0	0	0	0	0	0	0	0	0	0	0	0	0	0	0	0	0	0	0	0	0	0	0	0	0
TCA	0	0	0	0	0	0	0	0	0	0	0	0	0	0	0	0	0	0	0	0	0	0	0	0	0	0	0
TCMTB	0	0	0	0	0	0	0	0	0.1	0	0	0	0	0	0	0	0	0	0	0	0	0	0	0	0	0	0
TEBUFENOZIDE	0	0	0	0	0	0	0	0	8.2	4.3	0	0	0	0	0	0	0	0	0	0	0	0	0	0	0	0	0
TEBUTHIURON	0	2351.3	0	0	0	0	0	0	0	0	0	0	0	0	0	0	0	0	0	0	0	0	0	0	0	0	0
TEMEPHOS	0	0	0	0	0	0	0	0	0	0	0	0	0	0	0	0	0	0	0	0	0	0	0	0	0	0	0
TERBACIL	0	0	0	0	0	0	0	0	0	0	0	0	0	0	0	0	0	0	0	0	0	0	0	0	0	0	0
TERBUTRYN	5429.35	0	0	0	0	0	0	0	0	0	0	0	0	0	0	0	0	0	0	0	0	0	0	0	0	0	0
TETRABOROHYDRATE	0	0	0	0	0	0	0	0	0	0	0	0	0	0	0	0	0	0	0	0	0	0	0	0	0	0	0
TETRAOXOSULFATE	0	0	0	0	0	0	0	0	0	0	0	0	0	0	0	0	0	0	0	0	0	0	0	0	0	0	0
TETRATHIOCARBONATE	0	0	0	0	0	0	0	0	0	0	0	0	0	0	0	0	0	0	0	0	0	0	0	0	0	0	0
THIABENDAZOLE	0	0	0	0	0	0	0	0	0	0	0	0	0	0	0	0	0	0	0	0	0	0	0	0	0	0	0
THIACLOPRID	0	0	0	0	0	0	0	0	0	0	0	0	0	0	0	0	0	0	0	0	0	0	0	0	0	0	0
THIAMETHOXAM	0	0	0	0	0	0	0	0	0	0	0	0	37501.8	74930.9	50775	78349.5	92163.4	127648	151135	162952	207702	194947	259739	0	2.8	0	0
THIAZOPYR	0	0	0	0	0	0	0	0	0	0	0	0	0	0	0	0	0	0	0	0	0	0	0	0	0	0	0
THIDIAZURON	0	0	0	0	0	0	3.8	1	0	0	0	0	0	0	0	0	0	0	0	0	0	4.6	0	0	0	0	0
THIOBENCARB	0	0	0	0	5367.35	0	0	0	0	0	0	0	0	0	0	0	0	0	0	0	0	0	0	0	0	0	0
THIODICARB	90075.4	27701.1	54158.2	225236	64723.2	3720.75	39.7	20.15	0.6	31.7	5.4	7.65	9.9	7	4.1	19.1	87.5	134.8	14.6	10.2	5.8	53.5	0	0	0	0	0
TOLCLOFOS-METHYL	0	0	0	0	0	0	0	0	0	0	0	0	0	0	0	0	0	0	0	0	0	0	0	0	0	0	0
TOLFENPYRAD	0	0	0	0	0	0	0	0	0	0	0	0	0	0	0	0	0	0	0	0	0	0	0	0	0	0	0
TRALKOXYDIM	0	0	0	0	0	0	0	0	0	0	0	0	0	0	355.7	0	0	0	0	0	0	0	0	0	0	0	0
TRALOMETHRIN	0	0	0	0	19.45	0	0	0	0	0	0	0	0	0	0	0	0	0	0	0	0	0	0	0	0	0	0
TRI-ALLATE	2872.75	0	0	0	1829.15	0	0	0	0	0	0	0	0	0	0	0	0	0	0	0	0	0	0	0	0	0	0
TRIADIMEFON	0	0	0.1	0	0	0	19.6	0	0	0	0	0	0	0	0	0	0	0	0	0	0	0	0	0	0	0	0
TRIADIMENOL	0	0	0	0	0	0	0	0	0	0	0	0	0	0	0	0	0	0	0	0	0	0	0	0	0	0	0
TRIASULFURON	0	0	0	0	181.15	0	0	0	0	0	0	0	0	0	0	0	0	0	0	0	0	0	0	0	0	0	0
TRIAZAMATE	0	0	0	0	0	0	0	0	0	0	0	0	0	0	0	0	0	0	0	0	0	0	0	0	0	0	0
TRIBUFOS	1696.05	0	0	0	0	0	0	0	0	0	0	0	0	0	0	0	0	0	0	0	0	32.4	0	0	0	0	0
TRICHLORFON	149466	57423.4	0	0	58432.1	0	0	0	0	0	0	0	0	0	0	0	0	0	0	0	0	0	0	0	0	0	0
TRIDIPHANE	177435	54369.7	223739	307722	91787.4	11534.5	0	0	0	0	0	0	0	0	0	0	0	0	0	0	0	0	0	0	0	0	0
TRIFLOXYSULFURON	0	0	0	0	0	0	0	0	0	0	0	0	0	0	0	0	0	0	0	0	0	0	0	0	0	0	0
TRIFLUMIZOLE	0	0	0	0	0	0	0	0	0	0	0	0	0	0	0	0	0	0	0	0	0	0	0	0	0	0	0
TRIFLUSULFURON	0	0	0	0	0	0	0	0	0	0	0	0	0	0	0	0	0	0	0	0	0	0	0	0	0	0	0
TRIFORINE	0	0	0	0	0	0	0	0	0	0	0	0	0	0	0	0	0	0	0	0	0	0	0	0	0	0	0
TRIMETHACARB	70856.5	28594.7	63458.9	42436.2	91695.1	9586.75	0	0	0	0	0	0	0	0	0	0	0	0	0	0	0	0	0	0	0	0	0
TRINEXAPAC	0	0	0	0	0	0	0	0	0	0	0	0	0	0	0	0	0	0	0	0	0	0	0	0	0	0	0
TRITICONAZOLE	0	0	0	0	0	0	0	0	0	0	0	0	0	0	0	0	0	0	0	0	0	0	0	0	0	0	0
UNICONAZOLE	0	0	0	0	0	0	0	0	0	0	0	0	0	0	0	0	0	0	0	0	0	0	0	0	0	0	0
VERNOLATE	9157.1	446.3	0	0	0	0	119.1	103.6	0	0	0	0	0	0	0	0	0	0	0	0	0	0	0	0	0	0	0
VINCLOZOLIN	0	0	0	0	0	0	0	0	0	0	0	0	0	0	0	0	0	0	0	0	0	0	0	0	0	0	0
ZINEB	0	0	0	0	0	0	0	0	0	0	0	0	0	0	0	0	0	0	0	0	0	0	0	0	0	0	0
ZIRAM	0	0	0	0	0	0	0	0	0	0	0	0	0	0	0	3.4	0	0	0	0	0	0	0	0	0	0	0
ZOXAMIDE	0	0	0	0	0	0	0	0	0	0	0	0	0	0	0	0	0	0	0	0	0	0	0	0	0	0	0

## Sheet: Soybean
Data in [kg]	1992	1993	1994	1995	1996	1997	1998	1999	2000	2001	2002	2003	2004	2005	2006	2007	2008	2009	2010	2011	2012	2013	2014	2015	2016	2017	2018
TOTAL	3.73038e+07	3.86509e+07	4.13074e+07	3.87819e+07	4.26862e+07	4.19323e+07	3.94379e+07	3.94403e+07	4.01525e+07	4.24973e+07	4.06561e+07	4.36836e+07	4.58037e+07	4.692e+07	4.50929e+07	4.4468e+07	5.62909e+07	5.82254e+07	6.20505e+07	6.44851e+07	7.27641e+07	7.48171e+07	8.56259e+07	9.12011e+07	9.22327e+07	1.05515e+08	1.073e+08
GLYPHOSATE	1.04595e+06	2.06124e+06	2.23689e+06	3.20492e+06	4.07235e+06	6.99734e+06	1.43451e+07	1.8958e+07	2.19453e+07	2.60525e+07	2.89384e+07	3.31486e+07	3.52241e+07	3.50226e+07	3.44861e+07	3.37217e+07	4.3564e+07	4.39713e+07	4.65471e+07	45533532	5.00882e+07	5.07841e+07	5.2604e+07	5.34196e+07	5.26329e+07	5.2803e+07	4.85527e+07
METOLACHLOR-S	0	0	0	0	0	0	589533	576861	1.01428e+06	1.10524e+06	780556	744231	805775	790161	738064	794954	968664	1.68386e+06	2.66728e+06	3.01283e+06	3.75909e+06	3.63959e+06	4.52395e+06	8.3622e+06	8.6784e+06	9.56468e+06	1.09178e+07
DICAMBA	67423.5	85584.4	61718.1	77550	11156.1	1286.75	0	3867.85	15181.4	57592.8	115310	95145.9	54293.6	86462.4	118100	69185.3	150755	148557	429198	254193	192332	407427	428169	285567	766160	3.4383e+06	6.34571e+06
GLUFOSINATE	0	0	0	0	0	0	3278.15	0	0	0	0	0	31915.3	13277.9	35594.5	41842.8	107411	124415	371485	398741	844755	698370	1.64525e+06	1455145	2.26461e+06	4.63994e+06	5.86513e+06
2,4-D	532366	882852	1.03074e+06	1.50114e+06	1.11998e+06	978174	843622	749928	1.07911e+06	1.05328e+06	999206	1.09202e+06	1178942	1.03487e+06	1347549	1.22269e+06	1.75297e+06	1.93701e+06	2.2352e+06	2.69081e+06	3.64176e+06	3.68767e+06	4.01609e+06	4.51085e+06	4.81946e+06	4.73919e+06	4.29437e+06
ACETOCHLOR	0	0	6162.2	29442.6	0	0	0	0	13556.4	0	0	0	0	0	0	0	0	0	0	791016	918474	1.58766e+06	2.0595e+06	2.23742e+06	2.61188e+06	2.6057e+06	3.56457e+06
METOLACHLOR	4.21831e+06	4.15352e+06	5.05952e+06	4.6946e+06	5.21699e+06	4.90264e+06	3.60001e+06	2.51095e+06	1.55486e+06	986673	266585	229781	650043	173501	251126	563043	638211	615823	486413	1.35862e+06	1.42764e+06	1.39636e+06	1.75856e+06	2.20198e+06	2.02496e+06	3.36929e+06	3.00706e+06
FOMESAFEN	167346	215333	260344	275394	506111	519082	555112	477089	595095	359401	253300	254426	251434	322603	208688	199398	209715	451053	643135	833229	1.00142e+06	1070924	1.30584e+06	2.05222e+06	2.72366e+06	2.73787e+06	2.36869e+06
PARAQUAT	384891	355928	335472	499257	340938	339172	297909	245797	241488	324384	229015	335102	329196	1.29643e+06	288173	358620	369724	389061	555562	557184	556561	575226	1.02504e+06	1.55938e+06	1.59354e+06	2.17893e+06	2.32171e+06
METRIBUZIN	1.23881e+06	1.15813e+06	1.11199e+06	1.03421e+06	972236	878395	544253	436143	347177	317641	218066	198519	158378	240838	174176	160739	175917	260017	309318	351912	448028	624936	784074	1.38783e+06	1.60671e+06	2.15627e+06	2.16341e+06
ACEPHATE	54700.1	174272	256141	93917.9	11760.5	12378.4	0	0	0	0	0	0	65521	136513	367551	318470	305864	467161	316236	325766	660572	176198	588219	670507	797853	2.09545e+06	1.84532e+06
SULFENTRAZONE	0	0	0	0	0	148115	224246	199581	191280	232044	237679	291426	281432	133338	104040	134080	119276	186119	182036	338901	479027	740455	1.10169e+06	1.4135e+06	1.60551e+06	1.68069e+06	1.49037e+06
DIMETHENAMID-P	0	0	0	0	0	0	0	0	0	0	40784.8	110248	97971.2	123717	120847	112280	109582	190939	93599.5	113068	218522	447009	538583	727314	792135	1.01196e+06	1291338
PENDIMETHALIN	4.9645e+06	5.43392e+06	6.29132e+06	6.81735e+06	6.62191e+06	7.42756e+06	5.7475e+06	4.33718e+06	3.41259e+06	3.06975e+06	2.57019e+06	1.94932e+06	2.14857e+06	1.6633e+06	1.41803e+06	1.21464e+06	1.29033e+06	1.57383e+06	1.363e+06	1.63318e+06	1.05565e+06	1.32792e+06	1.71039e+06	1.81456e+06	1.79464e+06	1.8813e+06	1.27357e+06
TRIFLURALIN	6.90156e+06	6.11676e+06	6.80469e+06	5.416e+06	5.79003e+06	6.09102e+06	4.59817e+06	4.22843e+06	3.36555e+06	2.52871e+06	2.01809e+06	1.60734e+06	1.3821e+06	1.30983e+06	1.34872e+06	917179	944741	824699	993564	1.00074e+06	1.14409e+06	1.0748e+06	1.18757e+06	1.08215e+06	1.21079e+06	1.4441e+06	1.08804e+06
CHLORPYRIFOS	120227	532031	335632	223422	158018	183923	1	0	0	0	0	0	147063	589121	583853	940067	1.59952e+06	1.09844e+06	710076	748800	733454	742412	1.31212e+06	720858	510074	1.08218e+06	771716
CLETHODIM	56675.9	66376.7	103980	184966	153794	225059	178909	164120	169653	128351	103539	93629.9	105534	114909	73035.6	61419.4	91324.2	201452	207534	161261	271077	285453	414276	385465	473173	435443	728585
BENTAZONE	2.46012e+06	2.1819e+06	2.33729e+06	2.16304e+06	2.34677e+06	2.40342e+06	1.12395e+06	785129	561654	535236	331293	200864	202543	220656	223680	86546.9	162129	167311	123437	177745	83792.5	221876	254837	449616	277441	231993	675871
PYROXASULFONE	0	0	0	0	0	0	0	0	0	0	0	0	0	0	0	0	0	0	0	0	0	111916	280031	236428	281250	454016	641268
CHLOROTHALONIL	19410.5	822004	298337	33677.9	22160.8	34049.9	0	0	0	0	0	0	0	164242	177092	511633	78273.7	44077.4	24392.9	0	40146.2	23490.5	212318	408956	84099.4	447685	632150
ETHALFLURALIN	725736	528694	547194	644444	459834	222862	592147	545018	362483	280709	111605	273819	298431	64207.2	33591.3	37910.6	6754.75	59444.9	4196.75	9514.08	39289.6	64638	151524	205101	104885	505227	437604
ACIFLUORFEN	530543	518775	580191	618752	830943	769372	405486	245430	210890	241990	155824	129071	99375.2	93278.9	75412.8	44786.4	62740.4	105818	98846.2	102768	98559	291114	451244	393253	412342	346880	405842
FLUMIOXAZIN	0	0	0	0	0	0	0	0	0	20488.8	23403.8	22140.7	45995.5	71929.4	69097.4	70557.3	125531	210536	225710	305837	292304	320341	457955	451567	405620	397787	395775
PHORATE	18975.2	44744.5	12445.4	7348	37074.1	73953.4	0	0	0	0	0	0	38426.4	1931.5	0	0	0	0	0	0	0	5553.65	0	0	0	5425.2	347213
PYRACLOSTROBIN	0	0	0	0	0	0	0	0	0	0	0	0	0	78461.4	102650	139851	257972	301974	229729	262299	192471	237804	289924	222616	282484	334525	346974
ALACHLOR	5.18417e+06	5.17028e+06	5.68796e+06	3.45312e+06	2.88836e+06	2.28672e+06	1625377	1.26963e+06	767094	990040	710455	696785	450623	450775	908418	390189	246991	531778	379681	308370	968130	190166	448082	53371.2	16124.9	223024	317489
IMAZETHAPYR	414748	418532	560354	714464	654820	634283	316105	315757	199889	171044	139638	105379	103520	71562.2	65811.9	66717.6	131177	111807	113139	147186	183098	162898	192611	212027	198430	235625	309100
AZOXYSTROBIN	0	0	0	0	0	132.45	0	0	0	0	0	0	0	112542	101676	97451.1	124806	147751	165651	166025	217943	237577	230720	226094	203727	240863	287107
SIMAZINE	0	11901.7	2241.7	0	0	0	0	0	0	0	0	0	0	0	0	0	0	0	0	102200	96441.5	79638.8	48492.1	110147	74346	259726	259726
IMAZAQUIN	521949	611384	537649	449838	445815	388284	246957	193898	128760	83127.9	61240.1	66654.2	112521	46062.2	50719.2	53799.4	78038.3	55154.5	60852.3	58363.3	83385.9	73464.5	51060.7	38347.8	23206.6	70999.5	247391
THIOPHANATE-METHYL	38695.4	97551.6	19732	785.2	10665.9	40982.2	0	0	0	0	0	0	0	0	6837.35	4449.6	54223.6	110556	20567.1	34010.7	106713	107056	370327	232705	106066	202715	240192
PROPICONAZOLE	71452.5	1785.7	5919.15	0	776.4	5498.85	0	0	0	0	0	0	0	55654.8	40469.2	44096.4	90703.7	94896.6	53502.6	68747.1	117235	91203.2	98736.1	112087	102619	182921	187146
BIFENTHRIN	0	0	0	0	0	84.55	0	0	0	0	0	0	67.15	0	0	6977.2	33198.6	114937	67028.8	93278.7	149839	145246	119190	157123	121678	187907	184148
PHOSPHORIC ACID	0	0	0	0	0	0	0	0	0	0	0	0	0	0	0	0	0	0	0	0	0	11345.1	53470.5	246021	132420	175970	175970
LINURON	688934	710102	532535	385334	362985	416135	264702	167678	103449	96545.1	142193	47189.3	12459.8	177618	11557.8	11146.3	0	0	72593.4	29336	48262.5	248471	32439.6	44286.9	61973.1	129400	162865
DIFENOCONAZOLE	0	0	0	0	0	0	0	0	0	0	0	0	0	0	0	0	0	0	0	0	0	36148.1	71864.2	76515.9	104180	115576	158382
LACTOFEN	75506.4	64156	109039	163500	168995	146788	78525.1	76940.2	63468.4	66467.1	53875.1	36156.2	34609.3	44666	33235.1	19824.4	39236.6	90273.5	103489	129352	168802	306627	319286	330345	315103	201091	157543
ATRAZINE	193905	47406.6	0	0	0	0	0	0	0	0	0	0	0	0	0	0	0	0	0	0	0	0	0	0	0	149890	149890
FLUXAPYROXAD	0	0	0	0	0	0	0	0	0	0	0	0	0	0	0	0	0	0	0	0	11919.3	56503.6	91223.1	83174.1	113695	146169	143500
FLUAZIFOP	211272	273270	282102	317730	356895	359693	290968	217018	206097	165481	85882.5	100700	87467	64021.6	78301.1	73702.6	58109	155084	106670	62073.9	78880.8	58431.2	83051.7	118370	121109	88838	132519
TRIFLOXYSTROBIN	0	0	0	0	0	0	0	0	0	0	0	0	0	11904.2	6747.4	31823.3	29891.4	59827.3	31735.1	80308.3	48275.2	79234.7	88359.4	122981	98407.9	144248	130658
PICOXYSTROBIN	0	0	0	0	0	0	0	0	0	0	0	0	0	0	0	0	0	0	0	0	0	61978.3	111866	78401.9	75999.5	105369	110756
CYHALOTHRIN-LAMBDA	36.7	1380.15	710.35	1414.1	2849.25	4786.15	0	0	0.1	1.25	2.4	7.6	16622.9	39097.4	42217.4	53694.5	116876	105934	89240.2	87003.8	47317.5	73754	89350.1	97247	94033.1	103814	110036
CHLORANTRANILIPROLE	0	0	0	0	0	0	0	0	0	0	0	0	0	0	0	0	0	0	0	0	0	15234	62067.1	54858.1	47216.3	98633.6	109774
SAFLUFENACIL	0	0	0	0	0	0	0	0	0	0	0	0	0	0	0	0	0	0	28151.1	31667.2	39537.7	61465.8	67271.9	108938	95139.1	90389.7	104420
TEBUCONAZOLE	0	0	0	0	0	0	0	0	0	0	0	0	0	25824.2	38921.7	41799	58493.6	61462.4	59505.9	147058	137187	117345	60511.8	83482.5	87587.9	88138.1	102808
CLORANSULAM-METHYL	0	0	0	0	0	0	16898.7	25136.8	33403.7	34891.4	25150.7	21052.2	17888.5	18190.3	19111.3	15056.9	32751.9	33543.8	39366.8	40052.1	43629.9	74242.4	96649.9	99492.1	101386	113222	102198
CHLORIMURON	106905	101105	114022	106147	100430	107862	88578.1	59618.6	47775.2	40039.1	37183.3	39874.9	45827.5	23590.2	24156.9	32931.3	54330.9	49836	67784.2	109929	111450	120558	148356	124859	132209	106205	98476.1
SULFUR	41054.4	45453.7	30881.8	103720	22875.9	0	0	0	0	0	0	0	619.5	147190	142510	250031	0	0	0	0	0	0	0	0	0	93366.6	93366.6
PERMETHRIN	59566	31698.6	20884.2	17757.5	18483.2	30839.9	0	0	0	0	0	0	31052.1	35813.8	19501.7	21176.6	34002.8	42217.9	32009.9	39674.6	86103.9	34124	81752.4	61027.6	49178.7	59424	89320.3
DIMETHOATE	31011.7	88231.7	22488.8	4770.88	35518.2	41534	0	0	2.3	12.8	23.3	0	21458.6	195308	16057.6	22509.3	191.75	4470.8	45706.7	75478.3	222276	14724.9	9541.1	15432.3	15866.5	18749.5	87972.9
NORFLURAZON	19966.4	9004.73	47720	5708.95	26585.8	5007.6	7379.15	2086.3	526.75	1465.5	2703.4	0	0	0	0	0	0	0	0	0	0	0	0	0	0	0	81496.8
PROTHIOCONAZOLE	0	0	0	0	0	0	0	0	0	0	0	0	0	0	0	0	9553.1	2794	397.45	36151.8	11465.9	28105.3	34588.8	41968.5	31503.6	54831.6	76682.9
THIAMETHOXAM	0	0	0	0	0	0	0	0	0	0	0	0	0	0	72930	89486.1	161270	227277	177132	218052	189298	180750	213458	53177.7	65298	39406.5	68064.7
OXYFLUORFEN	160.6	230.375	300.15	27389.8	673.275	1446.9	2095.95	4633.35	19204.9	2063.95	0	0	0	0	0	0	0	0	0	0	0	34927.9	23266.8	5652.1	7701.15	124999	65237.1
CYPERMETHRIN	3828.35	1265.03	1521.25	940.8	956.175	2688.95	0	0	0	0	0	0	114.6	529.75	832.9	7950.95	27584.8	6835.6	53312.7	53276.6	58846.1	3905.15	7136.5	3207.45	3871.65	128023	58318.4
TETRACONAZOLE	0	0	0	0	0	0	0	0	0	0	0	0	0	15681.8	5711	63789.4	74676.5	49298.8	51140.1	60336.2	42310.2	56144.8	48705.4	31198.8	37680.8	39222.9	55454.8
IMIDACLOPRID	0	0	0	0	0	0	0	0	0	0	0	0	0	0	12799.2	16846.7	49968.5	103604	425237	332757	378406	435720	423907	45663.5	39298.8	79768.8	55185.4
FLUTRIAFOL	0	0	0	0	0	0	0	0	0	0	0	0	0	0	0	1801.9	668.4	7750.1	7583.73	9056.7	9232.15	12653.6	14965.2	61958.6	25797.8	66799.9	47392.9
FLUOXASTROBIN	0	0	0	0	0	0	0	0	0	0	0	0	0	0	0	0	0	0	1000.4	79925.7	21202.9	51660.9	20598.8	25596.8	20865.8	50696.9	45906.2
FLUFENACET	0	0	0	0	0	0	44712.4	97800.9	90813.9	73341.1	58911.5	40561.2	74111.5	124390	53355	38206.2	61846.8	105304	65675.8	33862.3	52023.1	61770.5	83838.7	284057	20323.4	13064.7	43629.8
METHOXYFENOZIDE	0	0	0	0	0	0	0	0	0	0	0	0	0	3695.75	1230.23	1714.25	4955.65	3884.85	11034.6	95351.2	23939.2	22077	11441.8	10898.1	51250.3	55399.8	41337.2
BOSCALID	0	0	0	0	0	0	0	0	0	0	0	0	0	0	0	0	0	0	0	0	0	0	0	15787.5	27508.8	51519.7	39483.6
2,4-DB	41416.5	55579.5	66781.6	66734	52485.8	37562.5	32881.6	54652.9	65635.8	50746.5	38992.6	31122	34990.2	26756.3	28654.7	24371.5	126899	48623.5	61905.2	90693.6	36267	41116.4	13623	22764.7	43560.2	49299.9	39165.3
CYPROCONAZOLE	0	0	0	0	0	0	0	0	0	0	0	0	0	0	0	0	0	2966.6	33246.1	42419.9	59699.6	33433.3	26281.8	32819.4	17862.6	30853.1	36417.1
QUIZALOFOP	65935.6	90168.2	84761.4	109614	103928	93619.5	58983.8	36459.3	24454.1	26727.3	29046	19305.2	19741.9	33893	24325.4	15853.6	16581.7	17628.6	20109.8	21254.5	29561.2	55582	47423.9	44883	38238.9	45735.1	35775.6
CYFLUTHRIN	0	0	42	0	404.8	1291.5	0	0	0	0	0	0	9461.1	27586.8	9980	22939.7	35735.7	39591	41054.4	32923.2	31547.3	35663.5	42016.6	29609.8	27186.1	36003.4	32556.8
DIFLUBENZURON	2719.95	26099.2	14991	3861.35	2524.72	5836.2	0	0	0	0	0	0	5659.35	14684.5	3938.1	3380.8	5414	34198.9	31202.4	6006.2	14504.9	10166.2	19830.2	24870.9	7912.25	28033	26920.8
FLUMICLORAC	0	0	0	5778.5	17296.5	15540.9	7892.9	7612.5	9857.7	8365.25	12329.7	10103.2	7757.65	12666.5	17104.8	10912.1	18930.4	11574.5	20441.4	16933.7	23071.2	24377.6	17580.3	22842	21380.2	33940.1	26718.4
DELTAMETHRIN	0	0	0	0	0	0	0	0	0	0	0	0	86.1	130.2	390.3	1549.03	4434.3	707.95	1750.7	8798.6	4716.38	5220.45	9162.75	9575.27	31669.9	12459.9	26580.6
CARBARYL	117326	164386	281547	109626	104522	186017	0	0	0	0	0	0	2110.35	39685.8	123601	94500.7	58010.4	78173.1	106996	49180.6	105902	140254	295295	128639	8406.6	25421	25421
INDOXACARB	0	0	0	0	0	0	0	0	0	0	0	0	0	0	0	0	0	1436.75	6445.53	17285	20670.2	7481.5	1182.83	32588.5	0	21903.8	22825.3
BENZOVINDIFLUPYR	0	0	0	0	0	0	0	0	0	0	0	0	0	0	0	0	0	0	0	0	0	0	0	0	6333.7	12093	22640.7
IMAZAMOX	0	0	0	0	0	4176.5	83594.1	42305.6	68704	56163.9	41796.5	28188.8	24226.2	18985.6	12082.9	10712.2	14421.9	11840.5	21711.7	18919.2	10892.7	16154.8	13808.4	15525.5	12236.4	9760.55	19417
ZETA-CYPERMETHRIN	0	0	53.5	179.7	1135.25	133.95	0	0	0	0	0	0	11814.1	10248.5	8167.43	17024.6	21289.8	19034.3	16473.6	11025	12990	20643.5	21761.7	18142.4	16920.4	20542.9	18315.7
ESFENVALERATE	7346.55	2294.65	3535.85	2221.85	22113.6	15135.2	0	0	0	0	0	0	11252.4	21495.5	38143.2	25336.4	40567	36658.6	33718.2	26113.5	19355.4	32640.2	34415	23637.5	13974.6	17289.8	18310.2
FLUBENDIAMIDE	0	0	0	0	0	0	0	0	0	0	0	0	0	0	0	0	0	0	0	13699.8	75881.2	49869.7	27651.5	51208.1	27647	18092.5	18092.5
CLOTHIANIDIN	0	0	0	0	0	0	0	0	0	0	0	0	0	0	0	0	0	0	10236.9	16653	32611.8	48900.4	122609	16175	26007.5	31453.2	17723
FLUMETSULAM	0	7.55	55669.3	53376.9	78638.9	94402.9	73485.3	58249	45231.8	30285.7	16574.9	16720	21719.8	20324.7	16646.8	20826.6	25305.9	20502.6	63989.3	10712.7	14905.5	11623.2	20243.4	54256.4	28501.4	17252.2	17662.7
THIFENSULFURON	6535.8	9795.9	13533.4	11214.8	9645.6	8645.75	6189.35	4839.25	4547.2	4188.85	2523.95	3336.6	4114.12	3353.3	3330.15	3005.15	5432.95	8530.7	9938.05	13181.5	15932.3	16853.5	32227.4	26102.3	24182.8	24051.1	17174.6
FLUAZINAM	0	0	0	0	0	0	0	0	0	0	0	0	0	0	0	0	0	0	0	0	0	0	0	2598.75	5352.88	21569.2	16164.8
CLOMAZONE	904739	919702	964522	907648	1.07737e+06	1.33105e+06	1.03255e+06	452241	494380	341544	278583	315071	113209	124480	116395	74871.2	89972.8	7627.7	4931.6	9067.45	1412.2	15570	5501.95	37760.3	13427.5	1104.95	15696.6
CARFENTRAZONE-ETHYL	0	0	0	0	0	0	0	0	6018.3	4572.85	1421.55	2929	2992.1	7149.75	3528.97	5837.15	9251.62	5356.15	4595.43	3858.55	2300.82	3549.65	12238.9	12936.1	14569.2	22296.8	15027
RIMSULFURON	0	0	0	0	20.1	0	0	0	0	0	0	494.1	664.45	0	0	0	0	0	0	13084.5	11464.5	9815.5	21286.5	16551.7	13289.9	19568.7	12330.9
THIODICARB	6425.15	78680.9	100474	44649.6	27346.8	40700.2	0	0	0	0	0	0	32491.8	7955.7	1895.3	57860.2	3824.3	5615.47	8184.7	12858.4	3164.05	0	0	0	0	12217.3	12217.3
DIFLUFENZOPYR	0	0	0	0	0	0	0	0	0	0	0	0	0	0	3217.3	1089.05	1368.2	0	0	0	0	3722.35	7798	6181.53	5334.45	5928.3	12128.6
ALPHA CYPERMETHRIN	0	0	0	0	0	0	0	0	0	0	0	0	0	0	0	0	0	0	0	0	0	766.85	10627.2	13245.9	5006.1	7992.9	11366.8
CYHALOTHRIN-GAMMA	0	0	0	0	0	0	0	0	0	0	0	0	132.75	3586.7	4631.25	5984.95	7709.52	11557	4935.15	9804	10550.8	19875.5	14406.6	9826.48	2111.55	5711.45	11269.3
SPINETORAM	0	0	0	0	0	0	0	0	0	0	0	0	0	0	0	0	0.2	0	282.6	0	0	0	0	1064.45	4608.43	10545.4	10002.3
FENOXAPROP	30812	36182.8	34513.9	60457.8	75197.2	78741.8	65908.1	52596.9	45827.7	36317.4	21726.4	19964.5	15689.9	15068.9	16494.5	11720.9	14307.9	15563.2	15725	9294.45	8031.85	3905.35	8873.8	7126.4	7605.6	8953.9	9299.7
ABAMECTIN	0	0	0	292.4	91.4	0	0	0	0	0	0	0	0	0	0	0	0	0	0	97.05	0	0	478.7	0	0	6398.9	9026.9
FLUTHIACET-METHYL	0	0	0	0	0	0	0	0	0	0	0	0	0	0	0	0	993.6	3145	3744.25	4798.7	5165.5	8238.65	10272	9087.85	9174.08	8550.95	7158.5
TRIBENURON METHYL	338.6	5670.65	3178.9	1434.15	0	0	86.5	56.85	185.35	1898.95	1452.65	2042.65	2863.55	7029.45	1932	6544.1	15729.5	5273.5	3874.9	7331.4	11904.5	7918.3	13613.6	6578.15	8123.48	8901.1	5650.35
SETHOXYDIM	284476	307434	284753	370179	468569	336316	221591	213004	171061	146738	107552	79851.4	81404.5	102548	40540.1	38749.1	72740.6	48531.3	28563.2	36916.9	12520.4	25331.8	15078.1	15480.8	66881.4	4455.88	5206
ACETAMIPRID	0	0	0	0	0	0	0	0	0	0	0	0	0	0	0	0	0	0	0	0	0	0	0	0	0	4507.1	4507.1
THIENCARBAZONE-METHYL	0	0	0	0	0	0	0	0	0	0	0	0	0	0	0	0	0	0	0	0	0	4151.35	3971.05	3378.48	4256.3	3078.85	3605.55
MESOTRIONE	0	0	0	0	0	0	0	0	0	0	0	0	0	0	0	0	0	0	0	0	0	0	0	0	0	0	3460.15
NICOSULFURON	0	154.5	3416.4	0	0	0	0	0	0	0	0	0	1332.05	0	0	0	0	0	0	0	160.2	887.8	1231.3	1393.1	380.55	2254.8	2688.4
PYRAFLUFEN ETHYL	0	0	0	0	0	0	0	0	0	0	0	0	93.65	6.9	0	47.4	0	0	85.35	116.8	169.7	238.6	91.4	191.775	50.85	261.65	1497.35
PENTHIOPYRAD	0	0	0	0	0	0	0	0	0	0	0	0	0	0	0	0	0	0	0	0	0	0	0	0	0	172.9	1370.5
MYCLOBUTANIL	0	0	0	0	0	0	0	0	0	0	0	0	0	1165.65	0	0	0	9550.25	0	914.85	0	0	0	0	0	0	1309
CHLORSULFURON	0	452.45	0	0	0	0	0	0	0	0	41.4	0	383.35	0	1383.5	996.125	723.85	0	1287.25	0	39.05	100.7	1930.8	1483.47	1594	846.9	1188.9
METHOMYL	48842.9	57617.3	76826.5	65082.1	11616.5	16353.8	0	0	0	0	0	0	433.8	0	0	0	18584.9	0	405.6	0	5638.95	0	2115.15	6726	2868.7	829.7	829.7
IODOSULFURON	0	0	0	0	0	0	0	0	0	0	0	0	0	0	0	0	325.55	646.825	142.925	291.425	755.65	1044.3	839.75	847.85	955.8	574.45	568.45
METSULFURON	0	25.7	0	0	0	0	0	0	0	0	8.45	0	75.8	0	275.1	203.65	408.45	3.35	257.4	0	6.4	18.975	385.15	297	339.8	168.9	237.4
SPINOSYN	0	0	0	0	0	0	0	0	0	0	0	0	0	0	0	1168.65	0	0	760.75	1526.65	2362.25	2650.9	552.3	1673.68	2795.05	226.1	226.1
HALAUXIFEN	0	0	0	0	0	0	0	0	0	0	0	0	0	0	0	0	0	0	0	0	0	0	0	0	0	0	193.55
PIPERONYL BUTOXIDE	0	152.1	3268.85	0	0	103.25	0	0	0	0	0	0	0	0	0	0	0	0	0	0	0	0	0	0	0	0.05	0.05
1-METHYL CYCLOPROPENE	0	0	0	0	0	0	0	0	0	0	0	0	0	0	0	0	0	0	0	0	0	0	0	0	0	0	0
6-BENZYLADENINE	0	0	0	0	0	0	0	0	0	0	0	0	0	0	0	0	0	0	0	0	0	0	0	0	0	0	0
ABSCISIC ACID	0	0	0	0	0	0	0	0	0	0	0	0	0	0	0	0	0	0	0	0	0	0	0	0	0	0	0
ACEQUINOCYL	0	0	0	0	0	0	0	0	0	0	0	0	0	0	0	0	0	0	0	0	0	0	0	0	0	0	0
ACIBENZOLAR	0	0	0	0	0	0	0	0	0	0	0	0	0	0	0	0	0	0	0	0	0	0	0	0	0	0	0
ALDICARB	26351.8	57667.9	22203.2	75746.6	74220	71704.4	0	0	0	0	0	0	17695.2	32395.6	7352.2	0	0	238560	138899	55966.8	34337.6	0	0	0	0	0	0
ALLYL ISOTHIOCYANATE	0	0	0	0	0	0	0	0	0	0	0	0	0	0	0	0	0	0	0	0	0	0	0	0	0	0	0
ALUMINUM PHOSPHIDE	0	0	0	0	0	0	0	0	0	0	0	0	0	0	0	0	0	0	0	0	0	0	0	0	0	0	0
AMETOCTRADIN	0	0	0	0	0	0	0	0	0	0	0	0	0	0	0	0	0	0	0	0	0	0	0	0	0	0	0
AMETRYN	0	0	0	0	6133.8	0	0	0	0	0	0	0	0	0	0	0	0	0	0	0	0	0	0	0	0	0	0
AMINOPYRALID	0	0	0	0	0	0	0	0	0	0	0	0	0	0	0	0	0	0	0	0	0	0	0	0	0	0	0
AMITRAZ	0	0	0	0	0	0	0	0	0	0	0	0	0	0	0	0	0	0	0	0	0	0	0	0	0	0	0
AMITROLE	0	0	0	0	0	0	0	0	0	0	0	0	0	0	0	0	0	0	0	0	0	0	0	0	0	0	0
AMMONIUM SULFAMATE	64313.4	0	0	0	0	0	0	0	0	0	0	0	0	0	0	0	0	0	0	0	0	0	0	0	0	0	0
ANILAZINE	0	0	0	0	0	0	0	0	0	0	0	0	0	0	0	0	0	0	0	0	0	0	0	0	0	0	0
ARSENIC ACID	0	0	0	0	0	0	0	0	0	0	0	0	0	0	0	0	0	0	0	0	0	0	0	0	0	0	0
ASULAM	0	0	0	0	0	0	0	0	0	0	0	0	0	0	0	0	0	0	0	0	0	0	0	0	0	0	0
AVIGLYCINE	0	0	0	0	0	0	0	0	0	0	0	0	0	0	0	0	0	0	0	0	0	0	0	0	0	0	0
AZADIRACHTIN	0	0	0	0	61.45	0	0	0	0	0	0	0	0	346.5	0	0	0	0	0	0	0	0	0	0	0	0	0
AZINPHOS-METHYL	0	59.75	19760.1	15511.7	750.25	344.15	0	0	0	0	0	0	0	0	0	0	0	0	0	0	0	0	0	0	0	0	0
BARBAN	2320.1	0	0	0	0	0	0	0	0	0	0	0	0	0	0	0	0	0	0	0	0	0	0	0	0	0	0
BARIUM POLYSULFIDE	0	0	30878.2	0	0	0	0	0	0	0	0	0	0	0	0	0	0	0	0	0	0	0	0	0	0	0	0
BENDIOCARB	0	0	0	0	0	0	0	0	0	0	0	0	0	0	0	0	0	0	0	0	0	0	0	0	0	0	0
BENFLURALIN	0	24130.5	0	6110.45	11926	0	0	0	0	0	0	0	0	0	0	0	0	0	0	0	0	0	0	0	0	0	0
BENOMYL	28925.4	27936.8	35397.6	44197.7	61813.1	49691.4	0	0	0	0	0	0	0	0	0	0	0	0	0	2936.75	0	0	0	0	0	0	0
BENSULFURON	0	0	0	0	0	0	0	0	0	0	0	0	0	0	0	0	0	0	0	0	0	0	0	0	0	0	0
BENSULIDE	0	0	203557	0	0	0	0	0	0	0	0	0	0	0	0	0	0	0	0	0	0	0	0	0	0	0	0
BENZOBICYCLON	0	0	0	0	0	0	0	0	0	0	0	0	0	0	0	0	0	0	0	0	0	0	0	0	0	0	0
BICYCLOPYRONE	0	0	0	0	0	0	0	0	0	0	0	0	0	0	0	0	0	0	0	0	0	0	0	0	0	0	0
BIFENAZATE	0	0	0	0	0	0	0	0	0	0	0	0	0	0	0	0	0	0	0	0	0	0	23080.3	0	3.6	0	0
BIFENOX	0	0	0	0	0	0	0	0	0	0	0	0	0	0	0	0	0	0	0	0	0	0	0	0	0	0	0
BISPYRIBAC	0	0	0	0	0	0	0	0	0	0	0	0	0	0	0	0	0	0	0	0	0	0	0	0	0	0	0
BORDEAUX MIXTURE	0	0	0	0	0	0	0	0	0	0	0	0	0	0	0	0	0	0	0	0	0	0	0	0	0	0	0
BROMACIL	0	0	0	0	0	0	0	0	0	0	0	0	0	0	0	0	0	0	0	0	0	0	0	0	0	0	0
BROMOXYNIL	6613.05	1708.38	565.2	8548.9	0	0	0	0	0	0	0	0	0	7598.25	0	0	0	0	0	0	0	0	1223.1	0	0	0	0
BUPROFEZIN	0	0	0	0	0	0	0	0	0	0	0	0	0	0	0	0	0	0	0	0	0	0	0	0	0	0	0
BUTRALIN	0	0	0	0	0	30449	0	0	0	0	0	0	0	0	0	0	0	0	0	0	0	0	0	0	0	0	0
BUTYLATE	1490.5	0	44958.9	1804.1	272	0	0	0	0	0	0	0	0	0	0	0	0	0	0	0	0	0	0	0	0	0	0
CALCIUM CHLORIDE	0	0	0	0	0	0	0	0	0	0	0.2	0	0	0	0	0	0	0	0	0	0	0	0	0	0	0	0
CALCIUM POLYSULFIDE	21609.5	0	0	0	0	0	0	0	0	0	0	0	0	0	0	0	0	0	0	0	0	0	0	0	0	0	0
CAPTAFOL	0	0	0	0	0	0	0	0	0	0	0	0	0	0	0	0	0	0	0	0	0	0	0	0	0	0	0
CAPTAN	266751	23107.3	95799	32838.6	90399.5	31819.2	0	0	0	0	0	0	0	0	0	451.35	17049.6	2856.72	3387.23	3524.35	1192.9	889.6	0	0	0	0	0
CARBOFURAN	85339.6	15925.4	22201.5	84891.6	59998.5	59828.2	0	0	0	0	0	0	6844.25	24915.1	24561.7	61223.1	51862.3	56576.4	0	0	0	0	0	0	0	0	0
CARBOPHENOTHION	0	0	0	0	0	0	0	0	0	0	0	0	0	0	0	0	0	0	0	0	0	0	0	0	0	0	0
CARBOXIN	0	0	0	0	0	0	0	0	0	0	0	0	0	0	3412.7	7524.65	23470.5	17611.3	46932.1	43795.1	14435.5	2997.75	690.25	0	0	0	0
CHINOMETHIONAT	0	0	0	0	0	0	0	0	0	0	0	0	0	0	0	0	0	0	0	0	0	0	0	0	0	0	0
CHLORAMBEN	103367	65112.7	100575	217250	24620.8	41296.2	0	0	0	0	0	0	0	0	0	0	0	0	0	0	0	0	0	0	0	0	0
CHLORDIMEFORM	0	0	0	0	0	0	0	0	0	0	0	0	0	0	0	0	0	0	0	0	0	0	0	0	0	0	0
CHLORETHOXYFOS	0	0	0	0	0	0	0	0	0	0	0	0	0	0	0	0	0	0	0	0	0	0	0	0	0	0	0
CHLORFENAPYR	0	0	0	0	0	0	0	0	0	0	0	0	0	0	0	0	0	0	0	0	0	0	0	0	0	0	0
CHLORIDAZON	0	0	0	4214.05	0	0	0	0	0	0	0	0	0	0	0	0	0	0	0	0	0	0	0	0	0	0	0
CHLORMEQUAT	0	0	0	0	0	0	0	0	0	0	0	0	0	0	0	0	0	0	0	0	0	0	0	0	0	0	0
CHLOROBENZILATE	0	0	0	0	0	0	0	0	0	0	0	0	0	0	0	0	0	0	0	0	0	0	0	0	0	0	0
CHLORONEB	0	0	0	0	0	0	0	0	0	0	0	0	0	0	0	643.25	4417.3	0	0	0	0	0	0	0	0	0	0
CHLOROPICRIN	576430	0	0	0	0	0	0	0	0	0	0	0	0	0	0	0	0	0	0	0	0	0	371528	0	0	0	0
CHLOROXURON	0	0	0	0	0	0	0	0	0	0	0	0	0	0	0	0	0	0	0	0	0	0	0	0	0	0	0
CHLORPROPHAM	0	0	0	0	0	0	0	0	0	0	0	0	0	0	0	0	0	0	0	0	0	0	0	0	0	0	0
CINNAMALDEHYDE	0	0	0	0	0	0	0	0	0	0	0	0	0	0	0	0	0	0	0	0	0	0	0	0	0	0	0
CLODINAFOP	0	0	0	0	0	0	0	0	0	0	0	0	0	0	0	0	0	0	0	0	0	0	0	0	0	0	0
CLOFENTEZINE	0	0	0	0	0	0	0	0	0	0	0	0	0	0	0	0	0	0	0	0	0	0	0	0	0	0	0
CLOPYRALID	17	46265.2	6896.73	2251.35	3733	225.15	0	0	0	0	0	0	0	0	0	0	0	0	0	0	0	0	0	0	0	0	0
CONIOTHYRIUM MINITANS	0	0	0	0	0	0	0	0	0	0	0	0	0	0	0	0	0	0	0	0	0	0	0	0	0	0	0
COPPER HYDROXIDE	0	0	5621.6	0	0	0	0	0	0	0	0	0	0	0	0	0	0	0	0	0	0	0	0	0	0	0	0
COPPER OCTANOATE	0	0	0	0	0	0	0	0	0	0	0	0	0	0	0	0	0	0	0	0	0	0	0	0	0	0	0
COPPER OXYCHLORIDE	0	0	0	0	0	0	0	0	0	0	0	0	0	0	0	0	0	0	0	0	0	0	0	0	0	0	0
COPPER OXYCHLORIDE S	0	0	0	3176.05	0	0	0	0	0	0	0	0	0	0	0	0	0	0	0	0	0	0	0	0	0	0	0
COPPER SULFATE	0	0	0	0	0	0	0	0	0	0	0	0	0	0	0	550403	99031.6	0	0	0	0	0	0	0	0	0	0
COPPER SULFATE TRIBASIC	0	0	0	0	0	0	0	0	0	0	0	0	0	0	0	0	0	0	0	0	0	0	0	0	0	0	0
CPPU	0	0	0	0	0	0	0	0	0	0	0	0	0	0	0	0	0	0	0	0	0	0	0	0	0	0	0
CRYOLITE	0	0	0	0	0	0	0	0	0	0	0	0	0	0	0	0	0	0	0	0	0	0	0	0	0	0	0
CUPROUS OXIDE	0	0	0	0	0	0	0	0	0	0	0	0	0	0	0	0	0	0	0	0	0	0	0	0	0	0	0
CYANAMIDE	0	0	0	0	0	0	0	0	0	0	0	0	0	0	0	0	0	0	0	0	0	0	0	0	0	0	0
CYANAZINE	379194	140508	0	1815.2	0	0	0	0	0	0	0	0	0	0	0	0	0	0	0	0	0	0	0	0	0	0	0
CYANTRANILIPROLE	0	0	0	0	0	0	0	0	0	0	0	0	0	0	0	0	0	0	0	0	0	0	0	0	0	0	0
CYAZOFAMID	0	0	0	0	0	0	0	0	0	0	0	0	0	0	0	0	0	0	0	0	0	0	0	0	0	0	0
CYCLANILIDE	0	0	0	0	0	0	0	0	0	0	0	0	0	0	0	0	0	0	0	0	0	0	0	0	0	0	0
CYCLANILIPROLE	0	0	0	0	0	0	0	0	0	0	0	0	0	0	0	0	0	0	0	0	0	0	0	0	0	0	0
CYCLOATE	0	0	292.55	0	0	0	0	0	0	0	0	0	0	0	0	0	0	0	0	0	0	0	0	0	0	0	0
CYFLUFENAMID	0	0	0	0	0	0	0	0	0	0	0	0	0	0	0	0	0	0	0	0	0	0	0	0	0	0	0
CYFLUMETOFEN	0	0	0	0	0	0	0	0	0	0	0	0	0	0	0	0	0	0	0	0	0	0	0	0	0	0	0
CYHALOFOP	0	0	0	0	0	0	0	0	0	0	0	0	0	0	0	0	0	0	0	0	0	0	0	0	0	0	0
CYMOXANIL	0	0	0	0	0	0	0	0	0	0	0	0	0	0	0	0	0	0	0	0	0	0	0	0	0	0	0
CYPRODINIL	0	0	0	0	0	0	0	0	0	0	0	0	0	0	0	0	0	0	0	0	0	0	0	0	0	0	0
CYROMAZINE	0	0	0	0	0	0	0	0	0	0	0	0	0	0	0	0	0	0	0	0	0	0	0	0	0	0	0
CYTOKININ	0	0	51.05	21.35	51.55	17.75	0	0	0	0	0	0	0	0	0	0	0	0	0	0	0	0	0	0	0	0	0
DALAPON	0	0	0	0	0	0	0	0	0	0	0	0	0	0	0	0	0	0	0	0	0	0	0	0	0	0	0
DAMINOZIDE	0	0	17.25	0	0	0	0	0	0	0	0	0	0	0	0	0	0	0	0	0	0	0	0	0	0	0	0
DAZOMET	0	0	0	0	0	0	0	0	0	0	0	0	0	0	0	0	0	0	0	0	0	0	0	0	0	0	0
DCPA	0	0	0	0	0	0	0	0	0	0	0	0	0	0	0	0	0	0	0	0	0	0	0	0	0	0	0
DECAN-1-OL	157933	0	0	0	0	0	0	0	0	0	0	0	0	0	0	0	0	0	0	0	0	0	0	0	0	0	0
DEMETON	0	0	0	0	0	0	0	0	0	0	0	0	0	0	0	0	0	0	0	0	0	0	0	0	0	0	0
DESMEDIPHAM	1574	344.9	0	0	0	0	0	0	0	0	0	0	0	0	0	0	0	0	0	0	0	0	0	0	0	0	0
DIALLATE	0	0	0	0	0	0	0	0	0	0	0	0	0	0	0	0	0	0	0	0	0	0	0	0	0	0	0
DIAZINON	418.75	4540.6	12111	0	76.95	4120.2	0	0	0	0	0	0	0	0	0	0	0	0	0	0	0	0	0	0	0	0	0
DICHLOBENIL	0	0	0	0	0	0	0	0	0	0	0	0	0	0	0	0	0	0	0	0	0	0	0	0	0	0	0
DICHLONE	0	0	0	0	0	0	0	0	0	0	0	0	0	0	0	0	0	0	0	0	0	0	0	0	0	0	0
DICHLOROPROPENE	0	0	0	0	0	6479	0	0	0	0	0	0	0	0	0	0	0	0	0	0	0	0	653276	0	0	0	0
DICHLORPROP	34260.8	31240.3	129831	104966	115810	129466	0	0	0	0	0	0	0	0	0	0	0	0	0	0	0	0	0	0	0	0	0
DICLOFOP	2861.45	10066	3994	28121.6	52586.8	0	0	0	0	0	0	0	0	0	0	0	0	0	0	0	0	0	0	0	0	0	0
DICLORAN	0	0	0	0	0	0	0	0	0	0	0	0	0	0	0	0	0	0	0	0	0	0	0	0	0	0	0
DICLOSULAM	0	0	0	0	0	0	0	0	0	0	0	0	0	0	0	0	0	0	0	0	0	0	0	0	0	0	0
DICOFOL	0	0	0	0	0	0	0	0	0	0	0	0	0	0	0	0	0	0	0	0	0	0	0	0	0	0	0
DICROTOPHOS	0	0	0	0	0	0	0	0	0	0	0	0	0	0	0	0	0	0	979.15	8217.9	0	0	0	2460.9	0	0	0
DIENOCHLOR	0	0	0	0	0	0	0	0	0	0	0	0	0	0	0	0	0	0	0	0	0	0	0	0	0	0	0
DIETHATYL	0	0	0	0	0	0	0	0	0	0	0	0	0	0	0	0	0	0	0	0	0	0	0	0	0	0	0
DIFENZOQUAT	0	0	0	0	0	0	0	0	0	0	0	0	0	0	0	0	0	0	0	0	0	0	0	0	0	0	0
DIMETHENAMID	0	0	256757	589588	728914	648292	617271	612654	343645	197928	240507	89098.4	122204	19311.4	7984.45	54686.3	451588	384.65	0	5733.35	4039.2	88949.1	295294	257139	109019	0	0
DIMETHIPIN	0	0	0	508.6	0	704.65	0	0	0	0	0	0	0	0	0	0	0	0	0	0	0	0	0	0	0	0	0
DIMETHOMORPH	0	0	0	0	0	0	0	0	0	0	0	0	0	0	0	0	0	0	0	0	0	0	0	0	0	0	0
DIMETHYL ARSINIC ACID	0	0	0	0	0	6743.95	0	0	0	0	0	0	0	0	0	0	0	0	0	0	0	0	0	0	0	0	0
DIMETHYL DISULFIDE	0	0	0	0	0	0	0	0	0	0	0	0	0	0	0	0	0	0	0	0	0	0	0	0	0	0	0
DINOCAP	0	0	0	0	0	0	0	0	0	0	0	0	0	0	0	0	0	0	0	0	0	0	0	0	0	0	0
DINOSEB	1120.4	0	0	0	0	0	0	0	0	0	0	0	0	0	0	0	0	0	0	0	0	0	0	0	0	0	0
DINOTEFURAN	0	0	0	0	0	0	0	0	0	0	0	0	0	0	0	0	0	0	0	0	0	0	0	0	0	0	0
DIPHENAMID	0	0	0	0	0	0	0	0	0	0	0	0	0	0	0	0	0	0	0	0	0	0	0	0	0	0	0
DIQUAT	0	0	0	0	6148.7	0	0	0	0	0	0	0	0	0	0	0	0	0	0	0	0	0	0	0	0	0	0
DISULFOTON	0	11021.1	105.85	53613.7	3295.05	0	0	0	0	0	0	0	0	0	0	0	0	0	0	0	0	0	0	0	0	0	0
DITHIOPYR	0	0	0	0	0	0	0	0	0	0	0	0	0	0	0	0	0	0	0	0	0	0	0	0	0	0	0
DIURON	0	536.45	83.5	680.6	347.9	0	0	0	0	0	0	0	0	0	0	0	0	0	0	0	0	0	0	0	0	0	0
DNOC	0	0	0	0	0	0	0	0	0	0	0	0	0	0	0	0	0	0	0	0	0	0	0	0	0	0	0
DODINE	0	0	0	0	0	0	0	0	0	0	0	0	0	0	0	0	0	0	0	0	0	0	0	0	0	0	0
DSMA	9310.8	0	0	0	0	0	0	0	0	0	0	0	0	0	0	0	0	0	0	0	0	0	0	0	0	0	0
EMAMECTIN	0	0	0	0	0	0	0	0	0	0	0	0	0	0	0	0	0	0	0	0	0	0	0	0	0	0	0
ENDOSULFAN	0	34988.2	14676.9	16821.2	17607.5	13015	0	0	0	0	0	0	0	0	0	0	0	0	0	0	0	0	0	0	0	0	0
ENDOTHAL	0	0	23065.5	0	0	0	0	0	0	0	0	0	0	0	0	0	0	0	0	0	0	0	0	0	0	0	0
EPN	0	0	0	0	0	0	0	0	0	0	0	0	0	0	0	0	0	0	0	0	0	0	0	0	0	0	0
EPTC	0	1954.95	7394.1	64666.8	15247.6	15661	0	0	0	0	0	0	0	0	0	0	0	0	0	0	0	0	0	0	0	0	0
ETHABOXAM	0	0	0	0	0	0	0	0	0	0	0	0	0	0	0	0	0	0	0	0	0	0	106.25	0	0	0	0
ETHAMETSULFURON	0	0	0	0	0	0	0	0	0	0	0	0	0	0	0	0	0	0	0	0	0	0	0	0	0	0	0
ETHEPHON	0	0	0	0	0	8.6	0	0	0	0	0	0	0	0	0	0	0	0	0	0	0	0	0	0	0	0	0
ETHION	0	0	0	0	0	0	0	0	0	0	0	0	0	0	0	0	0	0	0	0	0	0	0	0	0	0	0
ETHOFUMESATE	0	0	0	0	6875.55	0	0	0	0	0	0	0	0	0	0	0	0	0	0	0	0	0	0	0	0	0	0
ETHOPROPHOS	0	50053.2	15299.4	225160	14550.4	0	0	0	0	0	0	0	0	0	0	0	0	0	0	0	0	0	0	0	0	0	0
ETOXAZOLE	0	0	0	0	0	0	0	0	0	0	0	0	0	0	0	0	0	0	0	0	0	0	0	0	0	0	0
ETRIDIAZOLE	357.25	3016.15	23308.1	12858.3	0	0	0	0	0	0	0	0	0	0	0	0	0	0	0	0	0	0	0	0	0	0	0
FAMOXADONE	0	0	0	0	0	0	0	0	0	0	0	0	0	0	0	0	0	0	0	0	0	0	0	0	0	0	0
FENAMIDONE	0	0	0	0	0	0	0	0	0	0	0	0	0	0	0	0	0	0	0	0	0	0	0	0	0	0	0
FENAMIPHOS	0	0	0	0	0	0	0	0	0	0	0	0	0	0	0	0	0	0	0	0	0	0	0	0	0	0	0
FENARIMOL	0	0	0	0	0	0	0	0	0	0	0	0	0	0	0	0	0	0	0	0	0	0	0	0	0	0	0
FENAZAQUIN	0	0	0	0	0	0	0	0	0	0	0	0	0	0	0	0	0	0	0	0	0	0	0	0	0	0	0
FENBUCONAZOLE	0	0	0	0	0	0	0	0	0	0	0	0	0	0	0	0	0	0	0	0	0	0	0	0	0	0	0
FENBUTATIN OXIDE	0	0	103.45	2242.95	1.4	0	0	0	0	0	0	0	0	0	0	0	0	0	0	0	0	0	0	0	0	0	0
FENHEXAMID	0	0	0	0	0	0	0	0	0	0	0	0	0	0	0	0	0	0	0	92	0	0	0	0	0	0	0
FENOXYCARB	0	0	0	0	0	0	0	0	0	0	0	0	0	0	0	0	0	0	0	0	0	0	0	0	0	0	0
FENPROPATHRIN	0	0	0	0	0	0	0	0	0	0	0	0	0	0	0	0	0	0	0	0	0	0	0	0	0	0	0
FENPYROXIMATE	0	0	0	0	0	0	0	0	0	0	0	0	0	0	0	0	0	0	0	0	0	0	0	0	0	0	0
FENSULFOTHION	0	0	0	0	0	0	0	0	0	0	0	0	0	0	0	0	0	0	0	0	0	0	0	0	0	0	0
FENTIN	0	2532.2	0	0	0	0	0	0	0	0	0	0	0	4734.55	0	0	0	0	0	0	0	0	0	0	0	0	0
FENVALERATE	124.7	0	0	0	0	0	0	0	0	0	0	0	0	0	0	0	0	0	0	0	0	0	0	0	0	0	0
FERBAM	0	0	0	0	0	0	0	0	0	0	0	0	0	0	0	0	0	0	0	0	0	0	0	0	0	0	0
FIPRONIL	0	0	0	0	0	0	0	0	0	0	0	0	0	0	0	0	0	0	0	2734.35	0	0	0	0	0	0	0
FLAZASULFURON	0	0	0	0	0	0	0	0	0	0	0	0	0	0	0	0	0	0	0	0	0	0	0	0	0	0	0
FLONICAMID	0	0	0	0	0	0	0	0	0	0	0	0	0	0	0	0	0	0	0	0	0	0	0	0	0	0	0
FLORASULAM	0	0	0	0	0	0	0	0	0	0	0	0	0	0	0	0	0	0	0	0	0	0	0	0	0	0	0
FLORPYRAUXIFEN	0	0	0	0	0	0	0	0	0	0	0	0	0	0	0	0	0	0	0	0	0	0	0	0	0	0	0
FLUCARBAZONE	0	0	0	0	0	0	0	0	0	0	0	0	0	0	0	0	0	0	0	0	0	0	0	0	0	0	0
FLUCHLORALIN	0	0	76213.9	3657.85	0	0	0	0	0	0	0	0	0	0	0	0	0	0	0	0	0	0	0	0	0	0	0
FLUCYTHRINATE	0	0	0	0	0	0	0	0	0	0	0	0	0	0	0	0	0	0	0	0	0	0	0	0	0	0	0
FLUDIOXONIL	0	0	0	0	0	0	0	0	0	0	0	0	0	0	5568.4	6285.5	11792.6	16861.7	13352.1	20024	14609	14050.8	17569.4	0	0	0	0
FLUENSULFONE	0	0	0	0	0	0	0	0	0	0	0	0	0	0	0	0	0	0	0	0	0	0	0	0	0	0	0
FLUMETRALIN	0	0	0	23422.9	0	0	0	0	0	0	0	0	0	0	0	0	0	0	0	0	0	0	0	0	0	0	0
FLUOMETURON	4126.05	7738.15	0	16034.8	2448.1	0	0	0	0	0	0	0	0	0	0	0	0	0	0	0	0	0	0	0	0	0	0
FLUOPICOLIDE	0	0	0	0	0	0	0	0	0	0	0	0	0	0	0	0	0	0	0	0	0	0	0	0	0	0	0
FLUOPYRAM	0	0	0	0	0	0	0	0	0	0	0	0	0	0	0	0	0	0	0	0	0	0	0	0	0	0	0
FLUPYRADIFURONE	0	0	0	0	0	0	0	0	0	0	0	0	0	0	0	0	0	0	0	0	0	0	0	3158.7	0	0	0
FLURIDONE	0	0	13355.5	0	0	0	0	0	0	0	0	0	0	0	0	0	0	0	0	0	0	0	0	0	0	0	0
FLUROXYPYR	0	0	0	0	0	0	0	0	0	0	0	0	0	0	0	0	0	0	0	0	0	0	0	0	0	0	0
FLUSILAZOLE	0	0	0	0	0	0	0	0	0	0	0	0	0	0	0	0	30908.5	28650.8	0	0	0	0	0	0	0	0	0
FLUTOLANIL	0	0	0	0	0	0	0	0	0	0	0	0	0	0	0	0	0	0	0	0	0	0	0	0	0	0	0
FLUVALINATE	0	0	0	0	0	0	0	0	0	0	0	0	0	0	0	0	0	0	0	0	0	0	0	0	0	0	0
FLUVALINATE TAU	0	0	0	0	0	133	0	0	0	0	0	0	0	0	0	0	0	0	0	0	0	0	0	0	0	0	0
FOLPET	0	0	0	0	0	0	0	0	0	0	0	0	0	0	0	0	0	0	0	0	0	0	0	0	0	0	0
FONOFOS	0	3389.8	0	0	0	25384.7	0	0	0	0	0	0	0	0	0	0	0	0	0	0	0	0	0	0	0	0	0
FORAMSULFURON	0	0	0	0	0	0	0	0	0	0	0	0	0	0	0	0	0	0	0	0	0	0	0	0	0	0	0
FORMETANATE	0	0	0	0	0	0	0	0	0	0	0	0	0	0	0	0	0	0	0	0	0	0	0	0	0	0	0
FOSAMINE	0	0	0	0	0	0	0	0	0	0	0	0	0	0	0	0	0	0	0	0	0	0	0	0	0	0	0
FOSETYL	0	0	0	0	0	0	0	0	0	0	0	0	0	0	0	0	0	0	0	0	0	0	0	0	0	0	0
GALLEX	0	0	0	0	0	0	0	0	0	0	0	0	0	0	0	0	0	0	0	0	0	0	0	0	0	0	0
GAMMA AMINOBUTYRIC ACID	0	0	0	0	0	0	0	0	0	0	0	0	0	0	0	0	0	0	0	0	0	0	0	0	0	0	0
GENTAMICIN SULFATE	0	0	0	0	0	0	0	0	0	0	0	0	0	0	0	0	0	0	0	0	0	0	0	0	0	0	0
GIBBERELLIC ACID	4.1	0	0	68.6	48.75	12.7	0	0	0	0	0	0	0	0	0	0	0	0	0	0	0	0	0	0	0	0	0
HALOSULFURON	0	0	125.45	438.85	0	0	0	0	0	0	0	0	0	0	0	0	0	0	0	0	0	115.75	819.6	1244.7	0	0	0
HEXAZINONE	0	0	2560.8	0	0	0	0	0	0	0	0	0	0	0	0	0	0	0	0	0	0	0	0	0	0	0	0
HEXYTHIAZOX	0	0	0	0	0	0	0	0	0	0	0	0	0	0	0	0	0	0	0	0	0	0	0	0	0	0	0
HYDRAMETHYLNON	0	0	0	0	0	0	0	0	0	0	0	0	0	0	0	0	0	0	0	0	0	0	0	0	0	0	0
HYDRATED LIME	0	0	0	0	0	0	0	0	0	0	0	0	0	0	0	0	0	0	0	0	0	0	0	0	0	0	0
HYDROGEN PEROXIDE	0	0	0	0	0	0	0	0	0	0	0	0	0	0	0	0	0	0	0	0	0	0	0	0	0	0	0
HYDROXYPROPANOIC ACID	0	0	0	0	0	0	0	0	0	0	0	0	0	0	0	0	0	0	0	0	0	0	0	0	0	0	0
HYMEXAZOL	0	0	0	0	0	0	0	0	0	0	0	0	0	0	0	0	0	0	0	0	0	0	0	0	0	0	0
IBA	4.1	0	0	68.6	48.75	12.7	0	0	0	0	0	0	0	0	0	0	0	0	0	0	0	0	0	0	0	0	0
IMAZALIL	0	0	0	0	0	0	0	0	0	0	0	0	0	0	0	0	0	0	0	0	0	0	0	0	0	0	0
IMAZAMETHABENZ	0	1003.2	662.475	1474.4	0	0	0	0	0	0	0	0	0	0	0	0	0	0	0	0	0	0	0	0	0	0	0
IMAZAPIC	0	0	0	0	0	0	0	0	0	0	0	0	0	0	0	0	0	0	0	0	0	0	0	0	0	0	0
IMAZAPYR	0	0	0	0	0	0	0	0	0	0	0	0	0	0	0	0	0	0	0	0	0	0	0	0	0	0	0
IMAZOSULFURON	0	0	0	0	0	0	0	0	0	0	0	0	0	0	0	0	0	0	0	0	0	0	0	0	0	0	0
INDAZIFLAM	0	0	0	0	0	0	0	0	0	0	0	0	0	0	0	0	0	0	0	0	0	0	0	0	0	0	0
IPCONAZOLE	0	0	0	0	0	0	0	0	0	0	0	0	0	0	0	0	0	0	502.8	711.95	1006.45	634.15	941.6	0	0	0	0
IPRODIONE	0	10957.2	28997.3	5165.2	0	0	0	0	0	0	0	0	0	0	0	0	0	5.4	0	0	0	0	0	0	0	0	0
ISAZOFOS	0	0	0	0	0	0	0	0	0	0	0	0	0	0	0	0	0	0	0	0	0	0	0	0	0	0	0
ISOFENPHOS	0	0	0	0	0	0	0	0	0	0	0	0	0	0	0	0	0	0	0	0	0	0	0	0	0	0	0
ISOFETAMID	0	0	0	0	0	0	0	0	0	0	0	0	0	0	0	0	0	0	0	0	0	0	0	0	0	0	0
ISOPROPALIN	0	0	0	0	0	0	0	0	0	0	0	0	0	0	0	0	0	0	0	0	0	0	0	0	0	0	0
ISOXABEN	0	0	0	0	584.7	0	0	0	0	0	0	0	0	0	0	0	0	0	0	0	0	0	0	0	0	0	0
ISOXAFLUTOLE	0	0	0	0	0	0	0	0	0	0	0	0	0	0	0	0	0	0	0	0	0	0	0	0	0	0	0
KASUGAMYCIN	0	0	0	0	0	0	0	0	0	0	0	0	0	0	0	0	0	0	0	0	0	0	0	0	0	0	0
KINOPRENE	0	0	0	0	0	0	0	0	0	0	0	0	0	0	0	0	0	0	0	0	0	0	0	0	0	0	0
KRESOXIM-METHYL	0	0	0	0	0	0	0	0	0	0	0	0	0	0	0	0	0	0	0	0	0	0	0	0	0	0	0
L-GLUTAMIC ACID	0	0	0	0	0	0	0	0	0	0	0	0	0	0	0	0	0	0	0	0	0	0	0	0	0	0	0
LEAD ARSENATE	0	0	0	0	0	0	0	0	0	0	0	0	0	0	0	0	0	0	0	0	0	0	0	0	0	0	0
LINDANE	768.8	0	0	0	0	0	0	0	0	0	0	0	0	0	0	0	0	0	0	0	0	0	0	0	0	0	0
MALATHION	2966.5	14935.6	9597.4	150017	63900.1	188891	0	0	0	0	0	0	80513.4	41559.5	9462.27	10793.9	248332	33944.8	0	0	13455.8	0	164177	77960.1	25282.7	0	0
MALEIC HYDRAZIDE	0	0	1174.15	0	0	0	0	0	0	0	0	0	0	0	0	0	0	0	0	0	0	0	0	0	0	0	0
MANCOZEB	0	66771.4	6443.05	1000.45	21538.4	34067.7	0	0	0	0	0	0	0	0	0	0	0	0	0	0	0	0	0	0	0	0	0
MANDIPROPAMID	0	0	0	0	0	0	0	0	0	0	0	0	0	0	0	0	0	0	0	0	0	0	0	0	0	0	0
MANEB	0	0	0	0	257.65	0	0	0	0	0	0	0	0	0	0	0	0	0	0	0	0	0	0	0	0	0	0
MCPA	3007.4	7706.2	376.35	0	0	0	0	0	0	0	0	0	0	0	0	0	0	0	0	5129.7	0	0	0	0	0	0	0
MCPB	0	0	0	59.6	0	0	0	0	0	0	0	0	0	0	0	0	0	0	0	0	0	0	0	0	0	0	0
MECOPROP	0	0	45.15	0	0	0	0	0	0	0	0	0	0	0	0	0	0	0	0	0	0	0	0	0	0	0	0
MEFENOXAM	0	0	0	0	0	0	0	0	0	0	0	0	0	1699.55	8320.85	11048.6	19515.5	26514.7	21123.7	31474.2	23627.4	21426.5	29473.2	0	0	0	0
MEFLUIDIDE	0	0	0	0	0	0	0	0	0	0	0	0	0	0	0	0	0	0	0	0	0	0	0	0	0	0	0
MEPIQUAT	0	0	0	368.5	0	0	0	0	0	0	0	0	0	0	0	0	0	0	0	0	0	0	0	0	0	0	0
MESOSULFURON	0	0	0	0	0	0	0	0	0	0	0	0	0	0	0	0	0	0	0	0	0	0	0	0	0	0	0
METALAXYL	19987.2	35450.3	38571.3	39339.5	41437.6	33026.6	0	0	0	0	0	0	0	0	6557.45	7156.5	11977.9	10901	64932.4	41810	67877	86304.1	68274.8	0	0	0	0
METALDEHYDE	9671.7	0	0	0	0	0	0	0	0	0	0	0	0	0	0	0	0	0	0	0	0	0	0	0	0	0	0
METAM	0	0	0	43415.5	0	107647	0	0	0	0	0	0	0	0	0	0	0	0	0	0	0	0	0	0	0	0	0
METAM POTASSIUM	0	0	0	0	0	0	0	0	0	0	0	0	0	0	0	0	0	0	0	0	0	0	0	0	0	0	0
METCONAZOLE	0	0	0	0	0	0	0	0	0	0	0	0	0	0	0	1937	0	0	0	0	0	0	0	251.2	76.5	0	0
METHAMIDOPHOS	0	0	0	0	0	0	0	0	0	0	0	0	0	0	0	0	0	0	0	0	0	0	0	0	0	0	0
METHAZOLE	0	0	0	0	0	0	0	0	0	0	0	0	0	0	0	0	0	0	0	0	0	0	0	0	0	0	0
METHIDATHION	0	0	0	0	0	0	0	0	0	0	0	0	0	0	0	0	0	0	0	0	0	0	0	0	0	0	0
METHIOCARB	0	0	0	0	0	0	0	0	0	0	0	0	0	0	0	0	0	0	0	0	0	0	0	0	0	0	0
METHOXYCHLOR	178.15	5512.15	0	0	0	0	0	0	0	0	0	0	0	0	0	0	0	0	0	0	0	0	0	0	0	0	0
METHYL BROMIDE	887836	0	0	0	2.94397e+06	0	0	0	0	0	0	0	0	0	0	0	0	0	0	0	0	0	0	0	0	0	0
METHYL ISOTHIOCYANATE	0	0	0	0	0	0	0	0	0	0	0	0	0	0	0	0	0	0	0	0	0	0	0	0	0	0	0
METHYL PARATHION	3919.5	10991.8	13612.4	13151.2	14518.3	7599.65	0	0	0	0	0	0	107785	40068.9	23210.9	117276	42312.3	36963.8	0	0	17899.3	0	0	24410.1	180.1	0	0
METHYLIODIDE	0	0	0	0	0	0	0	0	0	0	0	0	0	0	0	0	0	0	0	0	0	0	0	0	0	0	0
METIRAM	0	0	0	0	0	0	0	0	0	0	0	0	0	0	0	0	0	0	0	0	0	0	0	0	0	0	0
METRAFENONE	0	0	0	0	0	0	0	0	0	0	0	0	0	0	0	0	0	0	0	0	0	0	0	0	0	0	0
MEVINPHOS	0	0	0	0	0	0	0	0	0	0	0	0	0	0	0	0	0	0	0	0	0	0	0	0	0	0	0
MOLINATE	39188.5	12195.2	0	0	4974.5	0	0	0	0	0	0	0	0	0	0	0	0	0	0	0	0	0	0	0	0	0	0
MONOCROTOPHOS	0	0	0	0	0	0	0	0	0	0	0	0	0	0	0	0	0	0	0	0	0	0	0	0	0	0	0
MSMA	10807	49680.2	198825	45949.3	12041.4	208982	0	0	0	0	0	0	0	0	31509	0	0	0	0	0	0	0	0	0	0	0	0
NALED	0	0	0	0	0	0	0	0	0	0	0	0	0	0	0	0	0	0	0	0	0	0	0	0	0	0	0
NAPHTHYLACETAMIDE	0	0	0	0	0	0	0	0	0	0	0	0	0	0	0	0	0	0	0	0	0	0	0	0	0	0	0
NAPHTHYLACETIC ACID	0	0	0	0	0	0	0	0	0	0	0	0	0	0	0	0	0	0	0	0	0	0	0	0	0	0	0
NAPROPAMIDE	11952.5	0	0	0	0	0	0	0	0	0	0	0	0	0	0	0	0	0	0	0	0	0	0	0	0	0	0
NAPTALAM	119193	0	26328.9	0	768.4	0	0	0	0	0	156466	0	0	31911.4	0	0	0	0	0	0	0	0	0	0	0	0	0
NAPTHA	0	0	0	0	0	0	0	0	0	0	0	0	0	0	0	0	0	0	0	0	0	0	0	0	0	0	0
NEEM OIL	0	0	0	0	0	0	0	0	0	0	0	0	0	0	0	0	0	0	0	0	0	0	0	0	0	0	0
NORURON	0	0	179.35	0	0	0	0	0	0	0	0	0	0	0	0	0	0	0	0	0	0	0	0	0	0	0	0
NOVALURON	0	0	0	0	0	0	0	0	0	0	0	0	0	0	0	0	0	0	0	0	0	0	0	0	0	0	0
ORTHOSULFAMURON	0	0	0	0	0	0	0	0	0	0	0	0	0	0	0	0	0	0	0	0	0	0	0	0	0	0	0
ORYZALIN	0	0	10973.2	7717.35	0	0	0	0	0	0	0	0	0	0	0	0	0	0	0	0	0	0	0	0	0	0	0
OXADIAZON	0	0	0	0	0	0	0	0	0	0	0	0	0	0	0	0	0	0	0	0	0	0	0	0	0	0	0
OXAMYL	0	0	0	0	522.6	29674.2	0	0	0	0	0	0	0	0	0	0	0	0	0	0	0	0	0	0	0	0	0
OXATHIAPIPROLIN	0	0	0	0	0	0	0	0	0	0	0	0	0	0	0	0	0	0	0	0	0	0	0	0	0	0	0
OXYDEMETON-METHYL	0	0	0	0	0	0	0	0	0	0	0	0	0	0	0	0	0	0	0	0	0	0	0	0	0	0	0
OXYTETRACYCLINE	0	0	0	0	1680.2	0	0	0	0	0	0	0	0	0	0	0	0	0	0	0	0	0	0	0	0	0	0
PACLOBUTRAZOL	0	0	0	0	0	0	0	0	0	0	0	0	0	0	0	0	0	0	0	0	0	0	0	0	0	0	0
PARATHION	239942	103095	254324	191904	186071	376048	0	0	0	0	0	0	0	0	0	0	0	0	0	0	0	0	0	0	0	0	0
PEBULATE	0	1057.05	39619.2	84063.4	0	0	0	0	0	0	0	0	0	0	0	0	0	0	0	0	0	0	0	0	0	0	0
PELARGONIC ACID	0	0	0	0	0	0	0	0	0	0	0	0	4002.4	0	0	0	0	0	0	3858.2	0	0	0	0	0	0	0
PENFLUFEN	0	0	0	0	0	0	0	0	0	0	0	0	0	0	0	0	0	0	0	0	0	2531.3	4329.7	0	0	0	0
PENOXSULAM	0	0	0	0	0	0	0	0	0	0	0	0	0	0	0	0	0	0	0	0	0	0	0	0	0	0	0
PETROLEUM DISTILLATE	0	0	0	0	0	0	0	0	0	0	0	0	0	0	0	0	0	0	0	0	0	0	0	0	0	0	0
PETROLEUM OIL	309833	394950	1.21817e+06	743638	1.65474e+06	0	0	0	7.8	0	0	0	0	0	0	0	0	0	0	0	0	0	0	0	0	0	0
PHENMEDIPHAM	6517.45	344.9	0	0	0	0	0	0	0	0	0	0	0	0	0	0	0	0	0	0	0	0	0	0	0	0	0
PHOSALONE	0	0	0	0	0	0	0	0	0	0	0	0	0	0	0	0	0	0	0	0	0	0	0	0	0	0	0
PHOSMET	0	0	0	0	0	0	0	0	0	0	0	0	0	0	0	0	0	0	0	0	0	0	0	0	0	0	0
PHOSPHAMIDON	0	0	0	0	0	0	0	0	0	0	0	0	0	0	0	0	0	0	0	0	0	0	0	0	0	0	0
PICLORAM	0	641.25	2976.65	6153.87	10059.4	0	0	0	0	0	0	0	0	0	0	0	0	0	0	0	0	0	0	0	0	0	0
PINOLENE	0	0	0	0	0	0	0	0	0	0	0	0	0	0	0	0	0	0	0	0	0	0	0	0	0	0	0
PINOXADEN	0	0	0	0	0	0	0	0	0	0	0	0	0	0	0	0	0	0	0	0	0	0	0	0	0	0	0
PIRIMICARB	0	0	0	0	0	0	0	0	0	0	0	0	0	0	0	0	0	0	0	0	0	0	0	0	0	0	0
POLYOXORIM	0	0	0	0	0	0	0	0	0	0	0	0	0	0	0	0	0	0	0	0	0	0	0	0	0	0	0
POTASSIUM BICARBONATE	0	0	0	0	0	0	0	0	0	0	0	0	0	0	0	0	0	0	0	0	0	0	0	0	0	0	0
POTASSIUM CARBONATE	0	0	0	0	0	0	0	0	0	0	0	0	0	0	0	0	0	0	0	0	0	0	0	0	0	0	0
POTASSIUM OLEATE	0	0	0	0	0	0	0	0	0	0	0	0	0	0	0	0	0	0	0	0	0	0	0	0	0	0	0
POTASSIUM SILICATE	0	0	0	0	0	0	0	0	0	0	0	0	0	0	0	0	0	0	0	0	0	0	0	0	0	0	0
PRIMISULFURON	0	0	3708.45	3308.85	0	0	0	0	0	0	0	0	0	0	0	0	0	0	0	0	0	0	0	0	0	0	0
PRODIAMINE	0	0	0	0	0	0	0	0	0	0	0	0	0	0	0	0	0	0	0	0	0	0	0	0	0	0	0
PROFENOFOS	0	0	191.3	1254.2	0	0	0	0	0	0	0	0	0	0	0	0	0	0	0	0	0	0	0	0	0	0	0
PROFLURALIN	0	0	0	0	0	0	0	0	0	0	0	0	0	0	0	0	0	0	0	0	0	0	0	0	0	0	0
PROHEXADIONE	0	0	0	0	0	0	0	0	0	0	0	0	0	0	0	0	0	0	0	0	0	0	0	0	0	0	0
PROHYDROJASMON	0	0	0	0	0	0	0	0	0	0	0	0	0	0	0	0	0	0	0	0	0	0	0	0	0	0	0
PROMETON	0	28020.2	0	0	0	0	0	0	0	0	0	0	0	0	0	0	0	0	0	0	0	0	0	0	0	0	0
PROMETRYN	25961.3	1699.85	8403.7	0	16362.2	0	0	0	0	0	0	0	0	0	0	0	0	0	0	0	0	0	0	0	0	0	0
PROPACHLOR	562.15	1358.45	2154.75	0	47562.2	0	0	0	0	0	0	0	0	0	0	0	0	0	0	0	0	0	0	0	0	0	0
PROPAMOCARB HCL	0	0	0	0	0	0	0	0	0	0	0	0	0	0	0	0	0	0	0	0	0	0	0	0	0	0	0
PROPANIL	223067	29973.5	41519.2	88913.4	56650.9	0	0	0	0	0	0	0	0	0	0	0	0	0	0	0	0	0	0	0	0	0	0
PROPARGITE	0	0	0	0	0	0	0	0	0	0	0	366.9	0	0	0	0	0	0	0	0	0	0	0	0	0	0	0
PROPAZINE	2985.5	0	0	0	0	0	0	0	0	0	0	0	0	0	0	0	0	0	0	0	0	0	0	0	0	0	0
PROPOXUR	0	0	0	0	0	0	0	0	0	0	0	0	0	0	0	0	0	0	0	0	0	0	0	0	0	0	0
PROPOXYCARBAZONE	0	0	0	0	0	0	0	0	0	0	0	0	0	0	0	0	0	0	0	0	0	0	0	0	0	0	0
PROPYZAMIDE	0	0	0	0	0	0	0	0	0	0	0	0	0	0	0	0	0	0	0	0	0	0	0	0	0	0	0
PROSULFURON	0	0	0	0	0	0	0	0	0	0	0	0	0	0	0	0	0	0	0	0	0	0	0	0	0	0	0
PYDIFLUMETOFEN	0	0	0	0	0	0	0	0	0	0	0	0	0	0	0	0	0	0	0	0	0	0	0	0	0	0	0
PYMETROZINE	0	0	0	0	0	0	0	0	0	0	0	0	0	0	0	0	0	0	0	0	0	0	0	0	0	0	0
PYRASULFOTOLE	0	0	0	0	0	0	0	0	0	0	0	0	0	0	0	0	0	0	0	0	0	0	0	0	0	0	0
PYRETHRINS	0	0	326.55	0	0	10.8	0	0	0	0	0	0	0	0	18.4	62.4	228.3	1705.7	1108.6	3337.75	0	0	0	0	0	0	0
PYRIDABEN	0	0	0	0	0	0	0	0	0	0	0	0	0	0	0	0	0	0	0	0	0	0	0	0	0	0	0
PYRIDATE	0	0	0	0	0	0	0	0	0	0	0	0	0	0	0	0	0	0	0	0	0	0	0	0	0	0	0
PYRIMETHANIL	0	0	0	0	0	0	0	0	0	0	0	0	0	0	0	0	0	0	0	0	0	0	0	0	0	0	0
PYRIOFENONE	0	0	0	0	0	0	0	0	0	0	0	0	0	0	0	0	0	0	0	0	0	0	0	0	0	0	0
PYRIPROXYFEN	0	0	0	0	0	0	0	0	0	0	0	0	0	0	0	0	0	0	0	0	0	0	0	0	0	0	0
PYRITHIOBAC-SODIUM	0	0	0	0	0	0	0	0	0	0	0	0	0	0	0	0	0	0	0	0	0	0	0	0	0	0	0
PYROXSULAM	0	0	0	0	0	0	0	0	0	0	0	0	0	0	0	0	0	0	0	0	0	0	0	0	0	0	0
QUINCLORAC	477.75	1631.3	0	605.35	0	0	0	0	0	0	0	0	0	0	0	0	0	0	0	0	0	0	0	0	0	0	0
QUINOXYFEN	0	0	0	0	0	0	0	0	0	0	0	0	0	0	0	0	0	0	0	0	0	0	0	0	0	0	0
QUINTOZENE	9759.25	12615.1	95489.8	51273.8	0	0	0	0	0	0	0	0	0	0	0	2165.1	0	167.35	4303.3	0	0	65.7	0	0	0	0	0
RESMETHRIN	0	0	0	0	0	0	0	0	0	0	0	0	0	0	0	0	0	0	0	0	0	0	0	0	0	0	0
ROTENONE	0	0	0	0	0	0.55	0	0	0	0	0	0	0	0	14.7	51.25	148.05	1420.95	0	0	0	0	0	0	0	0	0
RYANODINE	0	0	0	0	0	0	0	0	0	0	0	0	0	0	0	0	0	0	0	0	0	0	0	0	0	0	0
SABADILLA	0	0	0	0	0	0	0	0	0	0	0	0	0	0	0	0	0	0	0	0	0	0	0	0	0	0	0
SEDAXANE	0	0	0	0	0	0	0	0	0	0	0	0	0	0	0	0	0	0	0	0	0	1812.2	4121.15	0	0	0	0
SILICATES	0	0	0	0	0	0	0	0	0	0	0	0	0	0	0	0	0	0	0	0	0	0	0	0	0	0	0
SODIUM ARSENITE	0	0	0	0	0	0	0	0	0	0	0	0	0	0	0	0	0	0	0	0	0	0	0	0	0	0	0
SODIUM CHLORATE	734875	812179	293838	505872	30362.1	379468	0	0	27.4	295.35	563.3	0	0	0	0	0	0	0	0	0	0	8.2	0	0	0	0	0
SODIUM METABORATE	105568	1.46784e+06	0	0	0	0	0	0	0	0	0	0	0	0	0	0	0	0	0	0	0	0	0	0	0	0	0
SPIRODICLOFEN	0	0	0	0	0	0	0	0	0	0	0	0	0	0	0	0	0	0	0	0	0	0	0	0	0	0	0
SPIROMESIFEN	0	0	0	0	0	0	0	0	0	0	0	0	0	0	0	0	0	0	0	0	0	0	0	0	0	0	0
SPIROTETRAMAT	0	0	0	0	0	0	0	0	0	0	0	0	0	0	0	0	0	0	0	0	0	0	0	0	0	0	0
STREPTOMYCIN	0	0	125.65	0	0	0	0	0	0	0	0	0	0	0	0	0	0	0	0	0	0	0	0	0	0	0	0
SUCROSE OCTANOATE	0	0	0	0	0	0	0	0	0	0	0	0	0	0	0	0	0	0	0	0	0	0	0	0	0	0	0
SULFALLATE	0	0	15484.1	0	0	0	0	0	0	0	0	0	0	0	0	0	0	0	0	0	0	0	0	0	0	0	0
SULFCARBAMIDE	0	0	0	0	0	0	0	0	0	0	0	0	0	0	0	0	0	0	0	0	0	0	0	0	0	0	0
SULFOMETURON	0	0	0	0	0	0	0	0	0	0	0	0	0	0	0	0	0	0	0	0	0	0	0	0	0	0	0
SULFOSATE	0	0	0	0	261275	422416	549034	1.01186e+06	2.13223e+06	2.57303e+06	981236	1.13488e+06	444540	806297	389982	0	0	0	0	0	0	0	0	0	0	0	0
SULFOSULFURON	0	0	0	0	0	0	0	0	0	0	0	0	0	0	0	0	0	0	0	0	0	0	0	0	0	0	0
SULFOXAFLOR	0	0	0	0	0	0	0	0	0	0	0	0	0	0	0	0	0	0	0	0	0	0	0	5740.05	0	0	0
SULFURIC ACID	0	0	0	0	0	0	0	0	0	0	0	0	0	0	0	0	0	0	0	0	0	0	0	0	0	0	0
SULPROFOS	0	0	0	0	0	0	0	0	0	0	0	0	0	0	0	0	0	0	0	0	0	0	0	0	0	0	0
TCA	0	0	0	0	0	0	0	0	0	0	0	0	0	0	0	0	0	0	0	0	0	0	0	0	0	0	0
TCMTB	0	0	0	0	0	0	0	0	0	0	0	0	0	0	0	0	0	0	0	0	0	0	0	0	0	0	0
TEBUFENOZIDE	0	0	0	0	0	0	0	0	0	0	0	0	0	0	0	0	0	0	0	0	0	0	0	0	0	0	0
TEBUPIRIMPHOS	0	0	0	0	0	0	0	0	0	0	0	0	0	0	0	0	0	0	0	0	0	0	0	0	0	0	0
TEBUTHIURON	0	0	0	0	0	0	0	0	0	0	0	0	0	0	0	0	0	0	0	0	0	0	0	0	0	0	0
TEFLUTHRIN	0	0	2269.05	8176.9	172.55	0	0	0	0	0	0	0	0	0	0	0	0	0	0	0	0	0	0	0	0	0	0
TEMBOTRIONE	0	0	0	0	0	0	0	0	0	0	0	0	0	0	0	0	0	0	0	0	0	0	0	0	0	0	0
TEMEPHOS	0	0	0	0	0	0	0	0	0	0	0	0	0	0	0	0	0	0	0	0	0	0	0	0	0	0	0
TERBACIL	23134.1	0	0	0	0	0	0	0	0	0	0	0	0	0	0	0	0	0	0	0	0	0	0	0	0	0	0
TERBUFOS	2325.95	109074	156176	52917.2	29005.8	18167.8	0	0	0	0	0	0	9448.9	0	0	0	0	0	0	0	0	0	0	0	0	0	0
TERBUTRYN	0	0	0	0	0	0	0	0	0	0	0	0	0	0	0	0	0	0	0	0	0	0	0	0	0	0	0
TETRABOROHYDRATE	0	0	0	0	0	0	0	0	0	0	0	0	0	0	0	0	0	0	0	0	0	0	0	0	0	0	0
TETRAOXOSULFATE	0	0	0	0	0	0	0	0	0	0	15149.8	0	0	0	0	0	0	0	0	0	0	0	0	0	0	0	0
TETRATHIOCARBONATE	0	0	0	0	0	0	0	0	0	0	0	0	0	0	0	0	0	0	0	0	0	0	0	0	0	0	0
THIABENDAZOLE	0	0	0	0	0	0	0	0	0	0	0	0	0	0	0	0	0	36.55	0	0	0	0	0	0	0	0	0
THIACLOPRID	0	0	0	0	0	0	0	0	0	0	0	0	0	0	0	0	0	0	0	0	0	0	0	0	0	0	0
THIAZOPYR	0	0	0	0	0	0	0	0	0	0	0	0	0	0	0	0	0	0	0	0	0	0	0	0	0	0	0
THIDIAZURON	0	0	0	0	0	0	0	0	0	0	0	0	0	0	0	0	0	0	0	0	0	0	0	0	0	0	0
THIOBENCARB	0	0	0	0	0	0	0	0	0	0	0	0	0	0	0	0	0	0	0	0	0	0	0	0	0	0	0
THIRAM	0	53201.1	0	0	0	0	0	0	0	0	0	0	0	0	40.4	2008.65	4304.85	18742.9	51667.2	59160.7	47155.6	51118.8	105274	0	0	0	0
TOLCLOFOS-METHYL	0	0	0	0	0	0	0	0	0	0	0	0	0	0	0	0	0	0	0	0	0	0	0	0	0	0	0
TOLFENPYRAD	0	0	0	0	0	0	0	0	0	0	0	0	0	0	0	0	0	0	0	0	0	0	0	0	0	0	0
TOPRAMEZONE	0	0	0	0	0	0	0	0	0	0	0	0	0	0	0	0	0	0	0	0	0	0	0	0	0	0	0
TRALKOXYDIM	0	0	0	0	0	0	0	0	0	0	0	0	0	0	0	0	0	0	0	0	0	0	0	0	0	0	0
TRALOMETHRIN	103.25	1380.25	407.7	3934.75	2340.88	872.4	0	0	0	0	0	0	0	0	0	0	32.1	0	0	0	0	0	0	0	0	0	0
TRI-ALLATE	7241.2	2637.72	2377.2	4565.65	0	0	9448.55	0	0	0	0	0	0	0	0	0	0	0	0	0	0	0	0	0	0	0	0
TRIADIMEFON	0	0	0	0	0	0	0	0	0	0	0	0	0	0	0	0	0	0	0	0	0	0	0	0	0	0	0
TRIADIMENOL	0	0	0	0	0	0	0	0	0	0	0	0	0	0	0	0	0	0	0	0	0	0	0	0	0	0	0
TRIASULFURON	0	0	0	0	0	0	0	0	0	0	0	0	0	0	0	0	0	0	0	0	0	0	0	0	0	0	0
TRIAZAMATE	0	0	0	0	0	0	0	0	0	0	0	0	0	0	0	0	0	0	0	0	0	0	0	0	0	0	0
TRIBUFOS	0	0	0	0	2726.85	5308.85	0	0	0	0	0	0	0	0	0	0	0	0	0	0	0	0	0	0	0	0	0
TRICHLORFON	0	5985.95	0	0	0	0	0	0	0	0	0	0	0	0	0	0	0	0	0	0	0	0	0	0	0	0	0
TRICLOPYR	212.55	19259.7	5988.27	445.15	2744.6	5044.05	0	0	0	0	0	0	0	0	0	0	0	0	0	0	0	0	0	0	0	0	0
TRIDIPHANE	0	0	0	0	0	0	0	0	0	0	0	0	0	0	0	0	0	0	0	0	0	0	0	0	0	0	0
TRIFLOXYSULFURON	0	0	0	0	0	0	0	0	0	0	0	0	0	0	0	0	0	0	0	0	0	0	0	0	0	0	0
TRIFLUMIZOLE	0	0	0	0	0	0	0	0	0	0	0	0	0	0	0	0	0	0	0	0	0	0	0	0	0	0	0
TRIFLUSULFURON	0	0	0	0	0	0	0	0	0	0	0	0	0	0	0	0	0	0	0	0	0	0	0	0	0	0	0
TRIFORINE	0	0	0	0	0	0	0	0	0	0	0	0	0	0	0	0	0	0	0	0	0	0	0	0	0	0	0
TRIMETHACARB	0	0	0	0	0	0	0	0	0	0	0	0	0	0	0	0	0	0	0	0	0	0	0	0	0	0	0
TRINEXAPAC	0	0	0	0	0	0	0	0	0	0	0	0	0	0	0	0	0	0	0	0	0	0	0	0	0	0	0
TRITICONAZOLE	0	0	0	0	0	0	0	0	0	0	0	0	0	0	0	0	0	0	0	0	0	0	0	0	0	0	0
UNICONAZOLE	0	0	0	0	0	0	0	0	0	0	0	0	0	0	0	0	0	0	0	0	0	0	0	0	0	0	0
VERNOLATE	39333.1	53732.2	22320.8	1507.7	159349	33476.2	47531	0	0	0	0	0	0	0	0	0	0	0	0	0	0	0	0	0	0	0	0
VINCLOZOLIN	0	0	0	0	0	0	0	0	0	0	0	0	0	0	0	0	0	0	0	0	0	0	0	0	0	0	0
ZINEB	0	0	0	0	0	0	0	0	0	0	0	0	0	0	0	0	0	0	0	0	0	0	0	0	0	0	0
ZIRAM	0	0	0	0	0	0	0	0	0	0	0	0	0	0	0	0	0	0	0	0	0	0	0	0	0	0	0
ZOXAMIDE	0	0	0	0	0	0	0	0	0	0	0	0	0	0	0	0	0	0	0	0	0	0	0	0	0	0	0

## Sheet: Wheat
Data in [kg]	1992	1993	1994	1995	1996	1997	1998	1999	2000	2001	2002	2003	2004	2005	2006	2007	2008	2009	2010	2011	2012	2013	2014	2015	2016	2017	2018
TOTAL	1.34272e+07	1.35477e+07	1.54806e+07	1.44342e+07	1.61236e+07	1.4757e+07	1.20506e+07	1.15387e+07	9.48072e+06	9.89564e+06	9.57036e+06	1.0714e+07	1.05488e+07	1.02101e+07	1.02674e+07	1.18315e+07	1.3812e+07	1.31816e+07	1.1946e+07	1.33631e+07	1.40433e+07	1.34934e+07	1.49963e+07	1.67545e+07	1.57076e+07	1.37238e+07	1.48634e+07
GLYPHOSATE	469150	464954	571734	861568	676215	720491	842105	819262	993147	1.06801e+06	1.18909e+06	1.48718e+06	1691593	2.49678e+06	2.68569e+06	3.5595e+06	3.81015e+06	4.73392e+06	4.3207e+06	4.96701e+06	5.31793e+06	4625564	6.1812e+06	6.72903e+06	6.21441e+06	5.148e+06	5477739
2,4-D	4.07749e+06	4.26059e+06	4.36496e+06	4.12551e+06	4.78833e+06	3.82465e+06	3.72714e+06	3.86717e+06	2.83362e+06	3.28316e+06	2.64587e+06	2.94289e+06	2.62327e+06	2.76821e+06	2.86164e+06	2.7138e+06	2.78032e+06	3.07257e+06	2.45825e+06	2.50796e+06	2.27709e+06	2.30024e+06	2.55724e+06	2.66711e+06	2769768	2.29979e+06	2.153e+06
BROMOXYNIL	431010	387141	427516	523634	691586	1.07829e+06	496901	597213	604282	676688	659285	867628	695087	795471	692784	777697	1.00682e+06	862671	921157	751417	819350	918511	1.03662e+06	1.11303e+06	926533	913593	1.02844e+06
MCPA	1.45591e+06	1.28968e+06	1.72265e+06	1.55933e+06	1.76794e+06	2.17798e+06	1.70949e+06	1.28448e+06	1.39042e+06	1.51762e+06	1.54573e+06	1.59455e+06	1.47705e+06	1.27711e+06	1.2132e+06	1.30019e+06	1.32036e+06	944560	1.07459e+06	974018	985320	956123	915913	1.13841e+06	1.09659e+06	881360	893223
FLUROXYPYR	0	0	0	0	0	0	0	35993.9	46116.1	52534.5	135738	97088.6	133370	171092	162834	220697	247924	220013	260764	278656	357778	400627	374931	392678	445855	387768	434343
PARAQUAT	24113.2	120720	221134	113455	81850.8	42799.8	75849	122157	86839.5	38914.9	17915.4	66558.2	18592.6	107264	24360.2	49217.8	365627	117675	49683.8	202244	163722	497447	289050	281373	344421	382440	404676
DICAMBA	420454	411767	439470	466643	372034	333802	391662	329005	281270	267264	250638	264618	245817	177637	198460	237848	288949	301308	205158	229377	292044	324304	293594	360041	370393	291900	404365
CHLORPYRIFOS	493299	37542.4	503196	396146	334430	152768	260834	117105	227630	233492	269712	282231	249027	117936	221284	186403	710042	416844	278054	303781	424906	447056	450853	529960	246247	289513	369636
PROPICONAZOLE	94448.6	120916	70564.7	139450	185706	94030.5	94875.8	72283.7	132967	93435.8	104895	135340	88595.1	166440	101448	184714	344734	232907	254896	456367	463796	405799	342002	438866	494102	368680	356064
TEBUCONAZOLE	0	0	0	0	0	7381.05	99397.1	45568.3	55997	56047.8	62393.7	91059.5	123370	155502	67804.1	134559	119680	135441	154427	180592	267176	235526	196318	452578	473925	339406	349213
PENDIMETHALIN	48393.8	258383	188629	15084.6	37447.2	49997.8	14745.2	4442.15	31.2	74.3	0	0	27.1	1670.1	1697.08	15127.2	16505.5	37311.2	16691.5	98000.6	370857	113131	69302.3	610307	45718	172179	299629
CLOPYRALID	15967.2	20712	17009.7	27012.2	47260.8	46762.2	56617.5	62005.9	40495.3	63552.2	42815.1	18626	35506.6	77457.7	103641	147644	216724	191547	210951	178546	201170	203995	212099	230202	258074	248434	267955
PHOSPHORIC ACID	488.6	648.3	164.6	244.4	265.7	297.3	454.9	97.8	201.6	75.3	174.1	0	0	51254	45076	68163.2	4234.07	1216.15	11747.2	0	0	0	0	3123.9	19344.4	261639	261081
ATRAZINE	402755	241699	311935	653345	423383	300685	0	0	7355.35	7581.05	336748	451738	422670	32841.8	127170	47245.7	88779.4	86083.6	16217.5	16467.2	91154.5	50171.7	59449.8	103137	145913	63054.1	202752
PROTHIOCONAZOLE	0	0	0	0	0	0	0	0	0	0	0	0	0	0	0	40861.8	158055	81842.8	68862.6	94449.6	110703	119173	154163	229636	206917	149722	198994
SULFUR	0	722.2	4531.85	15130.5	352593	117069	55728.2	213195	42061	219169	2916.7	6388.9	25873.5	123460	132.8	53466.8	66.7	1697.75	3328.8	11428	11331.9	5815.6	299.3	1180.2	400	152883	152883
AZOXYSTROBIN	0	0	0	0	0	0	0	1428.75	14638.8	17650.3	18871.8	94582.9	27515.6	44219	31134.4	59690.9	130134	56585.6	75600.9	109004	159092	119777	105370	110452	152278	157377	129377
METCONAZOLE	0	0	0	0	0	0	0	0	0	0	0	0	0	0	0	0	2746.45	21969.2	34263.8	56002.2	40223.4	50421.4	83864.9	59222.8	65590.6	59583.2	115133
METOLACHLOR-S	0	0	0	0	0	0	0	0	43.3	0	0	112.6	0	0	0	2812.4	1433.75	55.1	0	0	38.9	0	0	0	0	36	98845.4
PYRACLOSTROBIN	0	0	0	0	0	0	0	0	0	0	0	62035.9	84956.8	88819.3	81683.9	116950	243918	109707	110814	152774	160438	120569	168262	116477	130521	104725	87895.7
PINOXADEN	0	0	0	0	0	0	0	0	0	0	0	0	0	0	19566	48984.4	112664	95139.5	78717.4	100142	94326.3	94999.3	94107.5	95716	70951.2	66483.9	80689.4
DIURON	544674	523563	366242	89337	126853	166817	393580	87599.4	62775.9	187714	186424	71729.7	41225.3	29915.5	9753.8	60240.7	11687.6	12907.4	113490	189146	7620.55	23783.6	39877.6	26978.3	67085.6	141086	72186
PYRASULFOTOLE	0	0	0	0	0	0	0	0	0	0	0	0	0	0	0	0	23739.9	48257.2	47670.9	56682.1	57665.3	63133.5	60808.4	65699.2	55910.7	53640.8	63652.5
TRIFLOXYSTROBIN	0	0	0	0	0	0	0	0	0	5301.2	1902.15	44347.4	15757.8	29703.9	32401.9	28287.3	57088.4	71993.1	36912.7	39250.4	88549.8	47084.8	79086.5	47239.9	35138.3	48527.6	57341.2
CYHALOTHRIN-LAMBDA	97.95	0	3217.05	676.65	15340.3	12024.4	9520.55	10394.7	18043.7	21374.4	14311.8	9452.45	8233.45	8241.2	15323.3	20645.4	25864.5	17343.1	18189.9	19956.8	39378.1	60904.2	56915.3	38826.8	39547.6	35988.5	49230.9
PYROXASULFONE	0	0	0	0	0	0	0	0	0	0	0	0	0	0	0	0	0	0	0	0	0	0	0	22831.5	17881.9	21081.2	46226.4
FLUFENACET	0	0	0	0	0	0	0	0	17651.8	13048.6	58639.8	44895.6	27929.3	20658.8	9481	11754.5	19564.7	18386	23405.9	11996.5	41865.8	17666.3	20484.2	35564.6	29638.8	30197.2	43770.6
COPPER HYDROXIDE	213.7	48.9	318.05	587.2	854.8	28655	86.6	41.9	8.3	14501	41.85	4452.8	1223.25	5.2	54977.7	961.95	17607.9	11110.4	22887.2	7099.62	26879.1	10.9	0	2036.65	28856.5	34451.9	35205
THIFENSULFURON	27214.3	26842.1	32332.7	38744	44329.5	43537.5	37374.3	31527.6	37406.6	34195	36759.4	39130.1	37886.1	41093.5	36258.3	42860.2	51946.6	40579.3	40000.8	39375.9	45109.4	48960.6	54116.2	49283.2	38880.2	28596.5	34689.8
TRI-ALLATE	534147	474447	691877	950748	875921	1.63432e+06	1.03889e+06	780748	605121	330835	453310	458773	303176	158506	305902	131928	181824	111463	184250	315996	94383.3	127233	17643.7	43248.5	128155	32124.8	34136.9
FLUXAPYROXAD	0	0	0	0	0	0	0	0	0	0	0	0	0	0	0	0	0	0	0	0	0	8824.8	30273.7	26579	40074.1	35754	33208.1
FLUCARBAZONE	0	0	0	0	0	0	0	0	0	3102.15	6073.95	6280.4	15730.1	15397.2	24109.1	11650.8	25705.5	13507	15080.8	22316.9	32180.6	21441.8	24979.7	21517.8	17365.6	15486.5	32175.4
DIMETHOATE	100330	247202	305464	183255	355041	166748	90552.1	114811	128335	69455.8	220256	39795.5	39421	92929.1	59677.8	106562	123987	20851.7	9903.75	321998	306990	121464	132650	94813.2	149022	53460.9	31181.5
TRIFLURALIN	531597	992257	487864	643862	489598	354541	340836	364357	305377	178770	199125	97842.9	94927.5	35946.1	35166.4	32436.9	55129.4	75836.9	10617.4	27827.6	15915.9	264.7	187.15	109.6	13841.1	8336.65	31154.8
PICOXYSTROBIN	0	0	0	0	0	0	0	0	0	0	0	0	0	0	0	0	0	0	0	0	0	9932.05	16315.8	45210.3	35527.7	17822.1	29904.6
2,4-DB	26962.8	50906.6	62913.8	61907.6	68319.3	31018.4	37381.6	105151	54416.8	37524.9	43487.1	33942.2	32116.7	19460.2	110397	98428.2	39123.2	6259.75	1231.2	3526	297.5	4407.65	50456.9	24931.9	9924.95	7952.45	29753
THIOPHANATE-METHYL	44584.8	16848.8	10913.1	43543.7	104031	48104.6	13042.1	4219.4	4274.85	1289.18	7707.6	58406.1	22727.4	63637.4	75139	62002.3	26916.4	5722.75	0	0	10311	40637.7	22469.2	40772.8	107178	24763.2	25624
PYROXSULAM	0	0	0	0	0	0	0	0	0	0	0	0	0	0	0	0	0	6546.15	17143.8	16906.7	25533.8	24550.2	26037.1	25861.5	25810.4	23403.4	24300.3
IMAZAMOX	0	0	0	0	0	0	0	0	0	0	98.3	1647.8	3705.55	6346.35	10672.8	10022.8	17452.4	11676.8	17525.6	14354.5	26381.3	23572.1	27793.7	25087.5	35994	20708	23504.9
METRIBUZIN	136096	89207	81958.8	120371	55680.6	98285	72270.6	87792.8	73387.4	88382	69765.1	79884.7	57183.4	22558.4	76707.4	152053	12891.1	23360.6	36502	3378.3	37459.3	33344.2	15178.8	27504	21334.1	11328.6	23010.1
TRIBENURON METHYL	24076.5	19510	23118.5	29083.3	31992.8	32467.6	26547.2	24313	24150.1	23546.1	20270.7	24043	19783.5	17969.7	15812	18010.6	17812.9	16711.5	16955.1	17353.8	21791.1	24085.8	25497.3	24351.4	20058.7	16511.6	22961.2
TRIASULFURON	5561.85	16587.8	19955.8	24433.5	31136.7	20653.8	17223.8	18310.3	17412.3	19794.8	19309	20002.5	16204.3	13549.1	20946.2	23159.4	25264.8	15416	9911.3	17818.8	18990.2	24512.9	21557.3	26513.2	20766.2	15177.8	22573.6
LINURON	12588.9	2525.9	0	0	1562.7	0	0	0	0	0	0	6.8	0	0	0	4289.35	36321.9	0	0	0	0	0	0	0	0	21733.6	21733.6
CHLORSULFURON	40611.3	37113.2	42024.5	39311.2	42837.3	42922.2	34545.7	29737.8	19920.2	17386.3	20805.6	27154.4	32029.9	33098.6	28147.2	43844.7	34766.1	35932.2	29690.7	26417.3	31803.6	26054.8	31978.7	42551.5	25834.6	21031	20754.9
FENOXAPROP	157744	53452.4	83145.3	80776.1	121053	138464	147746	111685	134138	139567	162147	162954	166474	116949	91305.7	101377	107623	113073	128950	74653.5	64376.6	43859.2	34423.8	25716.1	38099.5	24140	19556.3
CYPROCONAZOLE	0	0	0	0	0	0	0	0	0	0	0	0	0	0	0	0	0	0	0	7911.3	0	0	0	826.1	6473.3	7741.25	18421
CYFLUTHRIN	0	0	0	0	0	73.15	0	0	0	0	0	0.9	0	0	73.9	9620.85	2062.88	25132.2	4364.5	12481.1	9185.75	18930.9	18555.2	25192	14874	20459.6	16805.7
PROPOXYCARBAZONE	0	0	0	0	0	0	0	0	0	0	0	0	0	27544.7	23202.2	15857.1	23912.4	12418.3	21483	12656.5	17527.2	16058	22260.1	20153.3	15356.1	17604.2	16796.2
MANCOZEB	128579	909454	651184	485297	443541	645576	172443	870391	88599	66452.6	109452	43311.7	398534	98878.4	35511.5	61389.4	19747.5	7517.45	44064.2	15709.5	9395.62	36779.5	1103.85	9.5	1327.95	16438.7	16438.7
BICYCLOPYRONE	0	0	0	0	0	0	0	0	0	0	0	0	0	0	0	0	0	0	0	0	0	0	0	0	0	4382.1	14773.8
DICHLOROPROPENE	0	0	0	0	0	0	0	1288.8	0	0	5462.8	2963.6	373291	151.4	0	0	2347.3	5040.7	0	0	0	0	0	0	2642.3	4601.5	11832.3
CLODINAFOP	0	0	0	0	0	0	0	0	2169.3	25362.3	42058.6	41043.1	55703.4	86984.9	41026.2	34035.6	55671.4	31153.8	36037.6	28123.2	20205.2	30874.8	23719.5	21774.3	24432.7	7486.3	11678.6
GLUFOSINATE	0	0	0	0	0	0	0	0	0	0	0	0	0	0	1611.9	0	17483.4	0	586.15	16.6	46.4	0	0	45064.8	2772.95	17.1	11592.9
BENZOVINDIFLUPYR	0	0	0	0	0	0	0	0	0	0	0	0	0	0	0	0	0	0	0	0	0	0	0	0	610.9	3991.55	10975.2
SAFLUFENACIL	0	0	0	0	0	0	0	0	0	0	0	0	0	0	0	0	0	0	449.4	7187	3528.15	12630.4	14807.4	11154.5	14826.9	11459.2	9958
MESOTRIONE	0	0	0	0	0	0	0	0	0	0	0	0	0	0	0	0	0	0	0	0	0	0	0	0	0	0	9873.8
FLUOXASTROBIN	0	0	0	0	0	0	0	0	0	0	0	0	0	0	0	0	0	0	0	10685.9	10901.8	15550	6766.95	11922.2	18639.9	34088.2	9469.2
METSULFURON	9298.6	7010.25	9840.1	10978.3	12949.2	12481	10609.5	10652.2	6865.05	9555.3	9398.4	10550.9	11508.3	9876.55	9972.85	12122.1	11018.1	14253.9	13145.1	10871.7	13562.1	10943.3	12973.3	13172.9	15904.1	9635.15	9327.1
PERMETHRIN	22788.2	7217.75	2878.75	6443.5	7721.83	3443.25	1838.2	34.8	9.4	5.15	0.9	2	0	0	0	0	0	299.15	0	0	0	0	16477.7	0	0	8016.5	8016.5
ZETA-CYPERMETHRIN	0	0	0	0	0	0	18.5	0	0	0	7784.15	15889.6	7487.25	4274	3139.68	9681.23	7904.2	5834.15	3446.82	5735.72	18191.5	15129.9	14494.9	14607.7	13381.5	4111.03	7109.15
MALATHION	686321	314165	245723	147753	107275	110091	27979.8	41563	114377	81284	44808.2	18037.6	36105.8	48770.5	16530.5	47033.1	58321.8	33417.3	17420.3	6334.7	28390.5	43209.6	57799.2	40395.3	17261.5	8965.85	7047.6
COPPER OXYCHLORIDE	0	0	0	0	0	0	0	0	0	0	0	0	0	28453.6	0	0	0	4571.7	0	0	1290.15	0	0	0	1244.25	6692.75	6401.5
METAM POTASSIUM	0	0	0	0	0	0	0	0	0	0	0	0	0	0	0	0	0	0	0	0	0	0	0	2335.8	4143.4	5951	5951
FLUTRIAFOL	0	0	0	0	0	0	0	0	0	0	0	0	0	0	0	0	0	0	0	0	0	0	0	0	1378.8	13064.5	5913.75
THIENCARBAZONE-METHYL	0	0	0	0	0	0	0	0	0	0	0	0	0	0	0	0	0	0	0	0	2467.95	2634.3	5465.18	6703.6	5215.12	4156.9	5346.8
CARFENTRAZONE-ETHYL	0	0	0	0	0	0	0	0.1	2757.1	2424.9	5704.9	3081.75	3594.7	1853.2	17177.2	3194	4683.25	5624.9	2950.5	3177.07	3230.62	2311.25	1997.5	2263.15	4090.85	4485.82	5286.3
FLORASULAM	0	0	0	0	0	0	0	0	0	0	0	0	0	0	0	0	862.35	1745.45	1602.95	2910.3	3802.2	4926.9	4340.2	3926.15	4267.6	3561.75	4814.55
MESOSULFURON	0	0	0	0	0	0	0	0	0	0	0	2.2	806.55	9544.9	6218.57	5235.5	10911	5203.25	3876.7	4891.6	7608.5	6641.25	8441.5	5501.6	5038.7	4395	4809.95
METHOMYL	7272.7	25811.2	65058.7	31275.6	12124.7	7349.95	479.2	123.1	691.05	3565.35	80.7	79.95	79.2	74.4	1067.2	0	175.3	25.5	2086.95	838.5	4142.65	105.5	3.1	388.9	5222.5	3608.35	3608.35
CLETHODIM	1958.75	0	0	0	0	0	4.2	6.5	6.8	7.1	0	0	44.7	4.05	6.1	3.9	1.7	7.3	0.6	1659.1	82.8	8.2	5.9	47.2	80.3	3409.45	3413.85
ALPHA CYPERMETHRIN	0	0	0	0	0	0	0	0	0	0	0	0	0	0	0	0	0	0	0	0	0	31.4	2078.9	2460.9	578.95	2470.75	3403.85
SULFOSULFURON	0	0	0	0	0	0	0	5592.25	20067.5	16880.2	29232.5	22743.3	28259.7	10563.8	9229.45	23021.8	13704.8	11778	5696.15	13959.8	7394.85	11278.4	5001.4	4023.6	9076.5	5406.05	3056.6
FLUMIOXAZIN	0	0	0	0	0	0	0	0	0	0	0	2175.6	0	0	0	0	1256.9	4734.73	8875.6	2368.62	2549.85	4561.8	3712.5	2738.55	3263.3	4712.95	2954.3
SETHOXYDIM	9223.35	51044.1	31875.4	13435.7	0	0	48.4	32.1	0	8285.85	1930.53	947.35	35.6	0	0	0	0	10003.8	1.2	11.1	2.1	4.85	7.6	0	0	2869.15	2869.15
PHORATE	24390.4	13294.6	19245.5	6973.75	348.2	13229.1	1170.2	2206.68	91891.1	178963	113.7	57	70.2	2073.1	0	8407.75	123361	0	0	0	0	0	0	0	0	2714.5	2714.5
CYHALOTHRIN-GAMMA	0	0	0	0	0	0	0	0	0	0	0	0	0	0	31.35	109.1	1624.8	317.55	544.95	696.5	1540.45	1138.7	1949.2	1581.77	2048.1	3778.85	2711.35
TRALKOXYDIM	0	0	0	0	0	51.5	9703.88	48699.3	86601.2	19722.8	11694.2	46486.9	34694.2	30884.8	10229.6	23776.1	19096.8	11540	34444.4	25132.6	1506.65	3454.9	1156.55	7958.75	0	0	2437.65
HALAUXIFEN	0	0	0	0	0	0	0	0	0	0	0	0	0	0	0	0	0	0	0	0	0	0	0	0	0	786.3	2358.1
AMINOPYRALID	0	0	0	0	0	0	0	0	0	0	0	0	0	0	773.75	1821.7	857.9	112.7	2143.05	1855.95	104.8	1318.7	287	0	5.3	631.55	2163.25
PICLORAM	18051	56982	49386	24279	18811.3	20665.1	17776.7	13643.4	9510.65	3281.65	13668.1	9279.05	9081.75	4314.95	4073.68	5766	2624.47	5314.9	4644.45	4767.43	1365.52	1170.2	1258.2	3062.55	3899.4	3575.9	2109.9
SODIUM CHLORATE	0	0	0	0	32231.2	0	1007.8	512.5	144.7	0	0	0	0	0	0	0	0	0	0	0	70.3	489.4	816.8	717.8	1052.7	54.4	1385.3
PROSULFURON	0	0	0	0	0	6364.75	9733.55	7152.8	8135.55	12479.3	3845.4	5636.25	9609.35	9216.35	5427.35	8987.55	2429.2	2181.1	3750.1	4246.05	1932.2	3926.3	3263.4	2719.25	614.05	2212.35	1357.8
BIFENTHRIN	0	155.65	0	0	0	0	0	0	0	0	0	0	2	0	1562.85	1.2	3.05	1148.75	1767.7	99.3	543.1	3092.55	24064.3	8645.27	6007.4	1060.25	1060.25
ESFENVALERATE	638.6	1216.4	1672.9	2411	2407.85	1233.05	2091.65	22.2	5.8	0	0	555	144.3	323.5	4322.65	341.35	1705.25	914.675	209.3	1133.1	688.375	1626.5	558.075	1206.25	359.7	818.9	857.95
DICLOFOP	696044	436167	436012	479084	433776	443756	427851	609265	179762	270902	152413	217327	125406	108361	130104	265808	50450.1	78810.4	23837	17622.6	22237.7	35762.5	9218.17	19136	3418.4	547.5	547.5
DIFLUBENZURON	0	0	0	0	203.85	0	0	0	0	0	0	226.5	304.6	0	0	0	0	0	0	1156	0	0	0	0	0	411.5	411.5
OXYFLUORFEN	71.9	167.6	53	69.5	249.9	162.8	1144.8	103.6	61.9	83.5	38	82.4	109.1	65.6	14.3	3.8	6.1	148.1	140.7	171.1	73	141	73.5	119.1	154.7	33.4	194.5
DELTAMETHRIN	0	0	0	0	0	0	0	0	0	0	0	0	0	0	0	0	0	0	0	571.15	0	0	4326.5	3156.3	2003.5	189.85	192.05
COPPER SULFATE	0	14510.1	0	0	0	0	0	0	0	0	0	8844.35	0	0	0	8552.55	36188.8	0	38275.8	729.35	0	253.2	6141.7	393.3	0	176.45	176.45
PYRAFLUFEN ETHYL	0	0	0	0	0	0	0	0	0	0	0	0	0	0.1	121.75	151.25	4.6	56.3	117.85	96.75	111.6	206.375	332.2	122.7	233.25	212.5	174.85
ALUMINUM PHOSPHIDE	226.4	48.8	343.4	651.1	50.3	193.8	4.4	11.4	1.7	11.9	72.9	22.9	39.1	91	5	2.9	437.4	517.3	478.6	621	68.5	47.6	228.4	204.6	258	181.8	104.5
PROPARGITE	0	0	0	0	0	0	1239.5	907.3	565	45	0	0	104.6	0	0	0	60.3	0	0	0	0	301.5	0	0	202.5	153.1	103.7
FLUPYRADIFURONE	0	0	0	0	0	0	0	0	0	0	0	0	0	0	0	0	0	0	0	0	0	0	0	4.7	16.1	89.1	103.2
IMIDACLOPRID	0	0	0	0	0	0	2.4	0	0	0	0	1.2	0	0	0	0	0	45730.5	55377.4	52235.4	83223.2	112758	90448.5	0	145.3	74.15	86.85
HEXAZINONE	0	4828.35	0	0	0	0	7.9	0	0	0	0	4.6	0	0	0	0	0	0	0	0	0	14.9	0	0	0	77.4	77.4
CHLOROTHALONIL	1399.1	0	30388.8	0	4889.1	57391.5	18596.5	12.4	1	0	0	48.3	0	0	0	16409.4	0	0	56.1	5075.3	2609.73	21212	0	17.3	43.5	69.7	69.7
CARBARYL	117368	106764	78565.6	41418.1	96130.7	93934.1	56551.8	89142.5	59928.8	46018.2	18833.5	46481.5	20958.9	9290	15991.2	7390.52	155.9	41367.5	27722.3	3188.45	0	3846.1	160.45	13.4	17	42.6	42.6
FLUTHIACET-METHYL	0	0	0	0	0	0	0	0	0	0	0	0	0	0	0	0	0	0	0	0	0	0	0	0	0	0	41.8
BENFLURALIN	0	66.15	8094.1	3548.7	0	0	0	0	0	36.1	0	0	0	0	0	0	0	0	0	0	0	0	0	0	0	0	37.1
DIFENOCONAZOLE	0	0	0	0	0	0	0	0	0	0	0	0	0	0	0	0	464.5	21761.3	17932.3	24962.9	29927.2	36208.9	48221.6	50	78.2	84	34.6
SPIROMESIFEN	0	0	0	0	0	0	0	0	0	0	0	0	0	0	0	0	0	8.1	3.6	6.3	0	0	0	0	0	0	34
SPINETORAM	0	0	0	0	0	0	0	0	0	0	0	0	0	0	0	0	0	0	0	7.15	5.4	0	0	0.2	10.65	33.6	33.6
THIRAM	0	0	243.7	139.6	2.9	331.7	2.6	1.9	0	0	0	0	0	0	0	0	88.5	11326	21312.2	29812.1	26254.9	17573.4	4274.95	0	0	0	23.5
METOLACHLOR	75827.1	94045.6	335016	132406	70575.4	52676.2	386063	192.9	0	0	0	0	0	0	0	0	0	0	0	0	0	96.1	0	0	499.35	22.2	22.2
MEFENOXAM	0	0	0	0	0	41.9	0	0	0	0	0	3	0	0	0	0	0	3423.15	3418.4	4708.15	5201.3	7106.6	10030.3	12.6	29.9	21.3	9.6
METHOXYFENOZIDE	0	0	0	0	0	0	0	0	0	0	0	0	0	0	0	0	2.7	300.55	598.4	3.5	2.55	1.6	8.6	15.6	17.5	12.7	7.3
HEXYTHIAZOX	0	0	0	0	0	0	0	0	0	0	0	0	0	0	0	0	0	4.6	0.4	8.1	4.4	1.6	2.5	1.9	1.3	5.8	5.8
SPINOSYN	0	0	0	0	0	0	1.3	2.7	4.1	240.55	3	5.5	16.8	0.9	0	0	0	0	0	0	0	0	568.95	0	299.25	5.4	5.4
FLUBENDIAMIDE	0	0	0	0	0	0	0	0	0	0	0	0	0	0	0	0	0	0	0	0	3.4	0.7	1.7	1	2.7	4.4	4.4
FLUOPICOLIDE	0	0	0	0	0	0	0	0	0	0	0	0	0	0	0	0	0	0	0	0	0	0	0	0	0	1.9	1.9
ACETAMIPRID	0	0	0	0	0	0	0	0	0	0	0	0.7	1.25	1.8	0	0	0	0	0.6	2.15	3.7	0	0	0.4	2.3	1.7	1.1
METALAXYL	87.05	6614.25	2730.8	24.5	1648.4	175.45	0.1	0	0	0	0	0	0	0	0	0	9.6	5094.55	4962.95	4200.75	6035.85	9616.9	11537.5	7.7	3.4	1.9	1.1
AZADIRACHTIN	0	0	0	0	0	0	0	0	0	0	0	0	4	0	0	0	0	0	0	0	0	0	0.1	0.5	1.4	0.8	0.9
CHLORANTRANILIPROLE	0	0	0	0	0	0	0	0	0	0	0	0	0	0	0	0	0	0	0	0	1	115.9	0.95	139.65	678.4	20.5	0.9
ABAMECTIN	0	0	0	0	0	0	0.2	0	0	0	0.2	0	0	0	0	0	0	0	0	0.2	0.5	0.5	0	0	0.4	1.8	0.4
PYRETHRINS	0	0	0	0	0	0	0.1	0	7.45	0	0	0	41.3	0	0	5268.2	0	0	0	0.1	0	0	0	13.1	4	2	0.3
RIMSULFURON	0	0	0	0	0	0	0	0	0.4	0	0	1.4	0	0	0	0	0	0	0	0	0.4	0	0	0	0	0.3	0.3
1-METHYL CYCLOPROPENE	0	0	0	0	0	0	0	0	0	0	0	0	0	0	0	0	0	0	0	0	0	0	0	0	0	0	0
6-BENZYLADENINE	0	0	0	0	0	0	0	0	0	0	0	0	0	0	0	0	0	0	0	0	0	0	0	0	0	0	0
ABSCISIC ACID	0	0	0	0	0	0	0	0	0	0	0	0	0	0	0	0	0	0	0	0	0	0	0	0	0	0	0
ACEPHATE	4749.05	0	13349.9	1093.7	0	0	0	51.9	0	0	0	0	0	0	0	0	0	1925.75	0	0	0	0	0	0	0	0	0
ACEQUINOCYL	0	0	0	0	0	0	0	0	0	0	0	0	0	0	0	0	0	0	0	0	0	0	0	0	0	0	0
ACETOCHLOR	0	0	0	36870.5	113776	0	0	0	0	0	0	0	0	0	0	0	0	0	0	0	0	0	0	0	0	0	0
ACIBENZOLAR	0	0	0	0	0	0	0	0	0	0	0	0	0	0	0	0	0	0	0	0	0	0	0	0	0	0	0
ACIFLUORFEN	3514.45	7096.65	161005	10755.9	13462.9	0	0	0	0	0	0	0	0	0	0	0	0	0	0	0	0	0	0	0	0	0	0
ALACHLOR	56626.6	56374	438973	172668	19684.8	0	0	0	0	0	0	0	0	0	0	0	0	0	0	0	0	0	0	0	0	0	0
ALDICARB	0	12653.9	0	4595	1174.9	0	0	59.2	14.1	0	0	0	0	0	0	0	0	0	0	0	0	0	0	0	0	0	0
ALLYL ISOTHIOCYANATE	0	0	0	0	0	0	0	0	0	0	0	0	0	0	0	0	0	0	0	0	0	0	0	0	0	0	0
AMETOCTRADIN	0	0	0	0	0	0	0	0	0	0	0	0	0	0	0	0	0	0	0	0	0	0	0	0	0	0	0
AMETRYN	0	0	2759.1	0	0	0	0	0	0	0	0	0	0	0	0	0	0	0	0	0	0	0	0	0	0	0	0
AMITRAZ	0	0	0	0	0	0	0	0	0	0	0	0	0	0	0	0	0	0	0	0	0	0	0	0	0	0	0
AMITROLE	0	0	0	0	0	0	0	0	0	0	0	0	0	0	0	0	0	0	0	0	0	0	0	0	0	0	0
AMMONIUM SULFAMATE	0	0	0	0	0	0	0	0	0	0	0	0	0	0	0	0	0	0	0	0	0	0	0	0	0	0	0
ANILAZINE	4535.3	0	0	0	0	0	0	0	0	0	0	0	0	0	0	0	0	0	0	0	0	0	0	0	0	0	0
ARSENIC ACID	0	0	0	0	0	0	0	0	0	0	0	0	0	0	0	0	0	0	0	0	0	0	0	0	0	0	0
ASULAM	0	0	0	0	0	0	0	0	0	0	0	0	0	0	0	0	0	0	0	0	0	0	0	0	0	0	0
AVIGLYCINE	0	0	0	0	0	0	0	0	0	0	0	0	0	0	0	0	0	0	0	1.5	0	0	0	0	0	0	0
AZINPHOS-METHYL	0	0	0	19276.8	0.6	0	0	0	0	0	0	0	0	0	0	0	0	0	0	0	0	0	3758.35	0	0	0	0
BARBAN	6595.85	555.95	1855.2	2786.1	1215.1	4.8	29.8	13.6	7.05	0.5	2.95	5.4	0	0	0	0	0	0	0	0	0	0	0	0	0	0	0
BARIUM POLYSULFIDE	0	0	0	0	0	0	0	0	0	0	0	0	0	0	0	0	0	0	0	0	0	0	0	0	0	0	0
BENDIOCARB	0	0	0	0	0	0	0	0	0	0	0	0	0	0	0	0	0	0	0	0	0	0	0	0	0	0	0
BENOMYL	46362.5	12782.8	4945.62	21894	37814.1	28345.6	11740.7	621	11352.3	7315.9	0	2530.15	0	0	0	0	0	0	0	0	0	0	0	0	0	0	0
BENSULFURON	0	0	0	0	0	0	0	2.9	0	0	0	0	0	0	0	0	0	0	0	0	0	0	0	0	0	0	0
BENSULIDE	0	0	0	0	0	0	0	0	0	0	0	0	0	0	0	0	0	0	0	0	0	0	0	0	0	0	0
BENTAZONE	759.25	11510.5	65425.1	4470.35	7425.68	51.05	0	0	0	0	0	0	0	0	0	0	0	0	0	0	0	0	0	0	0	0	0
BENZOBICYCLON	0	0	0	0	0	0	0	0	0	0	0	0	0	0	0	0	0	0	0	0	0	0	0	0	0	0	0
BIFENAZATE	0	0	0	0	0	0	0	0	0	0	0	0	0	0	0	0	0	0	0	0	0	0	0	0	0	0	0
BIFENOX	0	0	0	0	0	0	0	0	0	0	0	0	0	0	0	0	0	0	0	0	0	0	0	0	0	0	0
BISPYRIBAC	0	0	0	0	0	0	0	0	0	0	0	0	0	0	0	0	0	0	0	0	0	0	0	0	0	0	0
BORDEAUX MIXTURE	0	0	0	0	0	0	0	0	0	0	0	0	0	0	0	0	0	0	0	0	0	0	0	0	0	0	0
BOSCALID	0	0	0	0	0	0	0	0	0	0	0	0	0	0	0	0	0	0	0	0	0	0	0	0	0	0	0
BROMACIL	0	0	0	0	0	0	0	0	0	0	0	0	0	0	0	0	0	0	0	0	0	0	0	0	0	0	0
BUPROFEZIN	0	0	0	0	0	0	0	0	0	0	0	0	0	0	0	0	0	0	0	0	0	0	0	0	7.7	0	0
BUTRALIN	0	0	0	0	0	0	0	0	0	0	0	0	0	0	0	0	0	0	0	0	0	0	0	0	0	0	0
BUTYLATE	0	0	0	0	0	0	0	122.2	0	0	0	0	0	0	0	0	0	0	0	0	0	0	0	0	0	0	0
CALCIUM CHLORIDE	0	0	0	0	4.1	0.3	3.2	0.2	1.4	0.7	12.7	0	0	0	0	0	0	0	0	0	0	0	0	0	0	0	0
CALCIUM POLYSULFIDE	0	0	0	0	0	0	0	0	0	0	0	0	0	0	0	0	0	0	0	0	0	0	0	0	0	0	0
CAPTAFOL	0	0	0	0	0	0	0	0	0	0	0	0	0	0	0	0	0	0	0	0	0	0	0	0	0	0	0
CAPTAN	48881.2	309.85	14239.7	57486.1	127959	0.2	0	21.55	0	0.5	0	0	0	0	0	0	0	7185.4	9347.9	11790.4	14911	16357.8	10299.5	0	0	0	0
CARBOFURAN	19835.5	14528.7	33878.6	87230.5	34465.8	18069.7	23408.3	11527.6	12563.7	10804.4	15044.3	16021.6	4003.88	7857	54491.8	8262.53	973.35	69321.4	0	0	0	0	0	0	0	0	0
CARBOPHENOTHION	0	0	0	0	0	0	0	0	0	0	0	0	0	0	0	0	0	0	0	0	0	0	0	0	0	0	0
CARBOXIN	0	0	243.7	139.6	2.9	331.6	2.6	1.9	0	0	0	0	0	0	0	0	87.9	34625.8	21997.5	32144.2	20492.3	23131.5	20409.6	0	0	0	0
CHINOMETHIONAT	0	0	0	0	0	0	0	0	0	0	0	0	0	0	0	0	0	0	0	0	0	0	0	0	0	0	0
CHLORAMBEN	12776.2	8598.55	0	0	41504	0	0	0	0	0	0	0	0	0	0	0	0	0	0	0	0	0	0	0	0	0	0
CHLORDIMEFORM	0	0	0	0	0	0	0	0	0	0	0	0	0	0	0	0	0	0	0	0	0	0	0	0	0	0	0
CHLORETHOXYFOS	0	0	0	0	0	0	0	0	0	0	0	0	0	0	0	0	0	0	0	0	0	0	0	0	0	0	0
CHLORFENAPYR	0	0	0	0	0	0	0	0	0	0	0	0	0	0	0	0	0	0	0	0	0	0	0	0	0	0	0
CHLORIDAZON	0	0	806.85	0	0	0	0	687.4	0	0	0	0	0	0	0	0	0	0	0	0	0	0	0	0	0	0	0
CHLORIMURON	1732.5	555.275	1078.55	213.85	0	0	0	0	0	0	0	0	0	0	0	0	0	0	0	0	0	0	0	0	0	0	0
CHLORMEQUAT	0	0	0	0	0	0	0	0	0	0	0	0	0	0	0	0	0	0	0	0	0	0	0	0	0	0	0
CHLOROBENZILATE	0	0	0	0	0	0	0	0	0	0	0	0	0	0	0	0	0	0	0	0	0	0	0	0	0	0	0
CHLORONEB	0	0	0	0	0	0	0	0	0	0	0	0	0	0	0	0	0	0	0	0	0	0	0	0	0	0	0
CHLOROPICRIN	120.2	0	0	0	145.8	8.5	30.95	53.4	0	0	1623.4	0	212030	1399.2	0	0	0	936.9	469.3	1.7	0	0	0	0	728.9	0	0
CHLOROXURON	0	0	0	0	0	0	0	0	0	0	0	0	0	0	0	0	0	0	0	0	0	0	0	0	0	0	0
CHLORPROPHAM	0	0	0	0	0	0	0	0	0	0	0	0	0	0	0	0	0	0	0	0	0	0	0	0	0	0	0
CINNAMALDEHYDE	0	0	0	0	0	0	0	0	0	0	0	0	0	0	0	0	0	0	0	0	0	0	0	0	0	0	0
CLOFENTEZINE	0	0	0	0	0	0	0	0	0	0	0	0	0	0	0	0	0	0	0	2.1	0	0	0	0	0	0	0
CLOMAZONE	0	198.05	1020.75	0	1139.8	0	0	0	0	0	0	0	0	0	0	0	0	0	0	0	0	0	24.2	0	0	0	0
CLORANSULAM-METHYL	0	0	0	0	0	0	0	0	0	0	0	0	0	0	0	0	0	0	0	0	0	0	0	0	0	0	0
CLOTHIANIDIN	0	0	0	0	0	0	0	0	0	0	0	0	0	0	0	0	0	0	2459.9	1989.22	1885	12227.2	14620.8	0	3.8	0	0
CONIOTHYRIUM MINITANS	0	0	0	0	0	0	0	0	0	0	0	0	0	0	0	0	0	0	0	0	0	0	0	0	2.9	0	0
COPPER OCTANOATE	0	0	0	0	0	0	0	0	0	0	0	0	0	0	0	0	0	0	0	0	0	0	0	0	0	0	0
COPPER OXYCHLORIDE S	0	0	0	0	0	0	0	0	0	0	0	0	0	0	0	0	0	0	0	0	0	0	0	0	0	0	0
COPPER SULFATE TRIBASIC	0	0	0	0	0	0	0	0	0	0	0	0	0	0	0	0	0	0	0	44.7	0	0	0	37.4	0	0	0
CPPU	0	0	0	0	0	0	0	0	0	0	0	0	0	0	0	0	0	0	0	0	0	0	0	0	0	0	0
CRYOLITE	0	0	19550.3	0	0	0	0	0	0	0	0	0	0	0	0	0	0	0	0	0	0	0	0	0	0	0	0
CUPROUS OXIDE	0	0	0	0	0	0	0	0	0	0	0	552.55	0	0	0	0	0	0	0	0	0	0	0	0	0	0	0
CYANAMIDE	0	0	0	0	0	0	0	0	0	0	0	0	0	0	0	0	0	0	0	0	0	0	0	0	0	0	0
CYANAZINE	21179.9	73.5	1450.1	9073.15	1037.75	93.4	81.7	70	0	0	0	0	0	0	0	0	0	0	0	0	0	0	0	0	0	0	0
CYANTRANILIPROLE	0	0	0	0	0	0	0	0	0	0	0	0	0	0	0	0	0	0	0	0	0	0	0	0	0	0	0
CYAZOFAMID	0	0	0	0	0	0	0	0	0	0	0	0	0	0	0	0	0	0	0	0	0	0	0	0	0	0	0
CYCLANILIDE	0	0	0	0	0	0	0	0	0	0	0	0	0	0	0	0	0	0	0	0	0	0	0	0	0	0	0
CYCLANILIPROLE	0	0	0	0	0	0	0	0	0	0	0	0	0	0	0	0	0	0	0	0	0	0	0	0	0	0	0
CYCLOATE	28062.1	41518.9	67063.2	26746.3	20177.8	0	123.6	0	0	0	0	0	0	0	0	0	0	0	0	0	0	0	0	0	0	0	0
CYFLUFENAMID	0	0	0	0	0	0	0	0	0	0	0	0	0	0	0	0	0	0	0	0	0	0	0	0	0	0	0
CYFLUMETOFEN	0	0	0	0	0	0	0	0	0	0	0	0	0	0	0	0	0	0	0	0	0	0	0	0	0	0	0
CYHALOFOP	0	0	0	0	0	0	0	0	0	0	0	0	0	0	0	0	0	7.8	0	0	0	0	0	0	0	0	0
CYMOXANIL	0	0	0	0	0	0	0	0	0	0	3.8	0	0	0	0	0	0	0	6.3	1.4	0	0	0	2.4	0	0	0
CYPERMETHRIN	0	0	366.15	0	202.85	0	6.6	0	0	0	0	0	0	0	0	0	1.1	5.05	9	0	0	0	0	0	0	0	0
CYPRODINIL	0	0	0	0	0	0	0	0	0	0	0	0	0	0	0	0	0	0	0	0	0	0	0	0	4.9	0	0
CYROMAZINE	0	0	0	0	0	0	0	0	0	0	0	0	0	0	0	0	0	0	0	0	0	0	0	0	0	0	0
CYTOKININ	0.4	0	0	0	6.8	0	0	0	0	0	0	0	0	0	0	0	0	0	0	0	0	0	0	0	0	0	0
DALAPON	0	0	0	0	0	0	0	0	0	0	0	0	0	0	0	0	0	0	0	0	0	0	0	0	0	0	0
DAMINOZIDE	0	0	0	0	0	0	0	0	0	0	0	0	0	0	0	0	0	0	0	0	0	0	0	0	0	0	0
DAZOMET	0	0	0	0	0	0	0	0	0	0	0	0	0	0	0	0	0	44.9	0	0	0	0	0	0	0	0	0
DCPA	305556	0	0	0	0	0	0	0	0	0	0	0	0	0	0	0	0	0	0	0	0	0	0	0	0	0	0
DECAN-1-OL	0	0	0	0	0	0	0	0	0	0	0	0	0	0	0	0	0	0	0	0	0	0	0	0	0	0	0
DEMETON	0	2130.05	0	0	0	0	0	0	0	0	0	0	0	0	0	0	0	0	0	0	0	0	0	0	0	0	0
DESMEDIPHAM	196.5	210.975	299.35	0	0	0	0	0	0.4	0	0	0	0	0	0	0	0	0	0	0	0	0	0	0	0	0	0
DIALLATE	250.5	0	0	0	0	0	0	0	0	0	0	0	0	0	0	0	0	0	0	0	0	0	0	0	0	0	0
DIAZINON	79.15	3758.65	1478.25	7543.83	1822.85	116043	1877.75	0	0	0	0	0	0	0	0	0	0	34.6	0	0	0	15.6	0	0	84.6	0	0
DICHLOBENIL	0	0	0	0	0	0	0	0	0	0	0	0	0	0	0	0	0	0	0	0	0	0	0	0	0	0	0
DICHLONE	0	0	0	0	0	0	0	0	0	0	0	0	0	0	0	0	0	0	0	0	0	0	0	0	0	0	0
DICHLORPROP	22197.6	22114.9	134128	172561	67932.6	101854	0	0	0	0	0	0	0	0	0	0	0	0	0	0	0	924.6	0	0	0	0	0
DICLORAN	0	0	0	23640.1	0	0	0	0	0	0	0	0	0	0	0	0	0	0	0	0	0	0	0	0	0	0	0
DICLOSULAM	0	0	0	0	0	0	0	0	0	0	0	0	0	0	0	0	0	0	0	0	0	0	0	0	0	0	0
DICOFOL	0	0	0	0	0	0	5.5	97.6	10.2	47.7	0	0	0	0	0	0	0	0	0	0	0	0	0	0	0	0	0
DICROTOPHOS	549.95	562.275	650.1	0	0	0	0	0	0	0	0	0	0	0	0	0	0	0	0	0	0	0	0	0	0	0	0
DIENOCHLOR	0	0	0	0	0	0	0	0	0	0	0	0	0	0	0	0	0	0	0	0	0	0	0	0	0	0	0
DIETHATYL	1197.25	0	0	0	0	0	0	0	0	0	0	0	0	0	0	0	0	0	0	0	0	0	0	0	0	0	0
DIFENZOQUAT	68608	157950	89836.1	181929	189664	331536	198466	168545	84635.3	39276.7	30691.7	182675	56777.1	11068.2	0	0	1177.2	0	5479.1	1010.35	0	0	0	0	0	0	0
DIFLUFENZOPYR	0	0	0	0	0	0	0	0	0	0	0	0	0	0	0	0	0	0	0	0	0	0	0	0.5	0	0	0
DIMETHENAMID	0	0	471.05	6747.6	13024.1	0	0	0	0	0	0	0	0	0	0	0	0	0	0	0	0	0	0	0	0	0	0
DIMETHENAMID-P	0	0	0	0	0	0	0	0	0	0	0	0	0	0	0	0	0	0	0	0	0	0	0	0	0	0	0
DIMETHIPIN	0	0	0	0	0	2965.6	0	0	0	0	0	0	0	0	0	0	0	0	0	0	0	0	0	0	0	0	0
DIMETHOMORPH	0	0	0	0	0	6159.45	0	0	0	0	0	0	0	0	0	0	0	0	0	0.2	0	0	0.9	0	0	0	0
DIMETHYL ARSINIC ACID	0	0	0	0	0	0	4.9	0	0	0	0	0	0	0	0	0	0	0	0	0	0	0	0	0	0	0	0
DIMETHYL DISULFIDE	0	0	0	0	0	0	0	0	0	0	0	0	0	0	0	0	0	0	0	0	0	0	0	0	0	0	0
DINOCAP	0	0	0	0	0	0	0	0	0	0	0	0	0	0	0	0	0	0	0	0	0	0	0	0	0	0	0
DINOSEB	0	0	0	0	0	0	0	0	0	0	0	0	0	0	0	0	0	0	0	0	0	0	0	0	0	0	0
DINOTEFURAN	0	0	0	0	0	0	0	0	0	0	0	0	0	0	0	0	0	0	0	0	0	0	0	0	0	0	0
DIPHENAMID	5920.25	0	0	0	0	0	0	0	0	0	0	0	0	0	0	0	0	0	0	0	0	0	0	0	0	0	0
DIQUAT	12417	0	0	0	1422.85	0	0	0	0	0	0	0	0	0	0.9	0	0	0	0	0	0	29.7	0	0	0	0	0
DISULFOTON	124797	93401.9	225338	152559	159552	83302.8	97311.8	33746.4	76713	28235.9	24009.2	130046	86048	37324.1	96185.2	39693.9	14967.1	13775.9	12584.6	9612	0	0	0	0	0	0	0
DITHIOPYR	0	0	0	0	0	0	0	0	0	0	0	0	0	0	0	0	0	0	0	0	0	0	0	0	0	0	0
DNOC	0	0	0	0	0	0	0	0	0	0	0	0	0	0	0	0	0	0	0	0	0	0	0	0	0	0	0
DODINE	0	0	0	0	0	0	0	0	0	0	0	0	0	0	0	0	0	0	0	0	0	0	0	0	0	0	0
DSMA	0	0	0	0	0	0	0	0	0	0	0	0	0	0	0	0	0	0	0	0	0	0	0	0	0	0	0
EMAMECTIN	0	0	0	0	0	0	0	0	0	0	0	0	0	0	0	0	0	0	0	0	0	0	0	0	0	0	0
ENDOSULFAN	2109.5	4341.65	34279.8	27442.5	44361.9	2365.05	3.4	0	0	0.2	0	1066.05	0	0	1205.25	0	0	0	0	0	0	0	0	0	0	0	0
ENDOTHAL	0	0	24.75	0	0	0	19	0	0	0	0	0	0	0	0	0	0	0	0	0	0	0	0	0	0	0	0
EPN	0	0	0	0	0	0	0	0	0	0	0	0	0	0	0	0	0	0	0	0	0	0	0	0	0	0	0
EPTC	4512.7	6385.8	27080	42157	67023.9	0	243.8	83.6	342.7	0	0	0	0	0	0	0	0	258.2	0	0	0	0	0	0	0	0	0
ETHABOXAM	0	0	0	0	0	0	0	0	0	0	0	0	0	0	0	0	0	0	0	0	0	0	0	0	0	0	0
ETHALFLURALIN	3969.85	67450.2	70459.7	79230.3	460.05	0	0	9244.15	0	0	0	61.6	0	0	0	0	0	0	0	0	30.7	0	0	0	0	0	0
ETHAMETSULFURON	0	0	0	0	0	0	0	0	0	0	0	0	0	0	0	0	0	0	0	0	0	0	0	0	0	0	0
ETHEPHON	14868.2	11102.6	12581.4	36624.9	27109.7	35415.9	71.7	105.5	0	0	0	1.8	45.4	104.4	9.1	0	0	15.3	27.8	39.55	51.3	0	0	0	0	0	0
ETHION	0	0	0	0	0	0	0	0	0	0	0	0	0	0	0	0	0	0	0	0	0	0	0	0	0	0	0
ETHOFUMESATE	0	0	0	0	0	0	141.6	76.4	0.4	0	0	0	0	0	0	0	0	0	0	0	0	0	0	0	0	0	0
ETHOPROPHOS	0	0	0	0	0	0	0	0	0	0	0	0	0	0	0	0	0	0	0	0	0	0	0	0	0	0	0
ETOXAZOLE	0	0	0	0	0	0	0	0	0	0	0	0	0	0	0	0	0	0	0	0	0	10.2	0.9	1.5	0	0	0
ETRIDIAZOLE	0	898.7	0	0	0	0	0	0	0	0	0	0	0	0	0	0	0	0	0	0	0	0	0	0	0	0	0
FAMOXADONE	0	0	0	0	0	0	0	0	0	0	0	0	0	0	0	0	0	0	6.3	1.4	0	0	0	2.4	0	0	0
FENAMIDONE	0	0	0	0	0	0	0	0	0	0	0	0	0	0	0	0	0	0	0	2	0	0	0	0	0	0	0
FENAMIPHOS	0	0	0	0	0	0	0	0	0	0	0	0	0	0	0	0	0	0	0	0	0	0	0	0	0	0	0
FENARIMOL	0	0	0	70.3	0	0	0	0	0	0	0	0	0	0	0	0	0	0	0	0	0	0	0	0	0	0	0
FENAZAQUIN	0	0	0	0	0	0	0	0	0	0	0	0	0	0	0	0	0	0	0	0	0	0	0	0	0	0	0
FENBUCONAZOLE	0	0	0	0	0	0	0	0	0	0	0	0	0	0	0	0	0	0	0	0	0	0	0	0	0	0	0
FENBUTATIN OXIDE	0	0	0	0	0	0	0	0	0	0	0	0	0	0	0	0	0	0	0	0	0	0	0	0	0	0	0
FENHEXAMID	0	0	0	0	0	0	0	0	0	0	0	0	0	0	0	0	0	0	0	0	0	0	0	0	0	0	0
FENOXYCARB	0	0	0	0	0	0	0	0	0	0	0	0	0	0	0	0	0	0	0	0	0	0	0	0	0	0	0
FENPROPATHRIN	0	0	0	0	0	0	0	0	0	0	0	0	0	0	0	0	0	0	0	0	0	0	0	0	0	0	0
FENPYROXIMATE	0	0	0	0	0	0	0	0	0	0	0	0	0	0	0	0	0	0	0	0	0	0	0	0	0	0	0
FENSULFOTHION	0	0	0	0	0	0	0	0	0	0	0	0	0	0	0	0	0	0	0	0	0	0	0	0	0	0	0
FENTIN	0	32.05	910.9	0	7673.75	0	0	0	0	0	0	0	0	0	0	0	0	0	0	0	0	0	0	0	0	0	0
FENVALERATE	0	0	0	0	0	0	0	0	0	0	0	0	0	0	0	0	0	0	0	0	0	0	0	0	0	0	0
FERBAM	0	0	0	0	0	0	0	0	0	0	0	0	0	0	0	0	0	0	0	0	0	0	0	0	0	0	0
FIPRONIL	0	0	0	0	0	0	0	0	0	0	0	0	0	0	0	0	0	0	0	0	0	0	0	0	0	0	0
FLAZASULFURON	0	0	0	0	0	0	0	0	0	0	0	0	0	0	0	0	0	0	0	0	0	0	0	0	0	0	0
FLONICAMID	0	0	0	0	0	0	0	0	0	0	0	0	0	0	0	0	0	0	0	0	0	6.1	0	0	3.9	0	0
FLORPYRAUXIFEN	0	0	0	0	0	0	0	0	0	0	0	0	0	0	0	0	0	0	0	0	0	0	0	0	0	0	0
FLUAZIFOP	566.55	1800.25	2597.7	4585.1	0	0	8.1	0	0	0	0	0	0	0	0	0	0	0	0	0	0	0	0	0	0	0	0
FLUAZINAM	0	0	0	0	0	0	0	0	0	0	0	0	0	0	0	0	0	0	0	0	0	0	0	0	0	0	0
FLUCHLORALIN	0	0	0	0	0	0	0	0	0	0	0	0	0	0	0	0	0	0	0	0	0	0	0	0	0	0	0
FLUCYTHRINATE	0	0	0	0	0	0	0	0	0	0	0	0	0	0	0	0	0	0	0	0	0	0	0	0	0	0	0
FLUDIOXONIL	0	0	0	0	0	0	0	0	0	0	0	0	0	0	0	0	0	240.8	0	0	0	0	2410.5	0	3.3	0	0
FLUENSULFONE	0	0	0	0	0	0	0	0	0	0	0	0	0	0	0	0	0	0	0	0	0	0	0	0	0	0	0
FLUMETRALIN	0	0	0	0	0	0	0	0	0	0	0	0	0	0	0	0	0	0	0	0	0	0	0	0	0	0	0
FLUMETSULAM	0	0	0	0	612.45	0	0	0	0	0	0	0	0	0	0	0	0	0	0	0	0	0	0	0	0	0	0
FLUMICLORAC	0	0	0	0	0	0	0	0	0	0	0	0	0	0	0	0	0	0	0	0	0	0	0	0	0	0	0
FLUOMETURON	6681.6	0	0	0	0	0	0	0	0	0	0	0	0	0	0	0	0	0	0	0	0	0	0	0	0	0	0
FLUOPYRAM	0	0	0	0	0	0	0	0	0	0	0	0	0	0	0	0	0	0	0	0	0	0	0	0	0	0	0
FLURIDONE	0	0	0	0	0	0	0	0	0	0	0	0	0	0	0	0	0	0	0	0	0	0	0	0	0	0	0
FLUSILAZOLE	0	0	0	0	0	0	0	0	0	0	0	0	0	0	0	0	0	0	0	0	0	0	0	0	0	0	0
FLUTOLANIL	0	0	0	0	0	0	0	0	0	0	0	0	0	0	0	0	0	0	0	0	0	0	0	0	0	0	0
FLUVALINATE	0	0	0	0	0	0	0	0	0	0	0	0	0	0	0	0	0	0	0	0	0	0	0	0	0	0	0
FLUVALINATE TAU	0	0	0	0	0	0	0	0	0	0	0	0	0	0	0	0	0	0	0	0	0	0	0	0	0	0	0
FOLPET	0	0	0	0	0	0	0	0	0	0	0	0	0	0	0	0	0	0	0	0	0	0	0	0	0	0	0
FOMESAFEN	756.85	1694.65	0	5751.15	0	0	0	0	0	0	0	0	0	0	0	0	0	0	0	0	0	0	0	0	0	0	0
FONOFOS	6080.25	0	0	0	1968.55	0	0	0	0	0	0	0	0	0	0	0	0	0	0	0	0	0	0	0	0	0	0
FORAMSULFURON	0	0	0	0	0	0	0	0	0	0	0	0	0	0	0	0	0	0	0	0	0	0	0	0	0	0	0
FORMETANATE	0	0	0	0	0	0	0	0	0	0	0	0	0	0	0	0	0	0	0	0	0	0	0	0	0	0	0
FOSAMINE	0	0	0	0	0	0	0	0	0	0	0	0	0	0	0	0	0	0	0	0	0	0	0	0	0	0	0
FOSETYL	0	0	0	0	0	0	0	0	0	0	0	0	0	0	0	0	0	0	0	0	0	0	0	0	0	0	0
GALLEX	0	0	0	0	0	0	0	0	0	0	0	0	0	0	0	0	0	0	0	0	0	0	0	0	0	0	0
GAMMA AMINOBUTYRIC ACID	0	0	0	0	0	0	0	0	0	0	0	0	0	0	0	0	0	0	0	0	0	0	0	0	0	0	0
GENTAMICIN SULFATE	0	0	0	0	0	0	0	0	0	0	0	0	0	0	0	0	0	0	0	0	0	0	0	0	0	0	0
GIBBERELLIC ACID	0	0	0	0	6.8	80.35	0	0	0	0	0	0	0	0	0	0	0	0	0	0	0	0	0	0	0	0	0
HALOSULFURON	0	0	0	0	0	0	0	0	0	0	0	0	0	0	0	0	0	0	0	0	0	0	0.95	1.9	0	0	0
HYDRAMETHYLNON	0	0	0	0	0	0	0	0	0	0	0	0	0	0	0	0	0	0	0	0	0	0	0	0	0	0	0
HYDRATED LIME	0	0	0	0	0	0	0	0	0	0	0	0	0	0	0	0	0	0	0	0	0	0	0	0	0	0	0
HYDROGEN PEROXIDE	0	0	0	0	0	0	0	0	0	0	0	0	0	0	0	0	0	0	0	0	0	0	0	0	0	0	0
HYDROXYPROPANOIC ACID	0	0	0	0	0	0	0	0	0	0	0	0	0	0	0	0	0	0	0	0	0	0	0	0	0	0	0
HYMEXAZOL	0	0	0	0	0	0	0	0	0	0	0	0	0	0	0	0	0	0	0	0	0	0	0	0	0	0	0
IBA	0	0	0	0	6.8	80.35	0	0	0	0	0	0	0	0	0	0	0	0	0	0	0	0	0	0	0	0	0
IMAZALIL	0	0	0	0	0	0	0	0	0	0	0	0	0	0	0	0	2.9	5957.45	3614.57	2288	2623.93	5387.8	2634.8	0	0	0	0
IMAZAMETHABENZ	95482.7	185654	240589	150564	146573	151315	163890	72669.6	95532.4	27410	57354.2	71767.6	49684	13869.2	12259	34488.3	42071.7	32056.9	1222.6	79.15	0	0	6153.45	96.2	7784.45	0	0
IMAZAPIC	0	0	0	0	0	0	0	0	0	0	0	0	0	0	0	0	0	0	0	0	0	0	0	0	0	0	0
IMAZAPYR	0	0	0	0	0	0	0	0	0	0	0	0	0	0	0	0	0	0	0	0	0	0	0	0	0	0	0
IMAZAQUIN	646.75	0	6258.9	0	0	0	0	0	0	0	0	0	0	0	0	0	0	0	0	0	0	0	0	0	0	0	0
IMAZETHAPYR	115.15	542.05	0	87.3	198.65	0	9.5	0.6	1.6	3.4	4.5	5.6	3.4	6.2	10.2	5.4	3.8	2.2	5.5	8.8	15.3	1.7	2.1	2.5	0	0	0
IMAZOSULFURON	0	0	0	0	0	0	0	0	0	0	0	0	0	0	0	0	0	0	0	0	0	0	0	2	0	0	0
INDAZIFLAM	0	0	0	0	0	0	0	0	0	0	0	0	0	0	0	0	0	0	0	0	0	0	0	0	0	0	0
INDOXACARB	0	0	0	0	0	0	0	0	0	0	2.5	0	0	0	0	0	0	0	0	0	5	4.6	2	0	0	0	0
IODOSULFURON	0	0	0	0	0	0	0	0	0	0	0	0	0	0	0	0	0	0	0	0	0	0	0	7.45	0	0	0
IPCONAZOLE	0	0	0	0	0	0	0	0	0	0	0	0	0	0	0	0	0	0	25.65	230.85	184.025	320.6	2139.9	0	0	0	0
IPRODIONE	0	104.25	0	0	0	0	0	0	0	0	0	0	0	0	0	0	0	0	0	0	0	0	0	0	0	0	0
ISAZOFOS	0	0	0	0	0	0	0	0	0	0	0	0	0	0	0	0	0	0	0	0	0	0	0	0	0	0	0
ISOFENPHOS	0	0	0	0	0	0	0	0	0	0	0	0	0	0	0	0	0	0	0	0	0	0	0	0	0	0	0
ISOFETAMID	0	0	0	0	0	0	0	0	0	0	0	0	0	0	0	0	0	0	0	0	0	0	0	0	0	0	0
ISOPROPALIN	0	0	0	0	0	0	0	0	0	0	0	0	0	0	0	0	0	0	0	0	0	0	0	0	0	0	0
ISOXABEN	0	0	0	0	0	0	0	0	0	0	0	0	0	0	0	0	0	0	0	0	0	0	0	0	0	0	0
ISOXAFLUTOLE	0	0	0	0	0	0	0	0	0	0	0	0	0	0	0	0	0	0	0	0	0	0	0	0	0	0	0
KASUGAMYCIN	0	0	0	0	0	0	0	0	0	0	0	0	0	0	0	0	0	0	0	0	0	0	0	0	0	0	0
KINOPRENE	0	0	0	0	0	0	0	0	0	0	0	0	0	0	0	0	0	0	0	0	0	0	0	0	0	0	0
KRESOXIM-METHYL	0	0	0	0	0	0	0	0	0	0	0	0	0	0	0	0	0	0	0	0	0	0	0	0	0	0	0
L-GLUTAMIC ACID	0	0	0	0	0	0	0	0	0	0	0	0	0	0	0	0	0	0	0	0	0	0	0	0	0	0	0
LACTOFEN	0	0	0	1062.35	0	0	0	0	0	0	0	0	0	0	0	0	0	0	0	0	0	0	0	0	0	0	0
LEAD ARSENATE	0	0	0	0	0	0	0	0	0	0	0	0	0	0	0	0	0	0	0	0	0	0	0	0	0	0	0
LINDANE	0.6	5980.9	12727.7	0	2.6	0.4	0	0	0	1	0	0	0	0	0	0	0	733.2	274.4	0	0	0	0	0	0	0	0
MALEIC HYDRAZIDE	0	0	0	0	0	0	0	0	0	0	352.2	0	0	0	0	0	0	0	0	0	0	0	0	0	0	0	0
MANDIPROPAMID	0	0	0	0	0	0	0	0	0	0	0	0	0	0	0	0	0	0	0	0	0	0	0	0	0	0	0
MANEB	4550.85	160.65	7618.6	825.9	19680.6	23507.7	0	12.3	0	0	0	0	0	0	0	0	0	0	0	0	0	0	0	0	0	0	0
MCPB	39630.8	50324.3	73050.6	27546.8	0	0	0	0	0	0	0	0	0	0	0	0	0	0	0	0	0	0	0	0	0	0	0
MECOPROP	0	0	80807.3	50529.4	35912.9	142293	4230.85	0	0	0	0	0	0	0	0	0	0	0	0	0	0	0	0	0	0	0	0
MEFLUIDIDE	0	0	0	0	0	0	0	0	0	0	0	0	0	0	0	0	0	0	0	0	0	0	0	0	0	0	0
MEPIQUAT	0	241.1	0	0	123.65	0	5.9	3.4	0.2	0	0	0	0	0	0	0	0	0	0	0	1.2	0	0	0	0.4	0	0
METALDEHYDE	4619.15	0	0	0	0	22843.3	0	0	0	0	0	0	0	0	0	0	0	0	0	0	0	0	0	0	0	0	0
METAM	2792.4	3717.4	11588	19458.5	7182.9	3861.45	540	2411.15	4282.3	5815.7	0	0	0	0	0	0	5682.8	6874.1	11188.5	15502.9	1919.9	7247.5	0	0	0	0	0
METHAMIDOPHOS	0	0	0	0	0	0	9.2	2.3	0	0	0	0	0	0	0	0	0	0	0	0	0	0	0	0	0	0	0
METHAZOLE	0	0	0	0	0	0	0	0	0	0	0	0	0	0	0	0	0	0	0	0	0	0	0	0	0	0	0
METHIDATHION	0	0	0	89.25	0	0	0	0	0	0	0	0	0	0	0	0	0	0	0	0	0	0	0	0	0	0	0
METHIOCARB	0	0	0	0	0	0	0	0	0	0	0	0	0	0	0	0	0	0	0	0	0	0	0	0	0	0	0
METHOXYCHLOR	66654.8	0	1486.35	0	15602.2	0	0	0	0	0	0	0	0	0	0	0	0	0	0	0	0	0	0	0	0	0	0
METHYL BROMIDE	23916.1	12071.4	226.8	14931	29635.2	1687.7	6155.25	10622.8	0	0	0	0	0	12344.1	0	0	0	1902.1	2261.1	2620.1	0	0	0	0	973	0	0
METHYL ISOTHIOCYANATE	0	0	0	0	0	0	0	0	0	0	0	0	0	0	0	0	0	0	0	0	0	0	0	0	0	0	0
METHYL PARATHION	67647.3	70695.9	123928	58958.1	166094	68532.2	151827	177496	241811	174067	101211	49146.8	142061	224788	96382.6	190773	211537	172287	52470.3	32787.5	19256.4	3488.05	13132.1	5514.05	3713	0	0
METHYLIODIDE	0	0	0	0	0	0	0	0	0	0	0	0	0	0	0	0	0	0	0	0	0	0	0	0	0	0	0
METIRAM	0	0	0	0	0	0	0	0	0	0	0	0	0	0	0	0	0	0	0	0	0	0	0	0	0	0	0
METRAFENONE	0	0	0	0	0	0	0	0	0	0	0	0	0	0	0	0	0	0	0	0	0	0	0	0	0	0	0
MEVINPHOS	0	0	0	0	0	0	0.6	0	0	0	0	0	0	0	0	0	0	0	0	0	0	0	0	0	0	0	0
MOLINATE	0	21055	0	0	0	0	0	0	0	0	0	0	0	0	0	0	0	0	0	0	0	0	0	0	0	0	0
MONOCROTOPHOS	0	0	0	0	0	0	0	0	0	0	0	0	0	0	0	0	0	0	0	0	0	0	0	0	0	0	0
MSMA	50270.1	0	4966.35	7383.45	78600.5	0	117.3	96.2	0	0	0	0	0	0	0	0	0	0	0	0	0	0	0	0	0	0	0
MYCLOBUTANIL	0	0	0	0	0	0	0	0	0	0.5	0	0	0	0	0	0	0	0	0	0	0	0	0	0	0	0	0
NALED	0	0	0	0	3031.35	0	29.5	33.7	43.3	0	0	0	0	0	0	0	0	0	0	0	0	0	0	0	20.5	0	0
NAPHTHYLACETAMIDE	0	0	0	0	0	0	0	0	0	0	0	0	0	0	0	0	0	0	0	0	0	0	0	0	0	0	0
NAPHTHYLACETIC ACID	0	0	0	313.05	0	0	0	0	0	0	0	0	0	0	0	0	0	0	0	0	0	0	0	0	0	0	0
NAPROPAMIDE	10.9	5.2	0	1565.1	3231.65	0	49.7	28.05	6.4	0	0	0	0	0	0	0	0	0	0	0	0	0	0	0	0	0	0
NAPTALAM	4957.4	0	0	0	0	0	0	0	0	0	0	0	0	0	0	0	0	0	0	0	0	0	0	0	0	0	0
NAPTHA	0	0	0	0	0	0	0	0	0	0	0	0	0	0	0	0	0	0	0	0	0	0	0	0	0	0	0
NEEM OIL	0	0	0	0	0	0	33.3	0	0	0	0	334.9	0	20193	0	0	180718	0	0	0	167.2	65	33.6	2.2	0	0	0
NICOSULFURON	149.7	3.15	1909.95	958.4	0	0	0.5	0.2	0.1	0	0	0.7	0.1	0	0	0	0	0	0	0	0	0	0	0	0	0	0
NORFLURAZON	0	0	0	0	0	0	468	0	0	0	0	0	0	0	0	0	0	0	0	0	0	0	0	0	0	0	0
NORURON	0	0	0	0	0	0	0	0	0	0	0	0	0	0	0	0	0	0	0	0	0	0	0	0	0	0	0
NOVALURON	0	0	0	0	0	0	0	0	0	0	0	0	0	0	0	0	0	0	0	0	0	0	0	0	0.9	0	0
ORTHOSULFAMURON	0	0	0	0	0	0	0	0	0	0	0	0	0	0	0	0	0	0	0	0	0	0	0	0	0	0	0
ORYZALIN	22.6	0	0	0	0	0	0	0	0	0	0	0	0	0	0	0	0	0	67	52.3	0	0	0	39.6	0	0	0
OXADIAZON	0	0	0	0	0	0	0	0	0	0	0	0	0	0	0	0	0	0	0	0	0	0	0	0	0	0	0
OXAMYL	89.3	0	0	854.95	0	0	0	40	29.6	0	0	0	0	0	0	4.5	0	0	0	0	0	0	0	0	0	0	0
OXATHIAPIPROLIN	0	0	0	0	0	0	0	0	0	0	0	0	0	0	0	0	0	0	0	0	0	0	0	0	0	0	0
OXYDEMETON-METHYL	888	0	0	0	179.2	0	13.6	0	0	0	0	0	0	0	0	0	0	0	0	0	0	0	0	0	0	0	0
OXYTETRACYCLINE	0	0	0	0	2757.7	0	0	0	0	0	0	0	0	0	0	0	0	0	0	0	0	0	0	0	0	0	0
PACLOBUTRAZOL	0	0	0	0	0	0	0	0	0	0	0	0	0	0	0	0	0	0	0	0	0	0	0	0	0	0	0
PARATHION	150154	71381.7	266664	184704	669790	321899	19756.3	0	0	0	0	0	0	0	0	0	0	0	0	0	0	0	0	0	0	0	0
PEBULATE	2849.05	40780.2	63132.8	0	0	0	149.2	81.15	13.1	0	0	0	0	0	0	0	0	0	0	0	0	0	0	0	0	0	0
PELARGONIC ACID	0	0	0	0	0	0	0	0	0	0	0	0	0	0	0	0	0	0	0	0	0	0	0	0	0	0	0
PENFLUFEN	0	0	0	0	0	0	0	0	0	0	0	0	0	0	0	0	0	0	0	0	0	0	208.7	0	0	0	0
PENOXSULAM	0	0	0	0	0	0	0	0	0	0	0	0	0	0	0	0	0	0.8	0	0	0	0	0	0	0	0	0
PENTHIOPYRAD	0	0	0	0	0	0	0	0	0	0	0	0	0	0	0	0	0	0	0	0	0	0	0	0	0	0	0
PETROLEUM DISTILLATE	205.8	575.9	766.8	434.4	2854.6	591.1	137.8	252.3	56.4	291.1	131.9	0	0	0	0	0	0	0	0	0	0	0	0	0	0	0	0
PETROLEUM OIL	5836.7	60186.1	844.3	849.8	110754	494.4	486.2	156.7	115.7	103.7	323.2	0	0	0	0	0	0	0	0	0	27.5	8.8	0	0	0	0	0
PHENMEDIPHAM	196.5	210.975	299.35	0	0	0	0	0	0.4	0	0	0	0	0	0	0	0	0	0	0	0	0	0	0	0	0	0
PHOSALONE	0	0	0	0	0	0	0	0	0	0	0	0	0	0	0	0	0	0	0	0	0	0	0	0	0	0	0
PHOSMET	5270.6	0	0	0	0	0	0	0	0	0	0	0	0	0	0	0	0	0	0	0	0	0	0	0	0	0	0
PHOSPHAMIDON	0	0	0	0	0	0	0	0	0	0	0	0	0	0	0	0	0	0	0	0	0	0	0	0	0	0	0
PINOLENE	152.3	177.9	1757.9	124.3	207.3	641.1	207.2	93.7	234.1	33.6	177.5	0	0	0	0	0	0	0	0	0	0	0	0	0	0	0	0
PIPERONYL BUTOXIDE	0	0	0	0	0	0	0	0	0	0	0	0	414.45	0	0	52676.6	0	0	0	0.8	0	0	0	0	0	0	0
PIRIMICARB	0	0	0	0	375.2	0	0	0	0	0	0	0	0	0	0	0	0	0	0	0	0	0	0	0	0	0	0
POLYOXORIM	0	0	0	0	0	0	0	0	0	0	0	0	0	0	0	0	0	0	0	0	0	0	0	0	0	0	0
POTASSIUM BICARBONATE	0	0	0	0	0	0	0	0	0	0	0	0	0	0	0	0	0	0	0	0	0	0	0	0.4	0	0	0
POTASSIUM CARBONATE	0	0	0	0	0	0	0	0	0	0	0	0	0	0	0	0	0	0	0	0	0	0	0	0	0	0	0
POTASSIUM OLEATE	4.6	0	0	0	52131.1	0	0	0	0	0	0	0	0	0	0	0	0	0	0	0	0	0	0	0	0	0	0
POTASSIUM SILICATE	0	0	0	0	0	0	0	0	0	0	0	0	0	0	0	0	0	0	0	0	0	0	0	0	0	0	0
PRIMISULFURON	0	0	2130.85	0	0	0	0	0	0	0	0	0	0	0	0	0	0	0	0	0	0	0	0	0	0	0	0
PRODIAMINE	0	0	0	0	0	0	0	0	0	0	0	0	0	0	0	0	0	0	0	0	0	0	0	0	0	0	0
PROFENOFOS	0	0	0	0	0	0	0	0	0	0	0	0	0	0	0	0	0	0	0	0	0	0	0	0	0	0	0
PROFLURALIN	0	0	0	0	0	0	0	0	0	0	0	0	0	0	0	0	0	0	0	0	0	0	0	0	0	0	0
PROHEXADIONE	0	0	0	0	0	0	0	0	0	0	0	0	0	0	0	0	0	0	0	0	0	0	0	0	0	0	0
PROHYDROJASMON	0	0	0	0	0	0	0	0	0	0	0	0	0	0	0	0	0	0	0	0	0	0	0	0	0	0	0
PROMETON	0	0	0	1602.6	25695.5	0	0	0	0	0	0	0	0	0	0	0	0	0	0	0	0	0	0	0	0	0	0
PROMETRYN	0	0	0	0	0	0	140.4	311.6	51	0	0	0	0	0	0	0	0	0	0	0	0	345.7	0	0	0	0	0
PROPACHLOR	0	0	0	0	0	0	0	0	0	0	0	0	0	0	0	0	0	0	0	0	0	0	0	0	0	0	0
PROPAMOCARB HCL	0	0	0	0	0	0	0	0	0	0	0	0	0	0	0	0	0	0	12.4	0	0	0	0	0	0	0	0
PROPANIL	3914.65	104680	53330.4	1754.8	21182.3	19199.4	17216.5	780	2183.4	6397.8	4111.35	8828.9	0	0	0	0	0	87.2	0	0	0	0	0	0	0	0	0
PROPAZINE	0	0	5197.55	0	0	0	0	0	0	0	0	0	0	0	0	0	0	0	0	0	0	0	0	0	0	0	0
PROPOXUR	0	0	0	0	0	0	0	0	0	0	0	0	0	0	0	0	0	0	0	0	0	0	0	0	0	0	0
PROPYZAMIDE	13795.2	6157.18	3500.9	0	0	0	0	0	0	0	0	0	0	0	0	0	0	0	0	0	0	0	0	0	0	0	0
PYDIFLUMETOFEN	0	0	0	0	0	0	0	0	0	0	0	0	0	0	0	0	0	0	0	0	0	0	0	0	0	0	0
PYMETROZINE	0	0	0	0	0	0	0	0	0	0	0	0	0	0	0	0	1.1	0	0	0	0	0	0.6	0	0	0	0
PYRIDABEN	0	0	0	0	0	0	0	0	0	0	0	0	0	0	0	0	0	0	0	0	0	0	0	0	0	0	0
PYRIDATE	0	0	0	0	0	0.2	13.7	7.1	0	0	0	0	0	0	0	0	0	0	0	0	0	0	0	0	0	0	0
PYRIMETHANIL	0	0	0	0	0	0	0	0	0	0	0	0	0	0	0	0	0	0	0	0	0	0	0	0	0	0	0
PYRIOFENONE	0	0	0	0	0	0	0	0	0	0	0	0	0	0	0	0	0	0	0	0	0	0	0	0	0	0	0
PYRIPROXYFEN	0	0	0	0	0	0	0	0	0	0	0	0	0	0	0	0	0	0	0	0	0.1	0	0	0	0	0	0
PYRITHIOBAC-SODIUM	0	0	0	0	0	0	0	0	0	0	0	0	0	0	0	0	0	0	0	0	0	0	0	0	0	0	0
QUINCLORAC	209.95	0	0	0	0	0	0	0	17506.9	6564.32	280.6	78	0	1505.9	5296.2	0	0	0	0	0	0	0	0	0	0	0	0
QUINOXYFEN	0	0	0	0	0	0	0	0	0	0	0	0	0	0	0	0	0	0	0	0	0	0	0	0	0	0	0
QUINTOZENE	0	3594.25	1186.5	2985	0	1660	0	0	0	0	0	0	0	0	0	0	0	629.55	297.45	1026.15	0	0	0	0	0	0	0
QUIZALOFOP	0	0	0	1168.35	0	0	0	0	0	0	0	0	0	0	0	0	0	0	0	0	0	0	0	0	0	0	0
RESMETHRIN	0	0	0	0	0	0	0	0	0	0	0	0	0	0	0	0	0	0	0	0	0	0	0	0	0	0	0
ROTENONE	0	0	0	0	0	0	0	0	6.55	0	0	0	0	0	0	0	0	0	0	0	0	0	0	0	0	0	0
RYANODINE	0	0	0	0	0	0	0	0	0	0	0	0	0	0	0	0	0	0	0	0	0	0	0	0	0	0	0
SABADILLA	0	0	0	0	0	0	0	0	0	0	0	0	0	0	0	0	0	0	0	0	0	0	0	0	0	0	0
SEDAXANE	0	0	0	0	0	0	0	0	0	0	0	0	0	0	0	0	0	0	0	0	0	2603.15	3984.2	0	0	0	0
SILICATES	0	0	0	0	0	0	0	0	0	0	0	0	0	0	0	0	0	0	0	0	0	0	0	0	0	0	0
SIMAZINE	3535.25	0	5363.05	0	25496.8	0	29.4	15.1	43.8	1.5	0	0	0	0	0	0	0	0	0	0	0	0	0	0	0	0	0
SODIUM ARSENITE	0	0	0	0	0	0	0	0	0	0	0	0	0	0	0	0	0	0	0	0	0	0	0	0	0	0	0
SODIUM METABORATE	0	0	0	0	0	0	0	0	0	0	0	0	0	0	0	0	0	0	0	0	0	0	0	0	0	0	0
SPIRODICLOFEN	0	0	0	0	0	0	0	0	0	0	0	0	0	0	0	0	0	0	0	0	0	0	0	0	0	0	0
SPIROTETRAMAT	0	0	0	0	0	0	0	0	0	0	0	0	0	0	0	0	0	0	0	0	0	0	0	0	0	0	0
STREPTOMYCIN	0	0	0	0	0	0	0	0	0	0	0	0	0	0	0	0	0	0	0	0	0	0	0	0	0	0	0
SUCROSE OCTANOATE	0	0	0	0	0	0	0	0	0	0	0	0	0	0	0	0	0	0	0	0	0	0	0	0	0	0	0
SULFALLATE	0	0	0	0	0	0	0	0	0	0	0	0	0	0	0	0	0	0	0	0	0	0	0	0	0	0	0
SULFCARBAMIDE	73.2	74.3	17	63.4	25.7	7.3	82.1	1.4	3.4	0.7	0.9	0	0	0	0	0	0	0	0	0	0	0	0	0	0	0	0
SULFENTRAZONE	0	0	0	0	0	0	0	0	0	0	8701.2	4727.32	3490.1	7724.8	0	5486.5	0	0	0	0	0	1235.35	1289.25	0	0	0	0
SULFOMETURON	0	0	0	0	0	0	0	0	0	0	0	0	0	0	0	0	0	0	0	0	0	0	0	0	0	0	0
SULFOSATE	6594.95	55.6	0	0	0	12543.3	117700	4758.05	1454.3	62533.8	55573.4	41116.4	116.25	129.5	10951.3	0	0	0	0	0	0	0	0	0	0	0	0
SULFOXAFLOR	0	0	0	0	0	0	0	0	0	0	0	0	0	0	0	0	0	0	0	0	0	0	0	0	199.8	0	0
SULFURIC ACID	0	0	0	0	98394.2	0	0	0	0	0	0	0	0	0	0	0	0	0	0	0	0	0	0	0	0	0	0
SULPROFOS	0	0	0	0	0	0	0	0	0	0	0	0	0	0	0	0	0	0	0	0	0	0	0	0	0	0	0
TCA	0	0	0	0	0	0	0	0	0	0	0	0	0	0	0	0	0	0	0	0	0	0	0	0	0	0	0
TCMTB	0	0	0	0	0	0	0	0	0	0	0	0	0	0	0	0	0	0	0	0	0	0	0	0	0	0	0
TEBUFENOZIDE	0	0	0	0	0	0	0	0	0	0	0	0	0	0	0	0	0	0	0	0	0	0	0	0	0	0	0
TEBUPIRIMPHOS	0	0	0	0	0	0	0	0	0	0	0	0	0	0	0	0	0	0	0	0	0	0	0	0	0	0	0
TEBUTHIURON	0	0	5081.35	0	636.5	0	0	0	0	0	0	0	0	0	0	0	0	0	0	0	0	0	0	0	0	0	0
TEFLUTHRIN	0	0	0	0	3130.45	0	0	0	0	0	0	0	0	0	0	0	0	0	0	0	0	0	0	0	0	0	0
TEMBOTRIONE	0	0	0	0	0	0	0	0	0	0	0	0	0	0	0	0	0	0	0	0	0	0	0	0	0	0	0
TEMEPHOS	0	0	0	540.2	0	0	0	0	0	0	0	0	0	0	0	0	0	0	0	0	0	0	0	0	0	0	0
TERBACIL	0	0	0	3335.65	0	0	0	0	0	0	0	0	0	0	0	0	0	0	0	0	0	0	0	0	0	0	0
TERBUFOS	0	1062.6	0	2982.7	2603.9	0	0	0	0	0	0	0	0	0	0	0	0	0	0	0	0	0	0	0	0	0	0
TERBUTRYN	95508.9	28886.2	219.5	0	0	0	0	0	0	0	0	0	0	0	0	0	0	0	0	0	0	0	0	0	0	0	0
TETRABOROHYDRATE	0	0	0	0	0	0	0	0	0	0	0	0	0	0	0	0	0	0	0	0	0	0	0	0	0	0	0
TETRACONAZOLE	0	0	0	0	0	0	0	0	0	0	0	0	0	0	0	0	0	0	0	0	0	0	0	0	0	0	0
TETRAOXOSULFATE	0	0	0	0	0	0	0	0	0	60.25	10921.3	21782.3	0	0	0	0	0	0	0	0	0	0	0	0	0	0	0
TETRATHIOCARBONATE	0	0	0	0	160457	0	0	0	0	0	0	0	0	0	1446.9	0	0	0	0	0	0	0	0	0	0	0	0
THIABENDAZOLE	0	0	0	0	4429	0	0	0	0	0	0	0	0	0	0	0	0	0	112.05	0	0	0	0	0	0	0	0
THIACLOPRID	0	0	0	0	0	0	0	0	0	0	0	0	0	0	0	0	0	0	0	0	0	0	0	0	0	0	0
THIAMETHOXAM	0	0	0	0	0	0	0	0	0	0	0	0	0	0	0	0	0	24348.7	14976.8	24163.3	29709.5	45829.1	43382.6	442.85	0	0	0
THIAZOPYR	0	0	0	0	0	0	0	0	0	0	0	0	0	0	0	0	0	0	0	0	0	0	0	0	0	0	0
THIDIAZURON	0	0	0	0	0	0	1.5	6.6	0	0	0	0	0	0	0	0	0	0	0	0	0	0	0	0	0	0	0
THIOBENCARB	0	0	0	0	0	0	0	0	0	0	0	0	0	0	0	0	0	16.3	0	0	0	0	0	47.5	0	0	0
THIODICARB	0	22816.9	0	849.8	3402.4	73.5	46.7	0	0	0	0	0	0	0	0	0	0	0	0	0	0	0	0	0	0	0	0
TOLCLOFOS-METHYL	0	0	0	0	0	0	0	0	0	0	0	0	0	0	0	0	0	0	0	0	0	0	0	0	0	0	0
TOLFENPYRAD	0	0	0	0	0	0	0	0	0	0	0	0	0	0	0	0	0	0	0	0	0	0	0	0	0	0	0
TOPRAMEZONE	0	0	0	0	0	0	0	0	0	0	0	0	0	0	0	0	0	0	0	0	0	0	0	0	0	0	0
TRALOMETHRIN	166.45	0	0	0	0	0	0	0	0	0	0	0	0	0	0	0	0	0	0	0	0	0	0	0	0	0	0
TRIADIMEFON	19746.7	100322	44025	101339	60822	24345.6	1906.2	3.2	0	0	0	0	0	0	0	0	0	0	0	0	0	0	0	0	0	0	0
TRIADIMENOL	0	0	0	0	0	0	0	0	0	0	0	0	0	0	0	0	0	0	0	0	0	916.85	0	0	0	0	0
TRIAZAMATE	0	0	0	0	0	0	0	0	0	0	0	0	0	0	0	0	0	0	0	0	0	0	0	0	0	0	0
TRIBUFOS	0	0	0	0	0	0	0	20.1	0	0	0	0	0	0	0	0	0	0	0	0	0	0	0	0	0	0	0
TRICHLORFON	0	0	0	0	0	0	0	0	0	0	0	0	0	0	0	0	0	0	0	0	0	0	0	0	0	0	0
TRICLOPYR	0	0	10617.4	2502.75	0	0	0	0	0	0	0	0	0	1092.7	0	0	117.4	1.5	11489.3	0	0	86222.7	46781.1	18590.5	0	0	0
TRIDIPHANE	0	0	0	0	0	0	0	0	0	0	0	0	0	0	0	0	0	0	0	0	0	0	0	0	0	0	0
TRIFLOXYSULFURON	0	0	0	0	0	0	0	0	0	0	0	0	0	0	0	0	0	0	0	0	0	0	0	0	0	0	0
TRIFLUMIZOLE	0	0	0	0	0	0	0	0	0	0	0	0	0	0	0	0	0	0	0	0	0	0	0	0	0	0	0
TRIFLUSULFURON	0	0	0	0	0	0	0	0	0	0	0	0	0	0	0	0	0	0	0	0	0	0	0	0	0	0	0
TRIFORINE	0	0	0	0	0	0	0	0	0	0	0	0	0	0	0	0	0	0	0	0	0	0	0	0	0	0	0
TRIMETHACARB	0	0	0	0	0	0	0	0	0	0	0	0	0	0	0	0	0	0	0	0	0	0	0	0	0	0	0
TRINEXAPAC	0	0	0	0	0	0	0	0	0	0	0	0	0	0	0	0	0	0	0	0	0	0	0	0	0	0	0
TRITICONAZOLE	0	0	0	0	0	0	0	0	0	0	0	0	0	0	0	0	0	1447.45	2603.65	2764.8	3085.7	7955.85	12694.9	0	0	0	0
UNICONAZOLE	0	0	0	0	0	0	0	0	0	0	0	0	0	0	0	0	0	0	0	0	0	0	0	0	0	0	0
VERNOLATE	0	0	0	8280.35	0	0	0	0	0	0	0	0	0	0	0	0	0	0	0	0	0	0	0	0	0	0	0
VINCLOZOLIN	0	0	0	0	0	0	0	0	0	0	0	0	0	0	0	0	2813.65	0	0	0	0	0	0	0	0	0	0
ZINEB	0	0	0	0	0	0	0	0	0	0	0	0	0	0	0	0	0	0	0	0	0	0	0	0	0	0	0
ZIRAM	0	0	0	0	0	0	0	0	0	0	0	0	0	0	0	0	0	0	0	0	0	0	0	0	0	0	0
ZOXAMIDE	0	0	0	0	0	0	0	0	0	0	0	0	0	0	0	0	0	0	0	0	0	0	0	0	0	0	0

## Sheet: Cotton
Data in [kg]	1992	1993	1994	1995	1996	1997	1998	1999	2000	2001	2002	2003	2004	2005	2006	2007	2008	2009	2010	2011	2012	2013	2014	2015	2016	2017	2018
TOTAL	3.0915e+07	3.06763e+07	3.58248e+07	4.58712e+07	4.42765e+07	3.09265e+07	2.81078e+07	2.69066e+07	2.95334e+07	3.37609e+07	3.04508e+07	2.69875e+07	3.05098e+07	3.13772e+07	3.4635e+07	2.6462e+07	2.07087e+07	2.02559e+07	2.83068e+07	3.4325e+07	3.18028e+07	2.68505e+07	2.91214e+07	2.49132e+07	3.01598e+07	3.3958e+07	4.27371e+07
GLYPHOSATE	242365	410951	473523	738279	913172	1.34363e+06	2.05842e+06	3.29275e+06	5.24005e+06	7.24385e+06	6.93076e+06	6.87566e+06	8.35321e+06	9.18214e+06	9.11406e+06	7.20356e+06	6.32868e+06	6.5139e+06	9.05503e+06	9.49324e+06	1.1473e+07	8728216	1.08038e+07	7.61292e+06	7.92617e+06	9.14675e+06	1.01603e+07
ETHEPHON	464132	597068	913909	1.13076e+06	1.03528e+06	1107993	2.49309e+06	2.44234e+06	2813931	3.40898e+06	3.3473e+06	3.36131e+06	4.39158e+06	4.09547e+06	4.06463e+06	3.77902e+06	2.44013e+06	3.52612e+06	4.59395e+06	4.47201e+06	4.02819e+06	3.74583e+06	3.39579e+06	3.83448e+06	4.21411e+06	4.58309e+06	4.98374e+06
METAM	514686	842685	920952	744820	1.97517e+06	720473	212169	311327	227488	165618	127868	44041.3	34048.8	30527.7	0	0	34.3	2045.25	4056.2	18739.8	10699.4	15339.7	0	0	0	0	3.52428e+06
DICHLOROPROPENE	3.18063e+06	1.29099e+06	1.13469e+06	3044997	7.28878e+06	2.67183e+06	1746.3	5334.5	5848.6	1.91611e+06	2.13536e+06	859481	949096	1.9641e+06	5.88467e+06	3.33712e+06	2.53684e+06	751732	1.21689e+06	3.21694e+06	1.83072e+06	1.77438e+06	1.0738e+06	1.02987e+06	3.32408e+06	2.7046e+06	2.41284e+06
ACETOCHLOR	0	0	0	0	971.2	0	0	0	0	0	0	0	0	0	0	0	0	0	59808.1	738537	558914	1.09467e+06	1.37837e+06	1.25783e+06	1.43418e+06	1.78812e+06	1.92946e+06
DICAMBA	6031.4	5531.1	11995	64363.1	6384.05	2934.95	7497.85	14084.1	44779.1	50750.2	71014.7	42184.4	41218	61954	91531.1	155879	117165	84722.4	164781	263361	201036	114938	196433	110580	150685	1.41478e+06	1.80455e+06
METOLACHLOR-S	0	0	0	0	0	0	20482.1	108641	192756	205717	271314	222667	295628	315461	472954	291391	315365	418846	764828	1.31055e+06	1.04245e+06	890484	957752	853981	983908	975682	1.60159e+06
2,4-D	15566.6	11939.5	14171.3	85211.2	33507.5	261837	184851	95669.8	120454	244866	176900	192273	291897	389656	645764	393144	384763	308636	434133	828212	807015	538446	586124	514656	426498	790070	1.59482e+06
TRIBUFOS	678571	834744	916749	1.25928e+06	1.1439e+06	940151	1.90805e+06	1.7391e+06	1.85346e+06	2116699	1.63871e+06	1.51242e+06	1.3135e+06	1.25268e+06	1.09711e+06	1.25602e+06	754294	835221	1.08649e+06	1.11615e+06	1.06192e+06	899705	869618	778874	1.27629e+06	1123755	1.49525e+06
SODIUM CHLORATE	2.10054e+06	2.62583e+06	3.38144e+06	3.17645e+06	1.77478e+06	1.48044e+06	1.73635e+06	1.37402e+06	1.53608e+06	1.70041e+06	1.56355e+06	1.21752e+06	953971	837075	707580	464370	302493	194386	442257	375624	389076	162023	122456	58071.9	188374	797287	1.36532e+06
TRIFLURALIN	2490241	3.00293e+06	3.07499e+06	3.65315e+06	2.78225e+06	2.80009e+06	2.56865e+06	2.70677e+06	2392651	1.89391e+06	1939264	1.85743e+06	1.82372e+06	1.6515e+06	1.66661e+06	1.33336e+06	1.12711e+06	1.14168e+06	1.6649e+06	1.46987e+06	1.13363e+06	1.08166e+06	1.51745e+06	1485146	1.51888e+06	1.51118e+06	1.3409e+06
ACEPHATE	300269	224620	590444	843155	461438	376820	357741	335875	477133	758080	717692	685092	1.2637e+06	1.17115e+06	1.49378e+06	1.13207e+06	1.02373e+06	879019	1.19159e+06	1.44568e+06	1.33519e+06	869710	997728	867878	890970	868017	1.22118e+06
GLUFOSINATE	0	0	0	0	0	0	0	0	0	0	0	0	93059.8	233889	121935	87467.3	66616.7	96281.1	256551	382820	417397	573162	643706	841769	1.23111e+06	977689	1.10688e+06
PARAQUAT	171729	206280	357117	374397	390155	296989	544078	553260	542881	525453	494961	457313	382079	380123	325568	438848	245659	377819	778863	642090	767523	656283	673906	758405	983702	1.11417e+06	1.01526e+06
PENDIMETHALIN	1.23641e+06	1.06847e+06	1.20662e+06	1.73486e+06	1.18941e+06	1.34671e+06	1.30111e+06	1.24904e+06	1.23934e+06	1.21798e+06	1.05503e+06	801500	890230	1.00687e+06	1.09505e+06	680725	684282	731134	751930	901645	910146	760637	858622	629930	966758	994174	888840
DIURON	316407	343648	446149	558429	386702	368683	391042	344912	596796	865515	849301	743516	792957	787740	762432	358342	337312	372366	714349	848391	826870	570270	728483	735449	755906	730276	837362
PROMETRYN	839782	1.03775e+06	1.04888e+06	1.19485e+06	1.08191e+06	812638	728438	701184	848212	776564	741278	560220	491798	400659	330493	297860	216202	324548	391247	672670	341506	601094	422441	419499	569959	573256	492875
DIMETHENAMID-P	0	0	0	0	0	0	0	0	0	0	0	0	0	0	0	0	0	0	0	0	0	0	0	4566.35	55280.3	220549	447022
DICROTOPHOS	231156	249084	158543	249253	183530	197737	135562	265247	206488	250022	287526	278651	645528	499842	523267	562281	365104	324865	512306	406189	564108	574210	556425	381785	478401	389195	439098
FLUOMETURON	2.12092e+06	2.19444e+06	2.70032e+06	3.219e+06	2.53392e+06	2.2086e+06	2.20086e+06	1.44276e+06	1.26041e+06	700868	476483	317558	364797	236777	235767	280318	154785	161385	333898	446565	351547	293522	297006	276500	351265	366774	436694
MSMA	1.89575e+06	1.60626e+06	2.11843e+06	2.81734e+06	2.42186e+06	1.99195e+06	1.06643e+06	1.02297e+06	879605	808150	668494	539643	356322	392228	358434	180424	259863	380719	398332	681776	583447	445894	475863	324595	441006	284309	371905
METOLACHLOR	410354	341134	275165	435309	570425	309549	347943	402928	218025	135701	456.4	77.9	4418.5	60747.4	83049.9	189986	181888	139746	172150	546729	353154	318624	180238	189292	206266	179002	353105
MEPIQUAT	69319.3	65269	83016	112037	118381	143598	109102	135273	125538	148531	142667	209291	250009	299548	273472	223210	154266	180150	208564	260045	233930	239343	206743	184072	216503	310251	309656
SULFCARBAMIDE	473.6	295.1	143	130.5	760.5	466874	932872	1.29203e+06	1.73068e+06	1.87611e+06	2.0289e+06	1.62821e+06	1.48415e+06	1.78741e+06	1.03898e+06	952309	547610	607666	387506	451767	350105	283146	253351	497850	170432	273242	269941
FOMESAFEN	4117.55	2080	920.95	2146.45	1073.5	3419.65	0	0	0	0	0	0	552.55	1875.7	52320.8	41314.9	65786.8	93682.5	169927	300631	263874	197082	212991	168662	178396	216458	266637
CHLORPYRIFOS	159019	541238	508544	959250	455902	576932	265322	182790	296460	294890	140123	215650	119539	190351	202170	43497.9	53861.9	23208.2	61985.2	92928.1	58829	103977	99867.6	54020.6	77585.4	96253.9	255838
THIDIAZURON	20603.4	45985.7	26030.4	65038.7	43869.8	39697.3	102111	122223	110365	128194	138528	101556	130455	111941	115525	142095	63523.4	82783.3	138678	148516	163523	132311	150810	143675	168721	165518	199352
SULFUR	1.13426e+06	625886	713982	828832	205481	310757	171003	110494	91349	391308	51790.3	83319.9	55261.1	34839.4	230738	384408	12481.5	3199.4	3200.9	6514.8	2461.8	614.1	6868.8	3342.65	8156.7	186406	190042
BIFENTHRIN	32292.1	26264.8	19578.7	31123	11021.4	7272.7	15524	5285.85	9889.95	9412.4	17841	8714.75	6563.25	5673.8	16836.5	24247.4	40074.2	41903.6	80290.4	86989.7	150603	108138	115278	88661.7	94545.3	123079	149485
IMIDACLOPRID	0	0	0	34278.1	14867.3	35680.6	21149.7	19617.2	15172	23723.9	13606.9	17343.4	30526.2	32531.2	35333.3	37059.7	26623.4	23692	50016.8	133133	79271.7	63580.4	124920	55549.2	76627.9	111558	104426
ALDICARB	636135	628650	781618	1.2318e+06	1.12683e+06	1.30612e+06	1.10433e+06	1.06171e+06	1.09089e+06	860942	976896	1.04965e+06	1.31082e+06	1.25293e+06	1.14716e+06	812682	637713	665680	885325	523064	65751.3	26305.7	55.9	0	8377.45	51210.9	93059.8
FLUMIOXAZIN	0	0	0	0	0	0	0	0	0	433.55	5974.65	4678.65	18557.2	16072.7	25864.8	17383.6	25903.4	34305.1	57588.2	94602.8	81513.5	54217.4	69500.2	59503.9	60947.5	66991.8	87536.6
PHORATE	199027	170772	357279	466100	343286	330119	299284	346275	268721	276698	188255	127473	70209.6	120299	105543	16298.5	54425	22054	21973.5	38164	51134.3	129305	111563	60290.6	45841.3	82312.6	81326.3
QUINTOZENE	439652	399931	600223	548153	347493	382487	295476	301908	442935	364340	202691	222142	224020	83250.4	80157.2	21516.8	29558.8	9653.18	51240.5	8303.17	10589.2	0	6459.75	0	0	0	76630
OXAMYL	109297	81315.3	159197	312868	163135	320281	392744	354931	385987	157721	125896	160494	179686	136903	160472	138295	134118	56740.4	173266	178835	131475	108247	119064	47480.5	23003.7	40221.5	63138.3
SULFOXAFLOR	0	0	0	0	0	0	0	0	0	0	0	0	0	0	0	0	0	0	0	0	1291.5	18969.4	27638.9	26954.3	19411.8	30177.2	46398.6
CYCLANILIDE	0	0	0	0	0	4865.9	75716.9	110372	93960.3	105708	75382.2	74242.2	105562	67840.7	48393.6	66474.7	29025.1	49319.7	57775.3	47444	36731.4	39690.5	21637.7	15591.2	34339.4	43333.6	43512.4
AZOXYSTROBIN	0	0	0	0	0	0	0.7	0	0	12243.8	9681.8	24661.4	23569.6	31460.6	17578.2	13836.2	8390.5	8666.65	10030.9	12639.3	12602.6	25438.2	6769.1	16181.7	11144.5	25370.4	35340.1
OXYFLUORFEN	26274.8	28836.8	34992.9	44818	219353	32479.9	37685.4	107806	34289.1	87980	26372.8	31692.5	29063.1	43091.8	35811.7	17966.4	14338.6	6600.7	14317.7	46710.6	59254.5	27187.1	20713.4	14456.1	27957.4	42407	34186.8
MALATHION	73417.6	616295	496852	577090	447543	585913	645976	194342	371473	349968	114508	47402.1	61888.4	428408	445624	224036	385448	234008	277318	204978	82513.2	36139.4	174355	59220.3	6688.45	25209	33525.6
NALED	8985.4	12908.9	134739	256409	158344	197864	58831.5	80473.7	64282.9	77978.8	39496.5	31463.2	16501.9	48772.8	67347.5	3794.6	14092.2	6517.3	25819.5	45530.2	23718.4	32414.8	19131.2	27461.7	36681.7	39088.3	32172.8
PYRACLOSTROBIN	0	0	0	0	0	0	0	0	0	0	0	0	2.2	0	1296.3	672.25	2130.65	13294.9	11542.8	17061.6	20859.9	25392.6	19793.6	16228.9	27370.2	26184.6	30009.5
CHLORANTRANILIPROLE	0	0	0	0	0	0	0	0	0	0	0	0	0	0	0	0	0	0	5.6	995.9	3206.88	2662.2	5185.45	5551.25	13150.2	24799.7	29621.8
THIAMETHOXAM	0	0	0	0	0	0	0	0	195.35	2951.85	16172.3	14650.5	52063.2	62665.5	112715	81690.6	62554.2	57411	68242.6	115537	113764	84010.2	86753.2	28950.4	30689.5	23758.7	28848
DIMETHOATE	191100	93870.9	133344	240203	56510.3	146735	70800.9	69560.2	60164.3	88621.6	31070.5	65456.2	547991	84211.5	48254.4	63116.1	50151.7	19637	50785.9	62454.6	42426.9	25310	35523.1	45630.6	59193.1	36782.4	23509.1
NOVALURON	0	0	0	0	0	0	0	0	0	0	0	0	1049.7	36091.2	11008	11332.8	10474.1	13573.2	25209.7	43006.1	27951	19958.2	26607.9	24554.8	18103.3	25851	23278.7
PYRITHIOBAC-SODIUM	0	0	0	65.25	58763.1	88212.8	123388	40759.2	34840.4	35072.4	28007.3	24484.8	25050.7	38143.7	29668.2	21026.6	16352.1	26111.9	34857.5	55751.9	28123.6	25569.2	38524.1	31709.8	29790.6	23310.1	22076.1
FLUTRIAFOL	0	0	0	0	0	0	0	0	0	0	0	0	0	0	0	0	0	0	0	0	5450.55	3623.45	13338.1	10559.3	25406.6	10473.3	21643.5
FLUOPYRAM	0	0	0	0	0	0	0	0	0	0	0	0	0	0	0	0	0	0	0	0	0	0	0	8529.1	5690.2	25936.9	20118.3
BUPROFEZIN	0	0	0	0	12004.6	10370.6	3924.4	3877.1	1173.8	2676.7	6890.4	7480.4	11487.2	2531.8	6578.75	5226.6	2734.25	3532.95	3559.35	5240.5	6369.23	9625.25	12146.2	10471.4	8983.05	14409.9	19707.5
CLOMAZONE	2212.7	206697	272191	494238	305795	207638	218275	145074	228237	61586.5	62388.1	22272.7	16969.5	6044.15	22521.2	16363.2	2412.1	3234.25	10075.2	6471.25	3389	5395.35	0	0	1414.75	7682.9	18030.6
CYHALOTHRIN-LAMBDA	82655.3	65474.3	68512.7	101475	64741.5	68815.4	65363.7	32992	24898.8	25272.1	28224.3	28299	24560.5	21743.8	21752.3	15008.6	14145.2	18864.3	18412.2	27099.1	12584.2	18079.6	21562.4	13240.3	18242.3	18198.8	17526.2
CLETHODIM	4078.6	12513.3	32114.5	49792.3	36489.9	29026.6	28711.1	29788.3	25217.1	23039.5	20961.7	22042.3	17030	28860.7	11096.1	11196.2	5850.48	12208.3	10212.2	14848.7	14133.1	8693.5	16699.4	12812.6	18017.5	31663.7	17513.4
ACETAMIPRID	0	0	0	0	0	0	0	0	0	0	5407.5	13285.5	29628.4	20846.3	19881.9	12697	10188.4	5901.8	10055.8	14172.6	6071.95	7920.9	9936.5	7078.75	10001.3	16317.4	16018.5
FLUXAPYROXAD	0	0	0	0	0	0	0	0	0	0	0	0	0	0	0	0	0	0	0	0	0	0	0	2.1	8936.6	10241.9	15320.8
FLONICAMID	0	0	0	0	0	0	0	0	0	0	0	0	0	0	1761.35	10865.9	13624.4	8882.95	11378.8	20404.8	17862.3	14147.1	11743.3	12767.1	17463.8	21411.4	14773.7
PYRIPROXYFEN	0	0	0	0	728.9	3872.3	1540.4	345.5	1091.1	3614	3765.75	2348.4	3118.5	1798.2	602	1068.5	1533.5	747.8	682.375	659.3	1558.15	3246.3	1815.05	1202.8	2646.45	9758.35	14203.7
FLUPYRADIFURONE	0	0	0	0	0	0	0	0	0	0	0	0	0	0	0	0	0	0	0	0	0	0	0	2562.6	3651.3	15195.1	13503.5
FLURIDONE	0	0	0	0	0	0	0	0	0	0	0	0	0	0	0	0	0	0	0	0	0	0	0	6648.85	30109	7093.15	13410.8
CARFENTRAZONE-ETHYL	0	0	0	0	0	0	0	0	169.6	8965.05	11066.4	9490.85	9039.1	8268.6	8283.35	8204.1	2632.65	4507.05	10139.7	8615.3	6923.95	6053.6	6933.85	5972.4	11690.2	10218.6	13267.2
LINURON	10850.6	11027.1	12586.4	144.25	2813.6	0	0	0	0	51971.1	65284.9	32824	75430.2	57309.9	70379.8	62333.8	37832.1	24886	33428.2	39287.7	42170.4	11008.9	43670.8	71512.9	4325.05	3417.65	12609.5
BIFENAZATE	0	0	0	0	0	0	0	0	0	0	0	0	3.4	3417.7	87.4	29.7	22.6	0	0	0	0	0	19.7	36.3	191	12462.6	12306.4
CYPERMETHRIN	118404	79775	90103.6	92600.6	60352.4	40106.1	29013	28246.1	26229.7	49852.1	26266.3	24947.9	56113.1	95447.2	73304.4	32774.4	23897.9	24332.8	22946	24549.3	32507.2	17389.5	10440.9	10209.5	8051.7	13108.8	11652
DINOTEFURAN	0	0	0	0	0	0	0	0	0	0	0	0	0	0	57.6	97.2	865.8	133.1	175.4	258.7	305.3	1464.2	734	278	461.9	8653.2	9368.4
CYFLUTHRIN	57837.4	93917.1	50308.7	101618	33389.5	37552.7	46822	34111.8	30222.8	52701.4	35539.8	23371	29992.5	19624.5	22458.4	10443.2	6950.25	6218.05	13067.9	18298.7	8717.3	9205.6	8784.65	7015.2	6557.95	5823.33	7613.25
METAM POTASSIUM	0	0	0	0	0	0	0	0	0	0	0	4334.1	0	0	95320.3	17082.9	0	44048.9	104443	118350	103633	15078.6	11184.4	6436.3	0	0	7370.6
PERMETHRIN	14729.9	9945.85	7507.35	17418.5	10914.7	40545.5	17586.4	12953.5	10585.1	10967.4	3186.65	7156.2	18566.2	7112.97	3592.65	4993.5	9762.75	5830.03	944.975	1655.2	1657.73	367.4	1171.55	857.4	2500.5	4376.7	7243.3
SPIROMESIFEN	0	0	0	0	0	0	0	0	0	0	0	0	0	2835.8	5518.6	3241.6	2337.05	2174.8	27327.7	3948	2671.45	4556.25	6715.05	2750.8	10695.4	10347.3	7240.2
SAFLUFENACIL	0	0	0	0	0	0	0	0	0	0	0	0	0	0	0	0	0	0	0	136.5	1377.45	2977.25	2944.6	2119.17	4348.5	3006.45	6757.05
METHOXYFENOZIDE	0	0	0	0	0	0	0	0	0	2912.65	7916.18	6769.62	24486.8	43182.1	12323.5	7929.18	6443.55	1497.22	2240.1	2133.82	4726.35	2032.45	6268.9	5745.35	5177.8	4833.93	6694.85
RIMSULFURON	0	0	0	0	0	0	0	0	0	0.1	0	0	0	0	161.7	0	0	0	0	733.95	1228.8	2170.6	3498.15	1127.3	2439.5	3455.45	6692.95
THIFENSULFURON	0	8.3	250.3	699.45	2185.95	1735.73	1299.75	1141.9	496	1253.55	861.7	390.45	199.3	108.55	313.85	212.075	275.8	625.6	428.55	1045.2	1965.2	2528.45	4261.25	1639.05	2612.85	3520	6653.15
EMAMECTIN	0	0	0	0	0	0	0	0	2803.35	1240.65	296.75	436.6	676.925	477.075	458.4	268.575	436.45	5.4	35.7	110.6	119.35	42	13.8	6.3	0.5	0	6076.85
TEBUCONAZOLE	0	0	0	1505.05	924.75	152.25	0	0	0	0	0	0	0	0	0	0	0	0	3823.2	5706.4	18801.6	9588.38	28062	1621.97	9365	5377.05	5377.05
CLOTHIANIDIN	0	0	0	0	0	0	0	0	0	0	0	0	0	0	0	0	0	0	572.4	19847.3	16996.2	10975	7363.35	5314.7	14991.1	5849.52	4499.05
PROTHIOCONAZOLE	0	0	0	0	0	0	0	0	0	0	0	0	0	0	0	0	0	0	0	0	0	0	0	0	0	0	4047.2
ZETA-CYPERMETHRIN	5551.5	11282.8	49461	53347.7	54413.6	22519.8	23980	16629.4	15576.9	20670.8	29188	18575.2	9702.3	11654	6738.3	5652.65	5293.05	4412.75	8124.75	6066.4	5150.55	5429.25	4635.45	4038.8	3575.55	6674.6	3576.85
TRIFLOXYSTROBIN	0	0	0	0	0	0	0	0	0	0	0	0	0	0	0	95.8	80.3	216.95	418.6	1041.45	482.9	479.25	955.45	0	0	0	3449.9
SETHOXYDIM	30199.2	22798.1	18769.3	64664.5	27956.6	14643.1	9035.5	7861.3	22822.8	10858	4847.15	4980.5	14610.7	4561.12	4884.2	2895.2	2753.1	935.9	549.4	915.9	277.6	99.4	736.95	960.7	5787.35	44.2	2958.05
ABAMECTIN	1084.9	1272.95	1437.42	2206.6	2682.2	2000.6	2046	1427.1	1628.55	1218.45	828.3	1406.2	1201.25	1222.3	15745.9	12612.6	9023.9	9756.6	13227	26736	23777.4	19140.8	17904.7	3308.65	3066.65	4129.1	2790.95
QUIZALOFOP	2193.9	5279.7	6401.25	12250.2	6661	4765.85	7355.85	7726.22	1951.05	6822.7	219.725	1278.22	3961.3	1704.2	4720.25	725.65	260.1	229.725	199.35	305.05	252.2	199.35	580.7	0	0	0	2738.25
INDOXACARB	0	0	0	0	0	0	0	0	33783.9	14433.9	8472.4	23119	11010.7	36798.4	12467	27859	27346.4	11820.9	5561	3554.8	10357.4	2297.3	1246.5	2063.8	6021.7	4685.6	2628.7
ESFENVALERATE	32703.6	26525.3	54338.6	48631.7	21629.8	13505.8	24201	8813	7896.7	4460.85	5190.12	5589.4	7710.8	17057.3	6298.4	3824.25	3228.15	5306.15	8556.3	12469.1	5667.07	2238.73	895.8	1945.77	2737.78	1652.75	2416.4
SPINETORAM	0	0	0	0	0	0	0	0	0	0	0	0	0	0	0	0	34.2	3.9	169.55	558.825	5818.85	842.2	1864	1693.05	4675.25	3194.25	2222.25
FENPROPATHRIN	0	13657.8	29762.5	63669.2	18461.4	9702.27	3236.9	8229.25	5303.3	7092.5	5548.9	5104.8	3808	2444.3	880.9	795.5	513.1	351.5	663	1587.45	2093.8	5601.6	2311.3	884.9	823.6	340.9	2099.9
PYROXASULFONE	0	0	0	0	0	0	0	0	0	0	0	0	0	0	0	0	0	0	0	0	0	122.5	4247.65	1271.25	2185.3	1390.65	1744.6
PROPARGITE	125928	130948	373956	311443	143834	139422	69978.6	65742.2	54704.2	35865.1	24555.9	48986.9	129075	95189.9	17610	48080.1	89123.1	1051.7	1397.9	9501.9	1084.5	1311.3	134.1	664.1	536.2	2892.9	1720.2
MEFENOXAM	0	0	0	0	0	10330.4	7563.5	8539.6	15722.4	9444.25	5405.6	10676.7	16917	9441.1	5897.2	1983.85	1366.8	3673.8	2959.65	2473.85	2651.4	2056.55	2098.6	47.4	41.5	314.2	1619.75
FLUBENDIAMIDE	0	0	0	0	0	0	0	0	0	0	0	0	0	0	0	0	189.2	10386.4	2123.55	3965.3	1681.15	9798.8	5754.7	5256.82	5036.2	5111.15	1407.8
ETOXAZOLE	0	0	0	0	0	0	0	0	0	0	0	0	49.95	854.7	3375.55	2544.45	3256.05	2394.45	3853.1	6121.2	7595.4	870.4	1102.25	1940.95	3198.35	2309.8	1091.1
TRIBENURON METHYL	0	3.3	120.8	346.8	1082.5	858.925	643.8	566.65	246.4	617.9	427.85	193.15	98.625	52.55	190.85	107.725	164.175	491.5	401.9	674.05	1546.85	625.95	1518.5	829.3	902.95	1999.43	1072.65
CYHALOTHRIN-GAMMA	0	0	0	0	0	0	0	0	0	0	0	0	5.3	522.175	447.35	2463	65.7	28.3	1074.6	969.025	1495.6	1010	685.35	1019.48	501.45	546.5	1064.6
FENPYROXIMATE	0	0	0	0	0	0	0	0	0	0	0	0	1	10.4	36.2	571.6	28	7.4	28.2	203.8	5128.55	1653.95	1949.9	12043.4	3302.25	472.85	1058.75
DELTAMETHRIN	0	0	0	0	4283.15	19754.6	10456.9	5561.1	6130.35	4511.2	7639.75	4953	6521.05	3034.3	790.1	1105.25	3.4	37.3	71.2	3698.9	0	0	0	547.85	1191.3	501.45	1016.05
PYRAFLUFEN ETHYL	0	0	0	0	0	0	0	0	0	0	0	324.75	1229.15	1365.05	1170.85	1547.7	814.75	484.25	1270.65	1576.55	1527.25	1036.6	1163.45	1387.9	1188.95	1484.12	991.35
FLORASULAM	0	0	0	0	0	0	0	0	0	0	0	0	0	0	0	0	0	0	0	0	0	0	0	0	0	0	883.7
HALAUXIFEN	0	0	0	0	0	0	0	0	0	0	0	0	0	0	0	0	0	0	0	0	0	0	0	0	0	0	883.7
2,4-DB	0	14.7	462.7	759.725	4984.77	27199.8	92.8	128.6	164.4	0	0	0	0	0	4290.55	0	0	0	746.75	0	14.2	0	4208.4	5294.52	5821.1	868	868
TRIFLOXYSULFURON	0	0	0	0	0	0	0	0	0	0	0	0	2877.2	1784.75	1834.78	2667.6	1191.85	1601.05	1367.1	3059	1813.6	1282.5	966.3	972.3	539.25	634.5	758.15
FLUTHIACET-METHYL	0	0	0	0	0	0	0	0	0	0	0	0	0	0	0	19.35	426.2	255.325	366.95	526.5	373.15	258.15	509.9	174.3	377.525	160.75	715.5
MYCLOBUTANIL	0	0	0	82.8	0	1115.3	0	0	0	0	0	0	0	0	1.4	5.5	700.7	963.5	1253.4	5139.4	2376.45	2335.15	4641.95	410.9	150.9	1354.7	673.8
TCMTB	0	0	543.5	2455.3	3439.35	4423.4	0	0	0	0	0	0	0	0	0	157.4	260.975	1815.3	2673.35	4390.62	1987.6	2169.05	5234.55	647.9	237.3	2081	668.4
FLUMICLORAC	0	0	0	0	0	0	0	0	0	0	0	160.05	0	0	2587.05	1505.1	93.15	69	31.95	1776.75	224.45	111.6	254.65	602.5	1205.2	599.95	485.85
CYTOKININ	188.4	26.15	67	32.85	17.05	5.6	8.35	9.8	24.7	3.55	20.25	8.5	16.75	23.375	90.275	89.35	112.95	102.25	135.05	130.75	155.175	102.3	124.55	120.15	71.4	418.225	484.2
IBA	96.05	189.2	155.65	342.65	251.55	271.55	203.55	158.75	125.4	55.5	46.375	158.1	161.6	316.725	90.5	60.65	49.4	32.85	59.1	43.45	165.75	117	210	37.475	25.1	70.65	455.65
PETROLEUM DISTILLATE	32101.7	32776.9	42451.7	61145.5	47179.1	36298.4	29992.4	21030.5	22989.1	12692.6	7203.6	4.2	0	0	0	0	0	0	0	0	0	0	144.1	0	0	370.2	370.2
IPRODIONE	0	0	128448	12466.7	42288.5	37652.7	12174.6	6879.45	36559.1	13883.3	14695.1	13995.4	14855.2	6626.82	5141	8.3	4403.7	3610	4934.6	5972.1	6852.5	5308.6	2484.8	2387.2	1381.2	6298.3	364.7
SPINOSYN	0	0	0	0	0	12172.4	23232.5	19310.3	31725.2	25857.4	41175.9	8664.5	7713.1	16045.2	6872.25	2739.55	3912.1	1107.73	2232.6	953.35	514.6	350.65	18.2	295.8	313.2	359.3	359.3
FLUAZIFOP	67188.9	95146.4	79842.1	71623.6	47478.7	60578.1	35288.2	34013.3	22262.8	22142.9	13994	15727	14476.2	6528.75	7294.75	1162.9	628.3	2073.85	1624.9	1167.05	10495.7	1721.9	8.2	0	271.7	0	261.2
HEXYTHIAZOX	0	0	0	0	0	70.8	32.7	6.5	14.8	2	1	0	0.5	9.8	3	9.2	9.05	8.9	20.7	87.7	50	46.5	34.8	90	116	319	256.8
METHOMYL	68172.9	149375	103104	332293	63775.1	83701.6	91501.9	32389	40410.2	33328.9	22700	28011.5	11168.4	36228.2	7344.85	17148	3032.9	48117.5	1398.4	25618.5	32.3	671.8	184.8	3112.1	1561.55	11	150.6
CHLOROTHALONIL	46588.6	66035.6	85725.1	229950	90943.6	142969	109929	21432.7	49.3	886.6	0	0	0	0	19.5	0	0	0	70.1	17.3	0	0	0	1520.25	0	144.8	144.8
PYRETHRINS	5	8.2	1653.8	1493.2	4031.9	292.725	39.55	42.95	0	0	0	0	81.35	0.5	11.45	256.1	118.1	0	0	99.75	0	0	0	50.6	14.35	0	92.2
METALAXYL	137392	188248	282775	191338	116234	148605	5445.45	7088.1	12981	257.2	3.1	2.8	1.3	0.6	355.2	342.2	152	285.775	656.9	3956.75	2329.85	2640.1	5289.1	0	0	0	83
CYANTRANILIPROLE	0	0	0	0	0	0	0	0	0	0	0	0	0	0	0	0	0	0	0	0	0	0	0	0	0	75.2	77.1
DIFLUBENZURON	808.3	2162.55	12752	42964.3	17003.5	6303.4	1470.33	2712.05	5334.15	2385.5	475.7	0	1945.65	2849.1	0	2931.95	1780.8	1081.1	414.7	4.9	9560.4	544.6	934.7	1331.4	564.45	75.05	75.05
FLUDIOXONIL	0	0	0	0	0	0	0	0	0	0	0	0	0	0	394.35	297.6	305.55	969.85	1032.05	808.4	862.55	683.55	538.75	37.9	14	124.6	65.7
BROMOXYNIL	0	0	2805.8	3478.85	64367.2	45437	181386	243793	187020	111438	58469.3	83772.2	5727.2	398	11.9	0.9	10.3	19.7	14.4	9.1	6	2.9	12.6	0	0	50.2	50.2
PYMETROZINE	0	0	0	0	0	0	0	0	0	0	0	6.1	16.4	6.7	1.1	2.5	3.6	0.8	0	0	0	0	4.5	0	0	4.7	44.2
DIFLUFENZOPYR	0	0	0	0	0	0	0	0	0	0	0	0	0	0	0	0	0	0	174.9	2996.95	1649.48	3225.1	169.55	107.5	489.15	0	24.3
PROPICONAZOLE	0	3514.6	2933.45	2352.3	1349.5	757.7	0	0	0	0	0	0	0	0	0	0	0	0	0	0	0	0	13.2	0	0	13.1	13.1
MANCOZEB	122293	11803.4	19380.1	703681	94336.4	6013.7	42097.5	18086.4	24648.1	3297.55	1358.25	13621	10642.8	26408.6	450.95	42.4	0	297.9	7855.3	2	5.5	0	0	78.9	309.5	159.85	10.2
ALUMINUM PHOSPHIDE	0	1.6	1.7	0	0	0	0	0	144.5	2.1	13.9	3.4	0	0	0	0	0	0	0	0	3.9	9	8	4.4	13.1	8.1	6.3
DIFENOCONAZOLE	0	0	0	0	0	0	0	0	0	0	0	0	0	0	0	0	0	0	3.5	2.6	0	0	0	0	0	0	5.3
IMAZETHAPYR	240.7	120.65	975.2	380.3	0	0	4.1	1.5	4.9	6.6	0	0	0	0	0	1.7	0	0	0	0	3.7	0	0	0	0	4.9	4.9
FENAMIDONE	0	0	0	0	0	0	0	0	0	0	0	0	0	0	0	0	0	0	0	0	0	0	0	0	0	0	0.8
GIBBERELLIC ACID	97.6	382.8	664.9	215.35	249.4	282.6	201.65	174.7	135.55	74.95	53.85	158.1	161.6	316.725	158.1	275.85	89.15	32.85	64.075	28.5	117.25	123.35	221.025	26.25	49.2	691.5	0.7
CAPTAN	5898.25	3468.9	10662.8	64454.9	41231.1	6779.25	11.7	1.9	71.1	4.9	41.9	4.2	0.6	1	0	0	0	0	0	0	0	0	0	0	0	0.1	0.1
IMAZAMOX	0	0	0	0	0	0	0	0	0	0	0	0	0	0	0	0.2	0	0	0	0	0	0	0	0	0	0.1	0.1
PYROXSULAM	0	0	0	0	0	0	0	0	0	0	0	0	0	0	0	0	0	0	0	0	0	0	0	0	0	0.1	0.1
1-METHYL CYCLOPROPENE	0	0	0	0	0	0	0	0	0	0	0	0	0	0	0	0	0	0	0	0	0	0	0	0	0	0	0
6-BENZYLADENINE	0	0	0	4.05	71.1	44.275	15.325	6.9	4.15	14.6	13.7	5.575	0.35	0	0	14.65	0	0	0	0	0	0	0	0	0	0	0
ABSCISIC ACID	0	0	0	0	0	0	0	0	0	0	0	0	0	0	0	0	0	0	0	0	0	0	0	0	0	0	0
ACEQUINOCYL	0	0	0	0	0	0	0	0	0	0	0	0	0	0	0	0	0	0	0	0	0	0	0	0	0	0	0
ACIBENZOLAR	0	0	0	0	0	0	0	0	0	0	0	0	0	0	0	0	0	0	0	0	0	0	0	0	0	0	0
ACIFLUORFEN	6749.7	23129.7	35489.8	11336.2	6402.5	0	0	0	0	0	0	0	0	0	0	0	0	0	0	831.95	0	0	0	0	0	0	0
ALACHLOR	48324.1	56345.9	44475.3	20310.5	4428.6	18417.8	32497.3	23059.7	27624.4	8090.8	46324.9	12083.5	6485.45	0	4563.85	0	0	0	4679.85	0	0	0	0	0	0	0	0
ALLYL ISOTHIOCYANATE	0	0	0	0	0	0	0	0	0	0	0	0	0	0	0	0	0	0	0	0	0	0	0	0	0	0	0
ALPHA CYPERMETHRIN	0	0	0	0	0	0	0	0	0	0	0	0	0	0	0	0	0	0	0	0	0	0	0	252.5	0	0	0
AMETOCTRADIN	0	0	0	0	0	0	0	0	0	0	0	0	0	0	0	0	0	0	0	0	0	0	0	0	0	0	0
AMETRYN	0	0	0	0	0	0	0	0	0	0	0	0	0	0	0	0	0	0	0	0	0	0	0	0	0	0	0
AMINOPYRALID	0	0	0	0	0	0	0	0	0	0	0	0	0	0	0	0	0	0	0	0	0	0	0	0	0	0	0
AMITRAZ	18908.2	59051.9	223355	190922	60440.2	42094.2	10396.2	14014.4	38049.9	684.8	64.1	52	0	0	0	0	0	0	0	0	0	0	0	0	0	0	0
AMITROLE	0	0	0	0	0	0	0	0	0	0	0	0	0	0	0	0	0	0	0	0	0	0	0	0	0	0	0
AMMONIUM SULFAMATE	0	0	0	0	0	0	0	0	0	0	0	0	0	0	0	0	0	0	0	0	0	0	0	0	0	0	0
ANILAZINE	0	0	0	0	0	0	0	0	0	0	0	0	0	0	0	0	0	0	0	0	0	0	0	0	0	0	0
ARSENIC ACID	96368.6	169083	47167.3	4246.1	0	0	0	0	0	0	0	0	0	0	0	0	0	0	0	0	0	0	0	0	0	0	0
ASULAM	0	0	0	0	0	0	0	0	0	0	0	0	0	0	0	0	0	0	0	0	0	0	0	0	0	0	0
ATRAZINE	17932.9	19048.3	12160.8	7804.05	9411.3	18338	0	0	0	0	0	2292.7	0	0	0	0	0	0	0	0	0	0	0	0	0	0	0
AVIGLYCINE	0	0	0	0	0	0	0	0	0	0	0	0	0	0	0	0	0	0	0	0	0	0	0	0	0	0	0
AZADIRACHTIN	0	0	0	0.3	0.3	0	0	0	0	0	0	2.9	8.9	0	0	0	1.4	0	0	0	0	392.75	0	1.1	0	0	0
AZINPHOS-METHYL	695360	344885	440339	190560	117243	186608	72788.4	171215	87708.6	93415.3	2933.8	46859.7	614.65	2126.4	26206	1894.45	0	0	0	0	0	0	0	0	0	0	0
BARBAN	0	55.2	0	0	0	0	0	0	0	0	0	0	0	0	0	0	0	0	0	0	0	0	0	0	0	0	0
BARIUM POLYSULFIDE	0	0	0	0	184371	18202.7	0	0	0	0	0	0	0	0	0	0	0	0	0	0	0	0	0	0	0	0	0
BENDIOCARB	0	0	0	0	0	0	0	0	0	0	0	0	0	0	0	0	0	0	0	0	0	0	0	0	0	0	0
BENFLURALIN	6894.45	23714.2	44095.5	0	0	0	35.4	139	14.1	0	0	0	0	0	0	0	0	0	0	0	0	0	0	0	0	0	0
BENOMYL	0	0	0	8312.05	17098.5	2167.65	0	0	0	0	0	0	0	0	0	0	0	0	0	0	0	0	0	0	0	0	0
BENSULFURON	119.55	0	0	832.25	0	0	0	0	0	0	0	0	0	0	0	0	0	0	0	0	0	0	0	0	0	0	0
BENSULIDE	0	0	27	0	0	44.9	89.9	0	0	0.5	0	0	11.5	8.8	0	0	0	0	0	48.6	0	0	0	0	0	0	0
BENTAZONE	17640.4	7996.3	11853.7	16774.9	207.1	0	0	0	0	0	0	0	0	0	0	0	0	0	0	0	0	0	0	0	0	0	0
BENZOBICYCLON	0	0	0	0	0	0	0	0	0	0	0	0	0	0	0	0	0	0	0	0	0	0	0	0	0	0	0
BENZOVINDIFLUPYR	0	0	0	0	0	0	0	0	0	0	0	0	0	0	0	0	0	0	0	0	0	0	0	0	0	0	0
BICYCLOPYRONE	0	0	0	0	0	0	0	0	0	0	0	0	0	0	0	0	0	0	0	0	0	0	0	0	0	0	0
BIFENOX	0	0	0	0	0	0	0	0	0	0	0	0	0	0	0	0	0	0	0	0	0	0	0	0	0	0	0
BISPYRIBAC	0	0	0	0	0	0	0	0	0	0	0	0	0	0	0	0	0	0	0	0	0	0	0	0	0	0	0
BORDEAUX MIXTURE	0	0	0	0	0	0	0	0	0	0	0	0	0	0	0	0	0	0	0	0	0	0	0	0	0	0	0
BOSCALID	0	0	0	0	0	0	0	0	0	0	0	0	0	0	0	0	0	0	0	0	0	3.1	0	0	0	0	0
BROMACIL	703.2	0	0	81187.8	872.35	1048	0	23.1	3.6	0	0	0	0	0	0	0	0	0	0	0	0	0	0	0	0	0	0
BUTRALIN	0	0	0	0	0	0	0	0	0	0	0	0	0	0	0	0	0	0	0	0	0	0	0	0	0	0	0
BUTYLATE	0	0	0	0	0	0	0	0	52.9	0	0	0	0	0	0	0	0	0	0	0	0	0	0	0	0	0	0
CALCIUM CHLORIDE	124.1	100.2	299	485.8	427.2	430.5	291.5	205.7	198.8	415.4	1171.6	0	0	0	0	0	0	0	0	0	0	0	0	0	0	0	0
CALCIUM POLYSULFIDE	0	0	0	0	0	0	0	0	0	0	0	0	0	0	2	0	0	0	0	0	0	0	0	0	0	0	0
CAPTAFOL	0	0	0	0	0	0	0	0	0	0	0	0	0	0	0	0	0	0	0	0	0	0	0	0	0	0	0
CARBARYL	18638.6	1952.8	51378.8	151186	11818.6	6037.55	4770.2	10773.5	5043.1	3354.7	11520.9	8283.9	358.2	2225.85	19548.8	1549.15	687.4	367.975	192.45	132	1.5	1	0.5	4652.2	13394	0	0
CARBOFURAN	64918.9	99960.6	75070	136536	102768	106515	121857	236982	206871	237398	63785.3	20405	14000.1	4182.5	7886.5	5505.95	0	0	0	0	0	0	0	0	0	0	0
CARBOPHENOTHION	0	0	0	0	0	0	0	0	0	0	0	0	0	0	0	0	0	0	0	0	0	0	0	0	0	0	0
CARBOXIN	0	85.3	3208.3	6211	75.9	2645.1	183.6	59.4	51.3	88.1	42.6	13.4	6.3	2.8	718.6	1106.6	791.5	393.75	428.425	122.95	0	0	0	0	0	0	0
CHINOMETHIONAT	0	0	0	0	0	1149.6	0	0	0	0	0	0	0	0	0	0	0	0	0	0	0	0	0	0	0	0	0
CHLORAMBEN	0	0	0	0	0	0	0	0	0	0	0	0	0	0	0	0	0	0	0	0	0	0	0	0	0	0	0
CHLORDIMEFORM	0	8.55	0	0	0	0	0	0	0	0	0	0	0	0	0	0	0	0	0	0	0	0	0	0	0	0	0
CHLORETHOXYFOS	0	0	0	0	0	0	0	0	0	0	0	0	0	0	0	0	0	0	0	0	0	0	0	0	0	0	0
CHLORFENAPYR	0	0	0	23378.8	58978.3	23092.9	39123.7	9336.85	6780.25	466.75	50.4	0	0	0	0	0	0	0	0	0	0	0	0	0	0	0	0
CHLORIDAZON	0	0	0	0	0	0	8.1	311.3	24.8	2.9	0	0	0	0	0	0	0	0	0	0	0	0	0	0	0	0	0
CHLORIMURON	637.45	476.65	427.6	203.7	0	0	0	0	0	0	0	0	0	0	0	0	0	0	0	0	0	0	0	0	0	0	0
CHLORMEQUAT	0	0	815.4	0	0	0	0	0	0	0	0	0	0	0	0	0	0	0	0	0	0	0	0	0	0	0	0
CHLOROBENZILATE	0	0	0	0	0	0	0	0	0	0	0	0	0	0	0	0	0	0	0	0	0	0	0	0	0	0	0
CHLORONEB	0	0	8327	10523.6	11036.8	11550	0	0	0	0	0	0	6.7	0	6576.3	6950.6	4342.45	728.6	625	46.3	110.4	0	0	0	0	0	0
CHLOROPICRIN	38.5	7530.85	279057	97206.9	1.11266e+06	62092.4	0	0	0	394080	993853	303149	144893	53955.8	3006.1	0	12935	170.55	2766.75	544504	221548	0	77902.7	0	0	0	0
CHLOROXURON	0	0	0	0	0	0	0	0	0	0	0	0	0	0	0	0	0	0	0	0	0	0	0	0	0	0	0
CHLORPROPHAM	0	0	0	0	0	0	0	0	0	0	0	0	0	0	0	0	0	0	0	0	0	0	0	0	0	0	0
CHLORSULFURON	82.7	0	0	0	19.05	0	0	0	0	0	0	0	1.4	0	0	0	0	0	0	0	0	0	0	0	0	0	0
CINNAMALDEHYDE	0	0	0	0	0	0	0	0	0	0	0	0	0	0	0	0	0	0	0	0	0	0	0	0	0	0	0
CLODINAFOP	0	0	0	0	0	0	0	0	0	0	0	0	0	0	0	0	0	0	0	0	0	0	0	0	0	0	0
CLOFENTEZINE	0	0	0	0	0	0	0	0	0	0	0	0	0	0	0	0	0	0	0	0	0	0	0	0	0	0	0
CLOPYRALID	0	0	0	767.55	0	0	0	0	0	0	0	0	0	0	0	0	0	0	0	0	0	0	0	0	0	0	0
CLORANSULAM-METHYL	0	0	0	0	0	0	0	0	0	0	0	0	0	0	0	0	0	0	0	0	0	0	0	0	0	0	0
CONIOTHYRIUM MINITANS	0	0	0	0	0	0	0	0	0	0	0	0	0	0	0	0	0	0	0	0	0	0	0	0	0	0	0
COPPER HYDROXIDE	0	4292.6	177063	37740.3	0	0	0.8	196.4	47.3	0	0	0	0	0	0	6.8	0	0	0	0	0	0	0	0	0	0	0
COPPER OCTANOATE	0	0	0	0	0	0	0	0	0	0	0	0	0	0	0	0	0	0	0	0	0	0	0	0	0	0	0
COPPER OXYCHLORIDE	0	0	0	0	0	0	0	0	0	0	0	0	0	0	0	0	0	0	0	0	0	0	0	0	0	0	0
COPPER OXYCHLORIDE S	0	0	0	0	0	0	0	13.6	0	0	0	0	0	0	0	0	0	0	0	0	0	0	0	380.1	0	0	0
COPPER SULFATE	1295.95	0	0	1848.45	0	0	0	0	161.6	0	0	0	0	0	0	1188.5	3092.07	4995.65	0	0	0	0	0	0	0	0	0
COPPER SULFATE TRIBASIC	0	0	0	0	0	0	0	0	0	0	0	0	0	0	0	0	0	0	0	0	0	0	0	0	0	0	0
CPPU	0	0	0	0	0	0	0	0	0	0	0	0	0	0	0	0	0	0	0	0	0	0	0	0	0	0	0
CRYOLITE	0	0	0	0	0	0	0	0	0	0	0	0	0	0	0	0	0	0	0	0	0	0	0	0	0	0	0
CUPROUS OXIDE	0	0	0	0	0	0	0	0	0	0	0	0	0	0	0	0	0	0	0	0	0	0	0	0	0	0	0
CYANAMIDE	0	0	0	0	0	0	0	0	0	0	0	0	0	0	0	0	0	0	0	0	0	0	0	0	0	0	0
CYANAZINE	1.02974e+06	1.08529e+06	1.2609e+06	1.78166e+06	1.47696e+06	1.29267e+06	811188	538778	364275	215149	117284	47753.2	73563.1	56494.9	13222	0	0	0	1621.6	0	0	0	0	0	0	0	0
CYAZOFAMID	0	0	0	0	0	0	0	0	0	0	0	0	0	0	0	0	0	0	0	0	0	0	0	0	0	0	0
CYCLANILIPROLE	0	0	0	0	0	0	0	0	0	0	0	0	0	0	0	0	0	0	0	0	0	0	0	0	0	0	0
CYCLOATE	0	0	0	0	0	0	0	222.5	0	0	0	0	0	0	0	0	0	0	0	0	0	0	0	0	0	0	0
CYFLUFENAMID	0	0	0	0	0	0	0	0	0	0	0	0	0	0	0	0	0	0	0	0	0	0	0	0	0	0	0
CYFLUMETOFEN	0	0	0	0	0	0	0	0	0	0	0	0	0	0	0	0	0	0	0	0	0	0	0	0	0	0	0
CYHALOFOP	0	0	0	0	0	0	0	0	0	0	0	0	0	0	0	0	0	0	0	0	0	0	0	0	0	0	0
CYMOXANIL	0	0	0	0	0	0	0	0	0	0	0	0	0	0	0	0	0	0	4.2	0	0	0	0	0	0	0	0
CYPROCONAZOLE	0	0	0	0	0	0	0	0	0	0	0	0	0	0	0	0	0	0	0	0	0	0	0	0	0	0	0
CYPRODINIL	0	0	0	0	0	0	0	0	0	0	0	0	0	0	0	0	0	0	0	0	0	0	0	0	0	0	0
CYROMAZINE	0	0	0	0	0	0	0	0	0	0	0	0	0	0	0	0	0	0	0	0	0	0	0	0	0	0	0
DALAPON	0	0	0	0	0	0	0	0	0	0	0	0	0	0	0	0	0	0	0	0	0	0	0	0	0	0	0
DAMINOZIDE	0	0	0	0	0	0	0	0	0	0	0	0	0	0	0	0	0	0	0	0	0	0	0	0	0	0	0
DAZOMET	0	0	0	0	0	0	0	0	0	0	0	0	0	0	0	0	0	0	0	0	0	0	0	0	0	0	0
DCPA	425.9	19475.5	15927.5	83528.7	141.5	0	0	0	0	127096	0	0	0	0	0	0	0	0	75.3	0	0	0	0	0	0	0	0
DECAN-1-OL	0	0	217240	0	0	178355	0	0	0	0	0	0	0	0	0	0	0	0	0	0	0	0	0	0	0	0	0
DEMETON	0	0	0	0	0	0	0	0	0	0	0	0	0	0	0	0	0	0	0	0	0	0	0	0	0	0	0
DESMEDIPHAM	0	0	0	0	0	0	0	0	0	0	0	0	0	0	0	0	0	0	0	0	0	0	0	0	0	0	0
DIALLATE	0	0	0	0	0	0	0	0	0	0	0	0	0	0	0	0	0	0	0	0	0	0	0	0	0	0	0
DIAZINON	10643.1	18669.4	20869.4	172479	8425.65	1901.55	1873.05	209.1	12.9	2.1	146	0	0	0	0	3779.25	0	0	0	0	0	0	0	0	0	0	0
DICHLOBENIL	0	0	0	0	19934.3	0	0	0	0	0	0	0	0	0	0	0	0	0	0	0	0	0	0	0	0	0	0
DICHLONE	0	0	0	29345.5	0	0	0	0	0	0	0	0	0	0	0	0	0	0	0	0	0	0	0	0	0	0	0
DICHLORPROP	0	0	0	0	0	0	0	0	0	0	0	0	0	0	0	0	0	0	0	0	0	0	0	0	0	0	0
DICLOFOP	0	4910.3	0	0	0	0	0	0	0	0	0	0	0	0	0	2.3	0	0	0	0	0	0	0	0	0	0	0
DICLORAN	0	0	0	0	0	24824.6	0	0	0	0	0	0	0	0	0	0	0	0	0	0	0	0	0	0	0	0	0
DICLOSULAM	0	0	0	0	0	0	0	0	0	0	0	0	0	0	0	0	0	0	0	0	0	0	0	0	0	0	0
DICOFOL	167510	221718	197548	202132	178578	154952	101664	104743	158567	76914.8	58811.3	56934.8	79775.6	133680	59011.6	37174.8	15294.4	42616.2	25960	1270.1	4517.3	1210.8	128.2	265.2	0	0	0
DIENOCHLOR	0	0	0	0	0	0	0	0	0	0	0	0	0	0	0	0	0	0	0	0	0	0	0	0	0	0	0
DIETHATYL	776.15	0	0	0	0	0	0	0	0	0	0	0	0	0	0	0	0	0	0	0	0	0	0	0	0	0	0
DIFENZOQUAT	0	0	0	0	0	0	0	0	0	0	0	0	0	0	0	0	0	0	0	0	0	0	0	0	0	0	0
DIMETHENAMID	0	0	0	0	0	0	0	0	0	0	0	0	0	0	0	0	0	0	0	0	0	0	0	0	0	0	0
DIMETHIPIN	28143.5	45239.3	33166.8	65259.6	71353.6	45339.3	88697.2	62140.8	71500.6	89006.7	52496.2	23413.2	24615.3	47586.4	76782.1	14777	9273.35	17208	3885.5	1820.7	14802.5	0	0	0	0	0	0
DIMETHOMORPH	0	0	0	0	0	0	0	0	0	0	0	0	0	0	0	0	0	0	0	0	0	0	0	0	0	0	0
DIMETHYL ARSINIC ACID	17466.1	45032.7	22227.3	74889.6	49576.5	25378.2	47999.6	25724.3	31111.3	71104.9	27247.5	42652.7	21212.5	26684.5	104949	39274.5	0	0	0	0	0	0	0	0	0	0	0
DIMETHYL DISULFIDE	0	0	0	0	0	0	0	0	0	0	0	0	0	0	0	0	0	0	0	0	0	0	0	0	0	0	0
DINOCAP	0	0	0	0	0	0	0	0	0	0	0	0	0	0	0	0	0	0	0	0	0	0	0	0	0	0	0
DINOSEB	0	0	0	0	0	0	0.9	0	0	0	0	0	0	0	0	0	0	0	0	0	0	0	0	0	0	0	0
DIPHENAMID	0	0	0	0	0	0	0	0	0.1	0	0	0	0	0	0	0	0	0	0	0	0	0	0	0	0	0	0
DIQUAT	0	0	0	0	0	0	189.1	36.4	43.9	51.4	0	0	0	0	0	0	0	0	0	0	0	0	0	0	0	0	0
DISULFOTON	100850	292927	232908	473336	264022	276814	132470	210780	123120	163346	63190.1	53460.8	161954	41052.4	7389.77	8293.65	1531.6	0	0	0	0	33177.6	0	0	0	0	0
DITHIOPYR	0	0	0	0	0	0	0	0	0	0	0	0	0	0	0	0	0	0	0	0	0	0	0	0	0	0	0
DNOC	0	0	0	0	0	0	0	0	0	0	0	0	0	0	0	0	0	0	0	0	0	0	0	0	0	0	0
DODINE	0	0	0	0	0	0	0	0	0	0	0	0	0	0	0	0	0	0	0	0	0	0	0	0	0	0	0
DSMA	692223	547310	588634	844132	443335	375163	231426	159437	172471	95570.2	71177.4	183988	83949.3	15821.8	1873.05	0	0	0	0	0	0	0	0	0	0	0	0
ENDOSULFAN	127100	741704	1.1574e+06	517123	658833	209562	72044.8	80082.9	92723.9	71618.1	84584.2	92110.3	78469.2	64451.6	41094.2	5354.25	24664.4	14973.7	5334.4	829.3	0	0	0	69.2	0	0	0
ENDOTHAL	33323.4	32892.9	35352.9	24513.5	27973.9	15772.3	15363.5	10558	12214.8	10567.2	12319.1	10418.4	8361.5	8475.4	7426.67	6601.55	1554.9	368.4	59.9	0	418.75	0	0	0	0	0	0
EPN	0	0	0	0	0	0	0	0	0	0	0	0	0	0	0	0	0	0	0	0	0	0	0	0	0	0	0
EPTC	5484.2	101105	1904.6	668.4	3978.8	277.7	596.8	43056.3	3608.45	0	36.9	63.95	91	177.8	177.4	177	0	0	0	0	0	0	0	0	0	0	0
ETHABOXAM	0	0	0	0	0	0	0	0	0	0	0	0	0	0	0	0	0	0	0	0	0	0	0	0	0	0	0
ETHALFLURALIN	9551.2	11891.8	23925.1	30777.6	51565.1	3031.55	10463.5	3058.4	30.4	77.4	0	0	0	2.4	0	0	0	0	0	0	0	0	0	0	0	0	0
ETHAMETSULFURON	0	0	0	0	0	0	0	0	0	0	0	0	0	0	0	0	0	0	0	0	0	0	0	0	0	0	0
ETHION	4643.1	5080.4	1568.5	0.4	0	0	136.5	0	0	0	0	0	0	0	0	0	0	0	0	0	0	0	0	0	0	0	0
ETHOFUMESATE	74.3	0	0	210.75	5782.8	0	0	156.8	9.9	0	0	0	0	0	0	0	0	0	0	0	0	0	0	0	25.2	0	0
ETHOPROPHOS	1964.3	6364.1	97975.8	8200.6	8250.55	92601.8	0	0	0	0	0	0	0	0	0	0	0	0	0	0	0	0	0	0	0	0	0
ETRIDIAZOLE	53666.8	49531.2	107493	74184.4	57029.1	53846.3	23267.9	42939.4	46854.3	44535.2	30470.5	22570.3	18356.7	11232.2	11990.4	6277.1	781.3	0	0	729.9	2647.85	0	0	0	0	0	0
FAMOXADONE	0	0	0	0	0	0	0	0	0	0	0	0	0	0	0	0	0	0	4.2	0	0	0	0	0	0	0	0
FENAMIPHOS	38086.3	5271.45	7236.25	104734	72132.1	98607.4	62.3	0	0	0	0	4216.05	0	0	0	0	0	0	0	0	0	0	0	0	0	0	0
FENARIMOL	0	0	0	0	0	0	0	0	0	0	0	0	0	0	0	0	0	0	0	0	0	0	0	0	0	0	0
FENAZAQUIN	0	0	0	0	0	0	0	0	0	0	0	0	0	0	0	0	0	0	0	0	0	0	0	0	0	0	0
FENBUCONAZOLE	0	0	0	0	0	0	0	0	0	0	0	0	0	0	0	0	0	0	0	0	0	0	0	0	0	0	0
FENBUTATIN OXIDE	0	24757.2	0	0	476.45	1253.35	0	0	1.6	0	0	0	0	0	0	0	0	0	0	0	0	0	0	0	0	0	0
FENHEXAMID	0	0	0	0	0	0	0	0	0	0	0	0	0	0	0	0	0	0	0	0	0	0	0	0	0	0	0
FENOXAPROP	467.65	1614.47	2810.7	4540.62	2304.15	8255.35	4794.2	2288.3	725.5	3636.1	821.95	31.15	82.475	133.95	1780.7	0	2.65	202	0	0	0	460.75	0	0	0	0	0
FENOXYCARB	0	0	0	0	0	0	0	0	0	0	0	0	0	0	0	0	0	0	0	0	0	0	0	0	0	0	0
FENSULFOTHION	0	0	0	0	0	0	0	0	0	0	0	0	0	0	0	0	0	0	0	0	0	0	0	0	0	0	0
FENTIN	0	0	0	0	0	0	0	0	0	0	0	0	0	0	0	0	0	0	0	0	0	0	0	0	0	0	0
FENVALERATE	1362.95	4127.3	17.9	0	0	4.1	0	0	0	0	0	0	0	0	0	0	0	0	0	0	0	0	0	0	0	0	0
FERBAM	0	0	78377.1	0	0	0	0	0	0	0	0	0	0	0	0	0	0	0	0	0	0	0	0	0	0	0	0
FIPRONIL	0	0	0	0	0	0	0	0	0	0	0	0	0	0	0	0	0	0	0	0	0	0	0	0	0	0	0
FLAZASULFURON	0	0	0	0	0	0	0	0	0	0	0	0	0	0	0	0	0	0	0	0	0	0	0	0	0	0	0
FLORPYRAUXIFEN	0	0	0	0	0	0	0	0	0	0	0	0	0	0	0	0	0	0	0	0	0	0	0	0	0	0	0
FLUAZINAM	0	0	0	0	0	0	0	0	0	0	0	0	0	0	0	0	0	0	0	0	0	0	0	0	0	0	0
FLUCARBAZONE	0	0	0	0	0	0	0	0	0	0	0	0	0	0	0	0	0	0	0	0	0	0	0	0	0	0	0
FLUCHLORALIN	0	0	0	0	0	0	0	0	0	0	0	0	0	0	0	0	0	0	0	0	0	0	0	0	0	0	0
FLUCYTHRINATE	22.6	0.4	51.2	102	82.85	63.7	0	0	0	0	0	0	0	0	0	0	0	0	0	0	0	0	0	0	0	0	0
FLUENSULFONE	0	0	0	0	0	0	0	0	0	0	0	0	0	0	0	0	0	0	0	0	0	0	0	0	0	0	0
FLUFENACET	0	0	0	0	0	0	0	0	0	0	0	0	0	0	0	0	0	0	0	0	0	0	0	0	0	0	0
FLUMETRALIN	0	0	0	0	0	0	0	0	0	0	0	0	0	0	0	0	0	0	0	0	0	0	0	0	0	0	0
FLUMETSULAM	0	0	0	732.3	14.1	0	0	0	0	0	0	0	0	0	0	0	0	0	0	0	0	0	0	0	0	0	0
FLUOPICOLIDE	0	0	0	0	0	0	0	0	0	0	0	0	0	0	0	0	0	0	0	0	0	0	0	0	0	0	0
FLUOXASTROBIN	0	0	0	0	0	0	0	0	0	0	0	0	0	0	0	0	0	0	0	0	0	0	0	0	0	0	0
FLUROXYPYR	0	0	0	0	0	0	0	0	0	0	0	0	0	0	0	0	0	0	0	0.5	0	0	0	0	0	0	0
FLUSILAZOLE	0	0	0	0	0	0	0	0	0	0	0	0	0	0	0	0	0	0	0	0	0	0	0	0	0	0	0
FLUTOLANIL	0	0	0	0	4527.5	0	0	0	0	0	0	0	0	0	0	0	0	0	0	0	0	0	0	0	14.4	0	0
FLUVALINATE	0	0	0	0	0	0	0	0	0	0	0	0	0	0	0	0	0	0	0	0	0	0	0	0	0	0	0
FLUVALINATE TAU	0	0	0	0	0	0	0	0	0	0	0	0	0	0	0	0	0	0	0	0	0	0	0	0	0	0	0
FOLPET	0	0	0	0	0	0	0	0	0	0	0	0	0	0	0	0	0	0	0	0	0	0	0	0	0	0	0
FONOFOS	0	1280.15	279.9	152.2	0	0	0	0	0	0	0	0	0	0	0	0	0	0	0	0	0	0	0	0	0	0	0
FORAMSULFURON	0	0	0	0	0	0	0	0	0	0	0	0	0	0	0	0	0	0	0	0	0	0	0	0	0	0	0
FORMETANATE	4316.55	0	0	0	0	0	0	0	0	0	0	0	0	0	0	0	0	0	0	0	0	0	0	0	0	0	0
FOSAMINE	0	0	0	0	0	0	0	0	0	0	0	0	0	0	0	0	0	0	0	0	0	0	0	0	0	0	0
FOSETYL	0	0	0	0	0	0	0	0	0	0	0	0	0	0	0	0	0	0	0	0	0	0	0	0	0	0	0
GALLEX	0	0	0	0	0	0	0	0	0	0	0	0	0	0	0	0	0	0	0	0	0	0	0	0	0	0	0
GAMMA AMINOBUTYRIC ACID	0	0	0	0	0	0	0	0	0	0	0	0.4	0	0	0	0	0	0	0	0	0	0	0	0	0	0	0
GENTAMICIN SULFATE	0	0	0	0	0	0	0	0	0	0	0	0	0	0	0	0	0	0	0	0	0	0	0	0	0	0	0
HALOSULFURON	0	0	0	0	0	0	0	0	0	0	0	0	0	0	0	0	0	0	0	0	0	0	0	0	0	0	0
HEXAZINONE	0	0	12784.8	0	0	0	77	0	0	0	0	7.7	0	0	717.95	0	0	0	1.1	0	0	0	0	0	0	0	0
HYDRAMETHYLNON	0	0	0	0	0	0	0	0	0	0	0	0	0	0	0	0	0	0	0	0	0	0	0	0	0	0	0
HYDRATED LIME	3.4	15.7	28	3.8	2.1	0.4	1.1	1.8	0	0	0	0	0	0	0	0	0	0	0	0	0	0	0	0	0	0	0
HYDROGEN PEROXIDE	0	0	0	0	0	0	0	0	0	0	0	0	0	0	0	0	0	0	0	0	0	0	0	0	0	0	0
HYDROXYPROPANOIC ACID	0	0	0	0	0	0	0	0	0	0	0	0	0	0	0	0	0	0	0	0	0	0	0	0	0	0	0
HYMEXAZOL	0	0	0	0	0	0	0	0	0	0	0	0	0	0	0	0	0	0	0	0	0	0	0	0	0	0	0
IMAZALIL	0	0	0	0	0	0	0	0	0	0	0	0	0	0	0	0	0	0	0	0	0	0	0	0	0	0	0
IMAZAMETHABENZ	0	0	0	0	0	0	0	0	0	0	0	0	0	0	0	0	0	0	0	0	0	0	0	0	0	0	0
IMAZAPIC	0	0	0	0	0	0	0	0	0	0	0	0	0	0	0	0	0	0	0	0	0	0	0	0	0	0	0
IMAZAPYR	0	0	34.05	29959.8	1815	0	0	0	0	0	0	0	0	0	0	0	0	0	0	0	0	0	0	0	0	0	0
IMAZAQUIN	2787.25	6651.75	5049.47	3592.7	1274.65	0	0	0	0	0	0	0	0	0	0	0	0	0	0	0	0	0	0	0	0	0	0
IMAZOSULFURON	0	0	0	0	0	0	0	0	0	0	0	0	0	0	0	0	0	0	0	0	0	0	0	0	0	0	0
INDAZIFLAM	0	0	0	0	0	0	0	0	0	0	0	0	0	0	0	0	0	0	0	0	0	0	0	0	0	0	0
IODOSULFURON	0	0	0	0	0	0	0	0	0	0	0	0	0	0	0	0	0	0	0	0	0	0	0	0	0	0	0
IPCONAZOLE	0	0	0	0	0	0	0	0	0	0	0	0	0	0	0	0	0	0	0	12.35	28.95	0	0	0	0	0	0
ISAZOFOS	0	0	0	0	0	0	0	0	0	0	0	0	0	0	0	0	0	0	0	0	0	0	0	0	0	0	0
ISOFENPHOS	0	6834.4	0	0	0	0	0	0	0	0	0	0	0	0	0	0	0	0	0	0	0	0	0	0	0	0	0
ISOFETAMID	0	0	0	0	0	0	0	0	0	0	0	0	0	0	0	0	0	0	0	0	0	0	0	0	0	0	0
ISOPROPALIN	0	0	341.15	1810.65	0	0	0	0	0	0	0	0	0	0	0	0	0	0	0	0	0	0	0	0	0	0	0
ISOXABEN	0	0	0	0	0	0	0	0	0	0	0	0	0	0	0	0	0	0	0	0	0	0	0	0	0	0	0
ISOXAFLUTOLE	0	0	0	0	0	0	0	0	0	0	0	0	0	0	0	0	0	0	0	0	0	0	0	0	0	0	0
KASUGAMYCIN	0	0	0	0	0	0	0	0	0	0	0	0	0	0	0	0	0	0	0	0	0	0	0	0	0	0	0
KINOPRENE	0	0	0	0	0	0	0	0	0	0	0	0	0	0	0	0	0	0	0	0	0	0	0	0	0	0	0
KRESOXIM-METHYL	0	0	0	0	0	0	0	0	0	0	0	0	0	0	0	0	0	0	0	0	0	0	0	0	0	0	0
L-GLUTAMIC ACID	0	0	0	0	0	0	0	0	0	0	0	0.4	0	0	0	0	0	0	0	0	0	0	0	0	0	0	0
LACTOFEN	19739.5	11778	13567.7	19079.8	8550.15	5418.25	15014.5	4894.55	4829.65	10613.7	4374.95	312.05	443.575	894	7276.47	18178	3732.6	807.6	1037.6	638.85	363.7	1323.9	0	0	0	0	0
LEAD ARSENATE	0	0	0	0	0	0	0	0	0	0	0	0	0	0	0	0	0	0	0	0	0	0	0	0	0	0	0
LINDANE	0	148	223.65	193.7	10.75	137.9	25.8	3.2	9.1	10.2	83.8	8.7	1.3	2	0	0	0	0	0	0	0	0	0	0	0	0	0
MALEIC HYDRAZIDE	0	88747	42298.4	0	42584.3	0	0	0	0	0	0	0	0	0	0	0	0	0	0	0	0	0	0	0	0	0	0
MANDIPROPAMID	0	0	0	0	0	0	0	0	0	0	0	0	0	0	0	0	0	0	0	0	0	0	0	0	0	0	0
MANEB	26716.4	0	0	0	29586.3	0	0	135.7	101.8	0	0	81.8	0	0	5.5	0	0	0	0	0	0	0	0	0	0	0	0
MCPA	0	6047.55	21104.2	4289.65	4275.07	9734.8	215.6	498.9	782.2	10.9	79.9	66.4	0	0	0	0	34.6	0	0	16.2	13.2	3.7	0	0	0	0	0
MCPB	0	0	0	0	0	0	0	0	0	0	0	0	0	0	0	0	0	0	0	0	0	0	0	0	0	0	0
MECOPROP	1505.7	185.75	96.6	54368.4	0	2520.4	0	8.7	0	0	0	0	0	0	0	0	0	0	0	0	0	0	0	0	0	0	0
MEFLUIDIDE	0	0	0	0	0	0	0	0	0	0	0	0	0	0	0	0	0	0	0	0	0	0	0	0	0	0	0
MESOSULFURON	0	0	0	0	0	0	0	0	0	0	0	0	0	0	0	0	0	0	0	0	0	0	0	0	0	0	0
MESOTRIONE	0	0	0	0	0	0	0	0	0	0	0	0	0	0	0	0	0	0	0	0	0	0	0	0	0	0	0
METALDEHYDE	18626	8202.42	9724.5	0	0	0	0	0	0	0	0	0	0	0	94.6	0	0	0	0	0	0	0	0	0	0	0	0
METCONAZOLE	0	0	0	0	0	0	0	0	0	0	0	0	0	0	0	0	0	2.35	216	2834.15	3439.35	2093.95	1646	169.5	347.6	0	0
METHAMIDOPHOS	74234.2	86277.8	17562	108010	40024.6	42705.7	185347	40869.7	34119.5	11699.5	6324.8	19397.4	9160.85	15598.6	10431.7	935.1	1731.9	473.1	96.4	2168.1	0	0	0	0	0	0	0
METHAZOLE	54381.1	54480.9	2033.52	3008.25	0	0	0	0	0	0	0	0	0	0	0	0	0	0	0	0	0	0	0	0	0	0	0
METHIDATHION	4621	2464.5	4404.7	2777.9	21757.2	382.2	259.3	21.1	14.5	27.6	37.25	46.9	3583.75	0	0	0	0	0	2.3	35.3	68.3	0	0	0	0	0	0
METHIOCARB	8681.15	0	0	0	0	0	0	0	0	0	0	0	0	0	0	0	0	0	0	0	0	0	0	0	0	0	0
METHOXYCHLOR	23392.8	5632.75	365.35	2635.8	94150.5	17041.5	3651.05	0	0	0	0	0	0	0	0	0	0	0	0	0	0	0	0	0	0	0	0
METHYL BROMIDE	1.83362e+06	509029	508752	99222.7	587688	541.5	0	0	0	0	0	0	24.5	0	0	0	605.4	43.1	183.7	0	0	0	0	0	0	0	0
METHYL ISOTHIOCYANATE	0	0	0	0	0	0	0.2	0	0	0	0	0	0	0	0	0	0	0	0	0	0	0	0	0	0	0	0
METHYL PARATHION	63725.2	431820	714640	394821	408590	80047.5	1.22177e+06	696750	460518	234440	124826	145501	199092	119555	91282.8	82842	7604.5	19801.2	12207.4	607.65	14274.9	27017.5	0	0	28262.4	0	0
METHYLIODIDE	0	0	0	0	0	0	0	0	0	0	0	0	0	0	0	0	0	0	0	0	9.4	0	0	0	0	0	0
METIRAM	0	16371.6	0	1201.55	0	0	0	0	0	0	0	0	0	0	0	0	0	0	0	0	0	0	0	0	0	0	0
METRAFENONE	0	0	0	0	0	0	0	0	0	0	0	0	0	0	0	0	0	0	0	0	0	0	0	0	0	0	0
METRIBUZIN	25573.2	5377.07	4024.93	12256.1	0	2.9	34.2	65.5	57.2	0	0	0	3.9	0	0	0	0	0	0	0	0	0	0	0	0	0	0
METSULFURON	8.2	0	0	16.55	0	0	0	0	0	0	0	0	0	0	11	20.8	18.1	0	0	0	0	0	0	0	0	0	0
MEVINPHOS	9175.7	0	4068.9	36.6	0	0	2.1	0	0	0	0	0	0	0	0	0	0	0	0	0	0	0	0	0	0	0	0
MOLINATE	0	137065	0	0	75662.5	0	0	0	0	0	0	0	0	0	0	0	0	0	0	0	0	0	0	0	0	0	0
MONOCROTOPHOS	8203.8	0	0	0	0	0	0	0	0	0	0	0	0	0	0	0	0	0	0	0	0	0	0	0	0	0	0
NAPHTHYLACETAMIDE	0	0	0	0	0	0	0	0	0	0	0	0	0	0	0	0	0	0	0	0	0	0	0	0	0	0	0
NAPHTHYLACETIC ACID	14.2	0	0	0	0	0	0	0	0	0	0	0	0	0	0	0	0	0	0	0	0	0	0	0	0	0	0
NAPROPAMIDE	814.2	530.7	0	0	238.15	0	0	109	89.45	69.9	0	0	0	0	0	0	0	0	0	0	0	0	0	0	0	0	0
NAPTALAM	14576.1	5590.75	0	0	0	0	0	0	0	0	0	0	0	0	0	0	0	0	0	0	0	0	0	0	0	0	0
NAPTHA	0	0	0	0	0	0	19.9	0	0	0	0	0	0	0	0	0	0	0	0	0	0	0	0	0	0	0	0
NEEM OIL	0	0	0	0	645	64.4	1194.5	133.2	0	0	41.6	668	0	6362.25	0	0	0	0	0	467.3	68.4	0	0	17.3	0	0	0
NICOSULFURON	0	2120.55	0	0	0	0	0	0.2	0	0	0	0	0	0	0	0.1	0	0	0	0	0	0	0	0	0	0	0
NORFLURAZON	684911	555125	679274	994419	712025	389469	302809	202394	208018	184991	73788.1	205838	35706.7	12956.3	27694.2	15186.7	4150.8	7259.9	1579.8	2340.7	884.325	3392.3	0	0	7775.65	0	0
NORURON	0	0	0	0	0	0	0	0	0	0	0	0	0	0	0	0	0	0	0	0	0	0	0	0	0	0	0
ORTHOSULFAMURON	0	0	0	0	0	0	0	0	0	0	0	0	0	0	0	0	0	0	0	0	0	0	0	0	0	0	0
ORYZALIN	0	136.4	2041.5	0	0	349.35	43.9	0	0	0	0	0	0	0	0	0	0	0	0	0	0	0	0	0	0	0	0
OXADIAZON	0	0	0	0	0	0	0	0	0	0	0	0	0	0	0	0	0	0	0	0	0	0	0	0	0	0	0
OXATHIAPIPROLIN	0	0	0	0	0	0	0	0	0	0	0	0	0	0	0	0	0	0	0	0	0	0	0	0	0	0	0
OXYDEMETON-METHYL	3620.05	9429.3	4074.75	9130.62	37190.5	17276.8	4923.35	1687.95	364	1521	304	433.8	0	0	0	0	0	0	0	0	0	0	0	0	0	0	0
OXYTETRACYCLINE	0	0	0	0	0	0	0	0	0	0	0	0	0	0	0	0	0	0	0	0	0	0	0	0	0	0	0
PACLOBUTRAZOL	0	0	0	0	0	14.3	0	0	0	0	0	0	0	0	0	0	0	0	0	0	0	0	0	0	0	0	0
PARATHION	1.95336e+06	1.60398e+06	1.37177e+06	1.24428e+06	1.44077e+06	816848	9250.85	0.9	337.3	478.3	98.3	50.7	45.4	40.1	14.5	0	0	0	0	0	0	0	0	0	0	0	0
PEBULATE	0	16239.5	0	0	0	0	607.4	0	0	0	0	62.3	0	0	0	0	0	0	0	0	0	0	0	0	0	0	0
PELARGONIC ACID	0	0	0	0	42471.1	0	0	0	0	0	0	0	0	0	9845.95	0	0	0	0	0	0	0	0	0	0	0	0
PENFLUFEN	0	0	0	0	0	0	0	0	0	0	0	0	0	0	0	0	0	0	0	0	0	0	0	0	0	0	0
PENOXSULAM	0	0	0	0	0	0	0	0	0	0	0	0	0	0	0	0	0	0	0	0	0	0	0	0	0	0	0
PENTHIOPYRAD	0	0	0	0	0	0	0	0	0	0	0	0	0	0	0	0	0	0	0	0	0	0	0	0	0	0	0
PETROLEUM OIL	55387.1	494036	157150	551800	3.13305e+06	49439.5	35932.9	35541.7	37450.7	33042.5	23096.8	3179.5	4256.5	2687.4	2785.4	923.3	932	847.8	640.3	2259.6	738.7	311.8	0	0	52.5	0	0
PHENMEDIPHAM	0	0	0	0	0	0	0	0	0	0	0	0	0	0	0	0	0	0	0	0	0	0	0	0	0	0	0
PHOSALONE	0	0	0	0	0	0	0	0	0	0	0	0	0	0	0	0	0	0	0	0	0	0	0	0	0	0	0
PHOSMET	359.3	182.2	5.1	29029.3	0	41.5	41.55	41.6	1444.85	0	0	469.5	0	0	0	0	0	0	0	0	0	0	0	0	0	0	0
PHOSPHAMIDON	14.1	0	2949.55	0	0	0	0	0	0	0	0	0	0	0	0	0	0	0	0	0	0	0	0	0	0	0	0
PHOSPHORIC ACID	13967.6	31935.5	20099.6	27334	24610.9	24668.2	18082.7	12990.5	14505.9	7983.7	9732.9	0	0	0	0	0	0	0	1534.7	1624.2	0	0	0	0	0	0	0
PICLORAM	0	424.65	3307.7	74.75	7.6	187	0	0	0	0	0	0	0	0	0	0	0	0	0	0	0	0	0	0	0	0	0
PICOXYSTROBIN	0	0	0	0	0	0	0	0	0	0	0	0	0	0	0	0	0	0	0	0	0	0	0	0	0	0	0
PINOLENE	4887.4	5790.1	4258.5	8611.5	6248.5	6627.7	3141.4	2504.4	3279.1	144710	132.5	0	0	0	0	0	0	0	0	0	0	0	0	0	0	0	0
PINOXADEN	0	0	0	0	0	0	0	0	0	0	0	0	0	0	0	0	0	0	0	0	0	0	0	0	0	0	0
PIPERONYL BUTOXIDE	4.7	384.2	16304.8	8879.85	19349.2	1787.38	399.35	443.6	0	0	7	0	0	5.2	0	0	0	0	0	0	0	0	0.7	0	152.2	0	0
PIRIMICARB	0	0	0	0	0	0	0	0	0	0	0	0	0	0	0	0	0	0	0	0	0	0	0	0	0	0	0
POLYOXORIM	0	0	0	0	0	0	0	0	0	0	0	0	0	0	0	0	0	0	0	0	0	0	0	0	0	0	0
POTASSIUM BICARBONATE	0	0	0	0	0	0	0	0	0	0	0	0	0	0	0	0	0	0	0	0	0	0	0	0	0	0	0
POTASSIUM CARBONATE	0	0	0	0	0	0	0	0	0	0	0	0	0	0	0	0	0	0	0	0	0	0	0	0	0	0	0
POTASSIUM OLEATE	565.3	4570.9	8576.5	0	0	0	0	0	0	0	0	0	0	0	0	0	0	0	0	0	0	0	0	0	0	0	0
POTASSIUM SILICATE	0	0	0	0	0	0	0	0	0	0	0	0	0	0	0	0	0	0	0	0	0	0	0	0	0	0	0
PRIMISULFURON	0	0	0	159.2	0	0	0	0	0	0	0	0	0	0	0	0	0	0	0	0	0	0	0	0	0	0	0
PRODIAMINE	0	0	0	0	0	0	0	0	0	0	0	0	0	0	0	0	0	0	0	0	0	0	0	0	0	0	0
PROFENOFOS	690384	407635	521722	1.50526e+06	625350	387454	213594	143641	234763	94455.7	63186.6	109358	65835.8	103234	62438	55376.1	23059.7	6758.9	8242.1	2667.95	26.4	0	0	0	0	0	0
PROFLURALIN	0	0	0	0	0	0	0	0	0	0	0	0	0	0	0	0	0	0	0	0	0	0	0	0	0	0	0
PROHEXADIONE	0	0	0	0	0	0	0	0	0	0	0	0	0	0	0	0	0	0	0	0	0	0	0	0	0	0	0
PROHYDROJASMON	0	0	0	0	0	0	0	0	0	0	0	0	0	0	0	0	0	0	0	0	0	0	0	0	0	0	0
PROMETON	4961.4	0	0	0	46049	0	0	0	0	0	0	0	0	0	0	0	0	0	0	0	0	5.4	0	0	0	0	0
PROPACHLOR	0	0	0	0	0	0	0	0	0	0	0	0	0	0	0	0	0	0	0	0	0	0	0	0	0	0	0
PROPAMOCARB HCL	0	0	0	0	0	0	0	0	0	0	0	0	0	0	0	0	0	0	0	0	0	0	0	0	0	0	0
PROPANIL	0	111939	0	0	58783.3	0	0	0	0	0	0	0	0	0	0	0	0	0	0	0	0	0	0	0	0	0	0
PROPAZINE	0	7036.7	9011.32	10986	6850.6	0	0	0	0	0	0	0	0	0	0	0	0	0	0	0	0	0	0	0	0	0	0
PROPOXUR	0	0	0	0	0	2318.25	0	0	0	0	0	0	0	0	0	0	0	0	0	0	0	0	0	0	0	0	0
PROPOXYCARBAZONE	0	0	0	0	0	0	0	0	0	0	0	0	0	0	0	0	0	0	0	0	0	0	0	0	0	0	0
PROPYZAMIDE	14.3	19.4	12.6	7.65	2.7	14.05	25.4	0	0	0	0	0	0	0	0	0	0	0	0	0	0	0	0	0	0	0	0
PROSULFURON	0	0	0	0	18.8	0	0	0	0	0	0	0	0	0	0	0	0	0	0	0	0	0	0	0	0	0	0
PYDIFLUMETOFEN	0	0	0	0	0	0	0	0	0	0	0	0	0	0	0	0	0	0	0	0	0	0	0	0	0	0	0
PYRASULFOTOLE	0	0	0	0	0	0	0	0	0	0	0	0	0	0	0	0	0	0	0	0	0	0	0	0	0	0	0
PYRIDABEN	0	0	0	0	0	0	0	0	0	0	0	0	0	0	0	0	0	0	0	0	0	0	0	0	0	0	0
PYRIDATE	0	0	10963	0	0	4.5	0	0	0	0	0	0	0	0	0	0	0	0	0	0	0	0	0	0	0	0	0
PYRIMETHANIL	0	0	0	0	0	0	0	0	0	0	0	0	0	0	0	0	0	0	0	0	0	0	0	0	0	0	0
PYRIOFENONE	0	0	0	0	0	0	0	0	0	0	0	0	0	0	0	0	0	0	0	0	0	0	0	0	0	0	0
QUINCLORAC	0	0	0	0	0	0	0	0	0	0	0	0	0	0	0	0	0	0	0	0	0	0	0	0	0	0	0
QUINOXYFEN	0	0	0	0	0	0	0	0	0	0	0	0	0	0	0	0	0	0	0	0	0	0	0	0	0	0	0
RESMETHRIN	0	0	0	0	0	0	0	0	0	0	0	0	0	0	0	0	0	0	0	0	0	0	0	0	0	0	0
ROTENONE	7.5	8.4	745.2	3148.05	1839.4	1208.5	0	0	0	0	0	0	68.15	0	10.25	214.15	70.85	0	0	0	0	0	0	0	0	0	0
RYANODINE	0	0	0	0	0	0	0	0	0	0	0	0	0	0	0	0	0	0	0	0	0	0	0	0	0	0	0
SABADILLA	0	0	0	0	0	0	0	0	0	0	0	0	0	0	0	0	0	0	0	0	0	0	0	0	0	0	0
SEDAXANE	0	0	0	0	0	0	0	0	0	0	0	0	0	0	0	0	0	0	0	0	0	0	0	0	0	0	0
SILICATES	0	0	11.3	22.65	34	0	0	0	0	0	0	0	0	0	0	0	0	0	0	0	0	0	0	0	0	0	0
SIMAZINE	0	0	0	0	0	0	0	0	0	0	0.8	0	0	0	0	0	0	0	0	0	0	0	0	0	0	0	0
SODIUM ARSENITE	0	0	0	0	0	0	0	0	0	0	0	0	0	0	0	0	0	0	0	0	0	0	0	0	0	0	0
SODIUM METABORATE	0	0	0	0	0	26187.9	0	0	0	0	0	0	0	0	0	0	0	0	0	0	0	0	0	0	0	0	0
SPIRODICLOFEN	0	0	0	0	0	0	0	0	0	0	0	0	0	0	0	0	0	0	0	0	0	0	0	0	0	0	0
SPIROTETRAMAT	0	0	0	0	0	0	0	0	0	0	0	0	0	0	0	0	0	0	0	0	0	0	0	0	0	0	0
STREPTOMYCIN	0	0	0	0	0	0	0.5	0.25	0	0	0	0	0	0	0	0	0	0	0	0	0	0	0	0	0	0	0
SUCROSE OCTANOATE	0	0	0	0	0	0	0	0	0	0	0	0	0	0	0	0	0	0	0	0	0	0	0	0	0	0	0
SULFALLATE	0	0	0	0	0	0	0	0	0	0	0	0	0	0	0	0	0	0	0	0	0	0	0	0	0	0	0
SULFENTRAZONE	0	0	0	0	0	0	0	0	0	0	0	0	0	0	0	0	0	0	0	0	0	0	0	0	0	0	0
SULFOMETURON	0	0	0	0	0	0	0	0	0	0	0	0	0	0	0	0	0	0	0	0	0	0	0	0	0	0	0
SULFOSATE	0	0	0	0	0	0	20594.2	90099.4	165380	365018	89518.8	346426	387926	171515	154627	0	0	0	0	0	28.4	18.5	0	0	0	0	0
SULFOSULFURON	0	0	0	0	0	0	0	0	0	0	0	0	0	0	0	0	0	0	0	0	0	0	0	0	0	0	0
SULFURIC ACID	131419	0	0	0	0	0	0	0	0	0	0	0	0	0	0	0	0	0	0	0	0	0	0	0	0	0	0
SULPROFOS	339909	127677	89410.9	239784	75287.6	21370.9	35001.2	5061.15	27393.8	22330.9	0	0	0	0	0	0	0	0	0	0	0	0	0	0	0	0	0
TCA	0	0	0	0	0	0	0	0	0	0	0	0	0	0	0	0	0	0	0	0	0	0	0	0	0	0	0
TEBUFENOZIDE	0	0	0	41840.7	15955.2	489.2	514.2	7873.5	24849	8657.75	4540.9	9067.9	227.6	782.6	375.6	671.9	192.2	0	1452.7	0	374.35	244.05	113.75	0	0	0	0
TEBUPIRIMPHOS	0	0	0	0	664.15	0	0	0	0	0	0	0	0	0	0	0	0	0	0	0	0	0	0	0	0	0	0
TEBUTHIURON	0	0	0	0	0	0	0	0	0	0	0	0	0	0	0	0	0	0	0	0	0	0	0	0	0	0	0
TEFLUTHRIN	0	53.2	0	0	0	0	0	0	0	0	0	0	0	0	0	0	0	0	0	0	0	0	0	0	0	0	0
TEMBOTRIONE	0	0	0	0	0	0	0	0	0	0	0	0	0	0	0	0	0	0	0	0	0	0	0	0	0	0	0
TEMEPHOS	0	0	108.15	635	0	0	0	0	0	0	0	0	0	0	0	0	0	0	0	0	0	0	0	0	0	0	0
TERBACIL	0	0	0	0	0	0	0	0	0	0	0	0	0	0	0	0	0	0	0	0	0	0	0	0	0	0	0
TERBUFOS	730.3	469.45	1040.6	951.75	0	12487.8	0	0	0	0	0	0	0	0	0	0	0	0	0	0	0	0	0	0	0	0	0
TERBUTRYN	0	0	0	0	0	0	0	0	0	0	0	0	0	0	0	0	0	0	0	0	0	0	0	0	0	0	0
TETRABOROHYDRATE	0	0	0	0	0	0	0	0	0	0	0	0	1	0	3.1	9.9	3	0	0	0	0	0	0	0	0	0	0
TETRACONAZOLE	0	0	0	0	0	0	0	0	0	0	0	0	0	0	0	0	0	0	0	0	0	0	0	0	0	0	0
TETRAOXOSULFATE	0	0	0	0	0	0	0	0	0	0	0	0	0	0	0	0	0	0	0	0	0	0	0	0	0	0	0
TETRATHIOCARBONATE	0	0	0	0	0	0	7	0	0	0	0	0	0	0	0	0	0	0	0	0	0	0	0	0	0	0	0
THIABENDAZOLE	0	0	0	0	0	335	0	0	0	0	0	0	0	0	0	0	0	0	0	0	0	0	0	0	0	0	0
THIACLOPRID	0	0	0	0	0	0	0	0	0	0	0	0	0	0	0	0	0	0	0	0	0	0	0	0	0	0	0
THIAZOPYR	0	0	0	0	0	0	0	0	0	0	0	0	0	0	0	0	0	0	0	0	0	0	0	0	0	0	0
THIENCARBAZONE-METHYL	0	0	0	0	0	0	0	0	0	0	0	0	0	0	0	0	0	0	0	0	0	0	0	0	0	0	0
THIOBENCARB	0	0	19499	394.9	0	0	0	0	21.7	0	0	0	0	0	0	0	0	0	0	0	0	0	0	0	0	0	0
THIODICARB	199908	333137	318009	764723	191801	116888	113997	134149	35623.2	14170	10199.3	7325.75	15112.5	5594.12	1050.9	4156.45	7535.95	10855.1	10008.4	19355.9	19994.2	11829.6	18681.8	0	0	0	0
THIOPHANATE-METHYL	0	0	0	0	0	0	0	0	0	0	0	0	1527.1	0	0	0	0	0	4339.8	0	0	0	0	0	0	0	0
THIRAM	55.9	0	0	117.9	0	0	0	0	0	0	0	0	0	0	399.8	300.5	5.25	137.7	3665.4	10938.9	6228.9	6504.8	16994.8	0	0	0	0
TOLCLOFOS-METHYL	0	0	0	0	0	0	0	0	0	0	0	0	0	0	0	0	0	0	0	0	0	0	0	0	0	0	0
TOLFENPYRAD	0	0	0	0	0	0	0	0	0	0	0	0	0	0	0	0	0	0	0	0	0	0	0	0	0	0	0
TOPRAMEZONE	0	0	0	0	0	0	0	0	0	0	0	0	0	0	0	0	0	0	0	0	0	0	0	0	0	0	0
TRALKOXYDIM	0	0	0	0	0	0	0	0	0	0	0	0	0	0	0	0	0	0	0	0	0	0	0	0	0	0	0
TRALOMETHRIN	15820.6	18497.9	23610.3	20743.6	19281.6	10418.4	6970.05	5214.92	4387.65	3545.55	4326	2337.15	1025.1	1671.1	17.65	0	0	0	128.35	0	0	0	0	0	0	0	0
TRI-ALLATE	3541.95	0	0	4925	0	0	0	0	0	0	0	0	0	0	0	0	0	0	0	0	0	0	0	0	0	0	0
TRIADIMEFON	0	0	568.6	466.25	1195.15	0	0	0	0	0	0	0	0	0	0	0	0	0	0	0	0	0	0	0	0	0	0
TRIADIMENOL	0	0	0	913.5	540.5	167.5	0	0	0	0	0	0	0	0	77.1	140.3	68.5	235.575	265.6	2557.1	1750.2	1684.6	4490.25	0	0	0	0
TRIASULFURON	0	0	0	0	0	0	0	0	0	0	0	0	0	0	0	0	0	0	0	0	0	0	0	0	0	0	0
TRIAZAMATE	0	0	0	0	0	0	0	0	0	0	0	0	0	0	0	0	0	0	0	0	0	0	0	0	0	0	0
TRICHLORFON	249.1	0	0	1884.3	0	0	0	0	0	0	0	0	0	0	0	0	0	0	0	0	0	0	0	0	0	0	0
TRICLOPYR	134.15	0	0	490.65	0	0	0	0	0	0	0	0	0	0	0	0	0	0	0	0	0	0	0	0	0	0	0
TRIDIPHANE	0	0	0	0	0	0	0	0	0	0	0	0	0	0	0	0	0	0	0	0	0	0	0	0	0	0	0
TRIFLUMIZOLE	0	0	0	0	0	0	0	0	0	0	0	0	0	1.4	0	0	0	0	0	0	0	0	0	0	0	0	0
TRIFLUSULFURON	0	0	0	0	0	0	0	0	0	0	0	0	0	0	0	0	0	0	0	0	0	0	0	0	0	0	0
TRIFORINE	0	0	2953.2	0	0	587.1	0	0	0	0	0	0	0	0	0	0	0	0	0	0	0	0	0	0	0	0	0
TRIMETHACARB	0	0	0	0	0	0	0	0	0	0	0	0	0	0	0	0	0	0	0	0	0	0	0	0	0	0	0
TRINEXAPAC	0	0	0	0	0	0	0	0	0	0	0	0	0	0	0	0	0	0	0	0	0	0	0	0	0	0	0
TRITICONAZOLE	0	0	0	0	0	0	0	0	0	0	0	0	0	0	0	0	0	0	0	0	0	0	0	0	0	0	0
UNICONAZOLE	0	0	0	0	0	0	0	0	0	0	0	0	0	0	0	0	0	0	0	0	0	0	0	0	0	0	0
VERNOLATE	8816.9	0	0	0	0	5483.2	0	0	0	0	0	0	0	0	0	0	0	0	0	0	0	0	0	0	0	0	0
VINCLOZOLIN	0	0	0	0	0	0	0	0	0	0	0	0	0	0	0	0	0	0	0	0	0	0	0	0	0	0	0
ZINEB	0	0	0	0	0	0	0	0	0	0	0	0	0	0	0	0	0	0	0	0	0	0	0	0	0	0	0
ZIRAM	0	0	0	0	0	0	0	0	0	0	0	0	0	0	0	0	0	0	0	0	0	0	0	0	0	0	0
ZOXAMIDE	0	0	0	0	0	0	0	0	0	0	0	0	0	0	0	0	0	0	0	0	0	0	0	0	0	0	0

## Sheet: Aggrgated Vegetable and Fruit
Data in [kg]	1992	1993	1994	1995	1996	1997	1998	1999	2000	2001	2002	2003	2004	2005	2006	2007	2008	2009	2010	2011	2012	2013	2014	2015	2016	2017	2018
TOTAL	6.79515e+07	5.71267e+07	8.09302e+07	9.40342e+07	1.05685e+08	9.75062e+07	8.28787e+07	8.66293e+07	9.19263e+07	9.04695e+07	8.99164e+07	9.12221e+07	9.99176e+07	9.02325e+07	8.99561e+07	9.10845e+07	8.10506e+07	8.95291e+07	8.87396e+07	7.83637e+07	8.63775e+07	9.14502e+07	8.36705e+07	7.91409e+07	9.13481e+07	8.2934e+07	9.12895e+07
METAM	1.33428e+07	1.40717e+07	1.59005e+07	2.02772e+07	2.80717e+07	2.57257e+07	2.49913e+07	2.49616e+07	2.69367e+07	2.3992e+07	2.38031e+07	2.14564e+07	2.87629e+07	2.32888e+07	2.36533e+07	2.58976e+07	1.94924e+07	1.74071e+07	2.04017e+07	2.14514e+07	1.79443e+07	1.986e+07	1.89847e+07	2.04734e+07	2.48743e+07	2.27296e+07	2.57898e+07
METAM POTASSIUM	0	0	0	0	0	0	4146.3	16030.4	797531	568722	1.00103e+06	1.8554e+06	2.29277e+06	2.38555e+06	2.79218e+06	4.94359e+06	7.67026e+06	8.56286e+06	9.15314e+06	7.98712e+06	1.34163e+07	1.34679e+07	1.11084e+07	8.1962e+06	1.01219e+07	1.28403e+07	1.67e+07
DICHLOROPROPENE	7.58613e+06	7.88072e+06	5.26321e+06	1.2378e+07	1.1752e+07	7.46599e+06	6.47193e+06	7.07394e+06	8504542	1.24236e+07	1.11724e+07	1.07241e+07	1.00031e+07	1.50701e+07	1.00572e+07	1.18656e+07	1.77444e+07	2.08738e+07	1.33798e+07	1.42068e+07	15528900	15169866	1.43043e+07	1.312e+07	1.58449e+07	1.3191e+07	1.22151e+07
CHLOROPICRIN	1.24472e+06	1.0842e+06	1.12362e+06	1.89758e+06	1.40905e+06	1.72159e+06	2.47967e+06	5.55551e+06	3.36189e+06	3.22012e+06	3.80702e+06	5.40231e+06	6.04509e+06	4.71459e+06	3.89837e+06	3.81072e+06	6.1306e+06	5.1937e+06	5.29994e+06	6.24109e+06	7.07307e+06	7.8762e+06	6.52155e+06	5.66674e+06	6451597	5.27923e+06	9143120
SULFUR	4.4323e+06	5.14646e+06	5.45163e+06	4.88164e+06	5.98558e+06	4.59743e+06	4.99596e+06	4.9956e+06	4503140	3.20079e+06	4.5135e+06	4.67515e+06	4.89098e+06	5.02066e+06	4.97641e+06	4.99237e+06	4.76461e+06	5.70052e+06	5.60815e+06	5.44477e+06	5.44786e+06	6.11286e+06	6.71329e+06	6.59375e+06	6.00322e+06	4.85352e+06	5.28596e+06
SULFURIC ACID	178681	292475	356988	420716	914192	949222	407122	733880	1.26436e+07	1.60964e+07	1.92898e+07	2.06417e+07	1.87112e+07	13877635	2.02369e+07	1.40429e+07	4.42023e+06	1.07599e+07	1.42195e+07	3.84635e+06	6.98544e+06	1.05602e+07	8.10733e+06	5.73197e+06	9.41398e+06	5.87223e+06	3.88529e+06
CHLOROTHALONIL	1.55699e+06	1.91869e+06	2.22523e+06	2.75623e+06	3.59108e+06	3.22517e+06	3.57684e+06	2.77483e+06	2.71431e+06	2428565	2.01002e+06	2.09003e+06	2.19784e+06	2.02668e+06	2.20975e+06	2.29108e+06	2.17025e+06	2.51703e+06	2.5664e+06	2.80404e+06	2.63137e+06	2.73561e+06	2.39241e+06	2.47547e+06	2.28818e+06	2.16507e+06	2.11125e+06
MANCOZEB	1.78241e+06	1.98484e+06	2.21258e+06	2.43109e+06	2.77688e+06	2.53593e+06	2.01146e+06	2.19952e+06	2.41968e+06	2.22537e+06	2.28232e+06	2.55265e+06	2.67703e+06	2.73323e+06	2.26068e+06	2.01824e+06	1.76579e+06	1.81082e+06	1.90222e+06	1.97291e+06	2.01879e+06	2.05155e+06	2.06326e+06	2.19067e+06	1.58549e+06	1.75365e+06	1.78931e+06
GLYPHOSATE	197387	219757	282021	326091	304404	272189	327421	303259	296444	269749	353087	454335	440417	517007	695795	674310	605850	786278	971036	837453	1.16183e+06	1.04677e+06	1.01756e+06	1.33804e+06	1.63269e+06	1.15554e+06	1.20781e+06
METOLACHLOR-S	0	0	0	0	0	0	289252	236626	382111	531218	708747	674920	724595	749471	680411	680733	785606	652810	748352	693964	702208	795308	751990	787677	775926	905356	836880
EPTC	1.47696e+06	1.84431e+06	1.93427e+06	2000496	2.1268e+06	1.75465e+06	1.65235e+06	1.69091e+06	1.5393e+06	1.24943e+06	1.32399e+06	1.17814e+06	1.19296e+06	1.0081e+06	1.1204e+06	1.16927e+06	974268	1.02411e+06	1.09863e+06	726360	818644	907247	910280	1.12549e+06	990167	1.06061e+06	781735
DIMETHYL DISULFIDE	0	0	0	0	0	0	0	0	0	0	0	0	0	0	0	0	0	0	0	0	917063	384331	478107	137884	0	35847.7	630682
PENDIMETHALIN	228119	349220	375642	407660	313602	353114	386507	350367	366888	392173	562004	395131	455410	438269	465312	514719	519786	465126	665905	532346	579798	474675	508649	551012	608330	551152	576630
ETHALFLURALIN	373325	425279	445542	349213	416185	395503	530617	491548	385905	379129	384253	326920	382027	448297	404108	348545	384956	440457	525275	334031	381784	334192	370690	339275	294111	374433	529803
THIOPHANATE-METHYL	91278.6	57577.4	83733.7	118816	66163.6	113255	116339	183802	105665	89096.2	128181	126664	97743.7	153868	116066	178790	135842	166623	411628	369522	325590	339375	322719	537238	309948	737518	491488
PROPAMOCARB HCL	0	59.65	141.7	105260	71570.8	35568.1	69210.3	19632.4	19139.7	125956	9385.3	7146.48	8902.5	44259.8	75487.7	143839	109350	147063	147896	164699	182130	148642	179422	138533	129371	433313	406365
BENTAZONE	162904	161501	200351	259029	280130	299711	266178	285545	278542	245215	303558	327701	372179	448675	406462	402242	395608	416930	459032	282830	424827	420942	502929	544012	643361	472432	402107
ETHOPROPHOS	808690	296268	137278	292005	203804	134904	185969	224226	238844	289833	157987	323027	624338	243183	185846	278574	248318	121502	165553	272052	77467.8	55936.2	77202.5	77576.9	378016	360209	400492
PHOSPHORIC ACID	23590.9	22039.1	28078.8	18878.5	32317.3	15534.7	14618.7	14155.4	9817.1	8895.5	6708.9	1159.4	49201.2	66058.1	151826	75921.7	49092.4	60657.2	47846.5	100425	347467	243512	438346	200044	344517	556190	394000
ALLYL ISOTHIOCYANATE	0	0	0	0	0	0	0	0	0	0	0	0	0	0	0	0	0	0	0	0	0	0	34514.6	478432	646034	370610	370610
COPPER HYDROXIDE	650454	556907	814614	1.47361e+06	1.58797e+06	1.72154e+06	1.06398e+06	1012979	1.07525e+06	747947	814415	1.08798e+06	1.05649e+06	893210	749854	680751	483106	481104	460845	762207	538081	405168	337320	395766	336906	322284	355518
METHOMYL	421592	419667	476037	518635	600509	479036	465126	517220	346597	296963	288085	295057	323132	298165	274407	343087	412102	400651	388142	324690	313039	260164	267690	277912	306798	270154	282720
DIMETHENAMID-P	0	0	0	0	0	0	0	0	287.5	3900.45	81403.6	79971.6	88876.3	149109	151797	171770	181664	194588	147405	134901	154500	151811	165491	254541	257659	300758	254374
TRIFLURALIN	489222	618458	562419	574650	499029	426697	442842	419882	407888	352883	374357	376124	309840	380142	305844	270554	234419	226922	281219	241123	235640	268420	168826	286386	208065	231449	251441
BENSULIDE	199204	252547	189052	138420	195888	268245	296213	317204	353289	307761	294258	320437	287798	314705	378918	301143	285955	236685	212196	267975	213688	219094	284580	325138	337834	284407	241157
CAPTAN	609043	126614	272372	510119	344869	394365	197238	191045	146958	145423	191315	230017	176555	191630	171905	185315	203200	243267	262706	224842	231730	266428	271544	278126	307915	306844	233181
METRIBUZIN	287146	231546	305174	398006	297704	308827	271507	240110	239741	218009	250804	236599	247450	208800	218208	196895	199920	196152	179857	203700	217698	221308	207935	202020	193298	228536	190350
DCPA	550628	1.03689e+06	495496	509142	582143	301804	293841	213598	86844.8	194540	141662	161192	197074	160544	185176	174829	148492	148867	145932	185626	169149	185765	250280	189661	259229	214528	179989
CALCIUM POLYSULFIDE	8358.3	9017.3	14966.1	11156.1	16222.8	24982.1	15578.6	14402.5	17963.2	10493.9	21732	25552.6	28990.5	25637.1	71188.8	38935.2	67862.5	71517.4	85863	88253.5	91904.7	177918	89052.7	144371	152348	283211	170640
METOLACHLOR	836440	904847	889125	1.24101e+06	969682	1.21294e+06	904574	790661	619708	450813	24329.1	486.2	611.3	19170.7	86535	35103.5	109562	178842	128645	158855	178484	154707	164402	247064	117032	133626	166740
ATRAZINE	297136	241847	254867	269606	210102	294728	266705	268270	232960	259174	264256	243658	213927	217987	219475	214636	183508	193147	177478	171009	189705	185390	175032	170121	144953	176847	155423
OXAMYL	76008.2	139057	99634.1	86710.1	72622.7	50129.7	103292	81960.5	110228	133708	162072	141272	140411	250178	331979	290639	281803	183771	206034	278885	346986	377063	288297	277849	33141.7	33110.5	152364
MALATHION	164336	177791	155421	188984	267870	218981	128619	175562	157509	163162	170418	123863	160985	140156	152837	134754	150280	183715	196356	154937	135306	128820	117186	134940	115633	102532	148543
BOSCALID	0	0	0	0	0	0	0	0	0	0	0	26.3	35604.8	54270.5	88644.8	82796.7	135666	101511	116907	136972	154025	173937	179668	189289	214973	146936	138749
DIQUAT	35877.9	29233.3	77806.3	106653	93495.1	82342.5	48311.7	58826.1	81605.1	91958.9	100682	79472.5	81916.2	70421.9	68515.8	84510.4	86630.1	90550.4	68127.5	80824.9	123581	132949	129490	129921	109752	104314	135583
IMIDACLOPRID	0	0	8559.3	36857.9	58387.3	74105.4	79565.8	78320.1	85937.7	71710.2	76282.2	78089.9	79914.3	87081.9	72955.7	80986.6	97228	112647	108112	130320	135758	144746	149084	144462	129042	183781	135044
FOMESAFEN	76.75	361.4	3867.75	6251.58	13067.1	5543.15	4162.33	6446.6	16984.2	12461.2	22980.4	23221.1	17403	18943.2	21404.5	30645.2	24995.8	52413.9	38927.7	23880.7	31887	35262.4	42064.5	45463.9	58860.3	106094	109898
QUINTOZENE	30159.1	27093.6	20729.5	20282.3	23734.4	21712.9	27571	86653.6	89899.8	64967.6	41888.2	87662.5	197326	216110	113442	125819	228034	260619	186075	42991.6	51890.2	27874.4	72652.9	96557.2	109406	74751.9	102326
AZOXYSTROBIN	0	0	0	0	0	113.1	18481.5	55431.9	58563.3	81695.6	82850.5	83341.9	105743	82898.1	84119.5	74937.5	89165.8	88228.6	101088	124633	135510	129318	105601	109706	96634.6	119394	100764
CLETHODIM	0	40	49.7	502.45	728.45	2407	9813	3712.82	4181.77	5083.68	8532.15	19212.1	15402.3	22787.8	22735.4	14203.1	24181.9	33052.8	40160.3	31816.3	60568.2	56204.9	46911.8	59905.4	73163.8	74016.3	99623.6
PARAQUAT	148452	101978	168547	122954	157155	210755	91622.8	105502	119025	108630	95483.7	90730	70567.6	88487.2	77905.8	117683	65608.1	74434.8	88877.9	113912	81065.5	67580.2	93104.4	88324.5	65504.3	109661	97128.1
PYRACLOSTROBIN	0	0	0	0	0	0	0	0	0	0	0	36290.1	36911.2	40506.8	68542.8	77682.6	95868.6	83641.6	85231.8	79411.6	91569.5	98970.4	101459	84060.4	99386.9	87962.1	87669.5
LINURON	231557	200745	117420	140349	126066	110464	116633	111872	111293	86763.4	84700.8	84367.9	78728.9	84126.2	79732	73121.9	68988.5	70430	81251.4	62671.7	101704	167486	79555	88675.9	72820.4	65454	87417.3
CHLORPYRIFOS	213764	157031	285885	241074	216815	238570	221654	305220	198677	241039	210651	152384	160133	209915	197434	179104	182995	173013	123054	110207	146143	112717	83701.6	119793	57154.7	114703	85783.4
CARBARYL	450468	450440	461597	449154	448140	434071	316329	332755	301767	317150	228303	178935	189812	190613	176080	136081	113196	103999	89478.6	98160.9	88467.7	102499	79014.2	156800	107896	97874.5	83700.9
COPPER SULFATE	267649	282778	483308	224553	249926	187122	166129	125933	82660.6	190334	151791	216182	114294	183318	145827	120472	102978	90437.5	74251.5	118519	41483.7	68515.8	62815.1	75907.1	49907.2	81347.7	82650.2
PETROLEUM OIL	63867.3	26889.8	61228.9	122789	111834	166368	306420	256471	253737	233007	661165	420281	233278	358612	445623	124196	139494	119912	118225	160095	277994	209173	101842	99623.4	922565	76253.5	80928.9
MEFENOXAM	0	0	0	0	0	44453.8	72185.7	100542	78351.9	89482.1	70611.5	72761.1	93884.6	71245.9	74555.7	76140.3	63157.6	67265.1	56739.3	55235.8	58839.2	64229	70413.5	82029.7	79475.9	94297.8	75421.8
PROPYZAMIDE	65019.6	84825.6	60982.3	78766.1	58311.9	67366.5	65607.2	58667.6	58653.2	69920.7	61254.3	63219.8	71069	70415.4	70098.6	67015.6	62334.4	48427.3	40460.1	39920.8	33252.4	35496.4	29992	26861.4	63755.3	67348.7	73751
THIRAM	39363.7	57175.4	70489.9	68408	44075.8	42582.2	49503.3	44066.1	48386.5	41592.5	44655.1	38460.7	19990.4	14476.4	14868.6	25177.8	22412.5	27500.1	26551.1	23196	33616.8	25987.6	27812.4	40853.9	53746.9	72434.9	73028.8
COPPER OXYCHLORIDE	4530.2	4753.5	900.7	1312.2	1097.9	5055.45	14199.5	4778.2	2722.3	26776.2	3640.4	5208.05	395.2	99.4	279.3	39.7	57.5	8795.9	7499.6	2303.35	3174.3	6531.45	11055.8	33362.5	49416.8	62403.3	71564.1
PYRIMETHANIL	0	0	0	0	0	0	0	0	0	0	0	0	0	4696.2	13272.6	19883.5	39825.5	31540.2	30916.3	46753.4	40387.8	55846.3	88842.9	64427.9	62912.7	48641.5	68728.1
ACETOCHLOR	0	0	1701.4	34488.8	34492.3	22160.2	11729	24144.7	35787.1	18001.3	6004.85	22419.8	16716.1	17476.5	6232.9	2389.05	27627.9	31799	42212	37850.8	44081.8	64721.8	57673.8	44067.3	39753.1	55853.3	68274.6
DIMETHOATE	144868	193400	223631	283428	197423	211306	195202	302558	233532	155478	205861	178741	163325	164847	153855	186390	158201	206004	140368	108897	114004	117743	116301	104686	77893.5	81664.9	68050.9
FOSETYL	265195	191852	199691	222210	174762	204833	267780	292078	190205	137512	117289	143696	133708	196068	183149	159486	80517.4	91820.1	144888	136022	146029	113540	99231.4	127426	110529	79959.5	64898.3
MALEIC HYDRAZIDE	158262	70255.9	83049.6	85531.8	224624	86176.2	47162.4	171843	113849	110126	58600.7	88360.2	174499	115388	116974	110906	78220.1	122196	105142	143315	108794	107135	45488.6	134350	35053.2	58959.3	64500.4
NEEM OIL	0	0	0	0	3885.05	49726.7	124499	111268	92678.3	45940.2	26641.1	25057.2	41764.9	108663	41189.3	49662.8	44050.8	46126.8	46387.7	29124.6	35136.4	53797.6	94034.4	109530	85782.3	81026.1	64493.1
2,4-D	110464	34867.4	66291.7	61184.9	75184.1	91733.4	35354	25911.2	26355.6	48712.1	15422.5	23737	39526.1	21309.6	26263.3	24988.8	55431.1	47574.6	34238.7	21468.2	29124.1	65624.6	32535.4	54540.7	33194	86940	63508.6
SIMAZINE	39787.7	45221.2	47110.9	44651.2	61994.4	116627	53547.7	26289.4	71938.6	31173.7	64699.3	49261	18636.2	19797.4	31094.6	30906	22507.7	18197.8	22997.2	23898.4	22716.2	25529.9	26189.6	19345.1	7541.1	12880.4	59493
PHORATE	579836	634961	628454	553591	420041	511779	453213	416049	472351	327057	368585	369344	340125	199270	193695	213269	108831	96023.2	170345	65246.1	64732.8	86628.1	51268.1	17496.4	27866.2	59592.6	58781.6
CUPROUS OXIDE	17155.4	59683.6	11331	15109.2	24448.6	10021	18333.6	2627.9	1811.6	534.1	1529.4	13717.3	16790.5	48472.1	26869.6	9635.6	16931.3	24883.7	17309.9	42406	42170.3	51090.1	26364.7	37173.8	56975.8	41986.9	56809.6
ACEPHATE	168115	142947	194114	231342	185799	175249	177598	202304	160768	119915	166520	140796	134019	135093	122904	148194	115014	91353.3	92731.7	95527.6	82563.9	83901.6	74261	81174.5	52422.6	33817.4	55743.7
IPRODIONE	97617.9	122414	235688	212710	234594	143229	118431	114992	145999	121761	75871.8	130775	136179	88425.1	120920	107505	86919.5	69325.1	65085.4	85750.4	80703.3	59887.7	56306.9	60576.4	53805.9	79939.2	54893.6
BIFENTHRIN	3621.2	3127.45	3298.2	2724.4	2853.55	2445.1	1745.5	8937.57	14224.9	17078	17895.7	13137.2	10299.6	24129.5	25383.3	35756.6	45719.3	48547.5	67906.7	58006.2	65068	65256.4	58662.3	49244.8	48447.2	57883.9	50448.5
HYDROGEN PEROXIDE	0	0	0	0	0	0	0	0	0	14327.8	22795.4	28819.1	146713	121733	38219.7	18398.9	11026.8	12616.2	15398.6	50836.4	31197.7	23478.2	39737.2	63081.5	49370.2	44467.8	50080.6
SILICATES	0	18373.1	61252.2	967.7	220.4	29.8	228	1688.5	2107.4	989	1456.6	1392.2	2729.2	2267.7	815.3	6230.6	7190.5	4639.7	962.6	483.5	4.4	0	0	68.1	2750	1061.2	48749.9
PERMETHRIN	160897	161505	150154	184692	154923	126911	135184	126170	105451	105535	89846.8	74556.1	79778.8	89687.6	81390.3	62455.3	58632.6	52821.3	57713.6	49318.5	63233.3	53540.9	53709.4	60946.4	59852.9	49377	48080.7
MCPB	19088.3	64141.4	11630.4	19214.5	14599.3	11389.9	7552.6	13860.5	7853	10406.8	7513.3	8169.32	8830.4	7900.5	9008.25	7175.6	10893.5	10601	6634.8	7983.95	7636.65	6428.95	6977.2	8710.75	3608.9	4969.4	45544.9
SULFENTRAZONE	0	0	0	0	0	0	0	43.1	126.7	123	3125.25	4562.95	9283.7	10904.2	17531.9	23673.1	14540.1	21846	20974.2	13927.6	28273.1	28913	31411.6	38893.6	46945.2	39454.4	42406.6
PENTHIOPYRAD	0	0	0	0	0	0	0	0	0	0	0	0	0	0	0	0	0	0	0	0	2313.05	28020.8	34359	42656.8	41900.6	31561.1	41289.6
FLUAZINAM	0	0	0	0	0	0	0	0	0	0	15149.8	25529.3	44462.3	62443.7	27555.7	18597	22858	24968.1	24163.1	31674.3	36111.6	32841.3	36071.7	46920.5	39860.8	32962.1	40961.8
OXYFLUORFEN	12571.9	24706.9	19719	30101.2	26577.2	38495.4	42246.7	33564.1	31706.8	28910.5	33671.2	35095.9	36417.9	37810.6	51794.1	37336.8	42201.9	52879.6	43439.9	49534.9	46684.6	48072.2	45905.6	39895.4	49006.2	41691.3	39265.2
GLUFOSINATE	0	0	0	0	0	0	0	392.95	21807.8	13097.5	17019.9	8319.23	7518.7	14648.8	11452	25417.8	41345	34759	34831.4	53043.4	44733.2	15753.4	14181.9	16426	25008.8	34747.7	38669.4
POTASSIUM BICARBONATE	0	0	0	0	0	12.5	1158.3	3670.4	10851.1	11881	6741.9	23471	17671.2	20713.4	99151.2	32760.5	19174.2	16615.3	16839.7	12456.9	16207.2	17943.8	19779.6	17582.3	18107.9	20783.3	38173.2
CYPRODINIL	0	0	0	0	0	0	0	207.1	135.275	69.55	3524.5	5424.25	4096	5666.55	9039.75	13199.4	13989.7	13955.3	19277.7	26423.7	30014.3	30155.4	36169.7	39805.8	29544.5	42037.2	35663.8
FLUOPYRAM	0	0	0	0	0	0	0	0	0	0	0	0	0	0	0	0	0	0	0	0	6039.25	10982.1	18619.4	19716.8	21502.8	27141.3	35551.3
CYMOXANIL	0	0	0	21108.2	11905.3	9858.75	23617.1	13286.5	29257.2	16208.3	14349.1	8746.28	17700.4	20927.9	26661.1	23638.7	26804.5	28704.7	37115.9	38079	34022.2	40731.1	33044.3	45375.7	34818.2	25475	34341.2
NALED	21892	26440.2	30503.2	34330.2	27677.9	40581.1	26118.3	23478.5	37835.9	14884.4	18811.1	28730.2	32929.2	29037.9	25650.5	29033.3	25678.5	29206	30165.2	22089.5	21260	16931.7	18793.3	15683.2	16761.7	19090.7	33557.7
MCPA	12887.8	15094.8	28425	20515.1	23270.6	11591.7	7908.55	12478.8	6928.7	10066.7	4940.05	5706.6	10983.1	5294.95	4623.25	5674.35	7008.68	4742.7	9993.15	3059	5279.65	10230.5	6257.98	18960.1	8632.1	33111.8	33127.4
MANDIPROPAMID	0	0	0	0	0	0	0	0	0	0	0	0	0	0	0	0	7188.7	15904.1	27311.8	42090.4	35763.6	34591.4	33455.2	37750	30814	30564	32621.2
TEBUCONAZOLE	0	0	0	0	55.45	0	0.1	3726.7	2720	2139.5	1792.2	2395.3	994.675	1989.65	1865.95	858	4352.48	12491	13519.1	13650.4	14425.8	18347	34624.8	23836.4	22978.2	33618.2	31529.2
FLUTOLANIL	0	0	0	0	2522.7	0	0	0	0	0	14921.9	33403	25426.4	8529.65	21222.2	36321.8	21252.4	44656.7	66858.1	41206.2	44290.8	22244	34339.4	27880.4	14562.3	36229.7	31415.7
METHOXYFENOZIDE	0	0	0	0	0	0	0	0	0	0	249.9	2964.7	12538.7	29492.8	32036.6	31868.7	29801.3	22134.3	18175.5	17716.2	22053.7	19880.8	27242.3	29697.7	28311.9	36052.8	31166.9
SETHOXYDIM	30715.9	39801.8	54266.4	65402.7	50485.3	34847.7	45820.2	58359.4	59556	55562.6	68670.6	57601	67070.1	82404.9	68541.4	70048	67841.9	75038.4	68110.5	52329.3	74429.4	72765.6	73319.6	39165.1	20221.5	34593.4	31030.7
SPIROTETRAMAT	0	0	0	0	0	0	0	0	0	0	0	0	0	0	0	0	791.7	3148.5	4080.25	11501.1	19855.6	15955	18629.5	24586.3	27808	22296.6	29738.1
DIFENOCONAZOLE	0	0	0	0	0	0	0	0	0	0	0	0	0	0	0	0	4075.5	7153.5	14311.4	30281.4	35710.8	31617	28420.2	35339.2	22874.5	30613.3	29379.4
CLOMAZONE	30330.8	32391.5	49128.2	40537.7	40185.6	32260	38338.7	40282.5	27474.9	29552.2	33828.9	30723.7	30606.7	35893.8	26825.2	23446.8	33852.7	30045.8	27070	29088	22328	30113.8	29166.6	27079.1	29041.7	25832	28646.6
DIMETHOMORPH	0	0	0	1674.6	10216	2531.95	1954.92	3576.7	6893.55	3604.3	3293.3	3548.95	34211.1	26449.9	26909.2	9292.75	5477.48	6146.95	2880.05	2187.2	4401.27	16201	19862.2	30781.5	35268.3	27137.6	28309.8
METHYL BROMIDE	2.06668e+07	7.93898e+06	2.95039e+07	2.93946e+07	3.1258e+07	3.2541e+07	2.11185e+07	2.11446e+07	1.48332e+07	1.26627e+07	7.92154e+06	7.99761e+06	1.0121e+07	6.75805e+06	5.83879e+06	6.86214e+06	3.98456e+06	3.47851e+06	2.81561e+06	2.07913e+06	1.51175e+06	716866	580368	432952	306216	9036	26672.6
CHLORANTRANILIPROLE	0	0	0	0	0	0	0	0	0	0	0	0	0	0	0	0	7221.45	10510.8	13788	17964.2	20497.2	24755.2	26055.9	23776.3	21648.9	27646.2	26628.9
METIRAM	74238.4	17846.2	113879	69877	329126	220520	460785	399800	168732	364789	505287	357103	228274	436525	328282	771865	186120	258758	96357.2	131709	137430	29764.5	72754.8	52262.2	55060.8	24074.7	26198
FLUXAPYROXAD	0	0	0	0	0	0	0	0	0	0	0	0	0	0	0	0	0	0	0	0	400.6	6915.8	9650.25	16115.9	25761.7	28891.4	26141
SPINETORAM	0	0	0	0	0	0	0	0	0	0	0	0	0	0	0	163.4	10587.2	16541.8	13594.7	18458.6	20489.8	22276.9	22972.1	25341	29261.2	24929.1	25834.3
CYHALOTHRIN-LAMBDA	45.95	772.25	1123.1	3589.65	4760.4	7052.15	19206.8	20439.2	16462.5	20820.4	20582.1	19980.8	23428.5	16979.4	15803.2	14309.2	17305.8	22157.7	24583.7	24449.4	22823	31040.8	27167	27536.2	33128.3	26942.2	25551.9
TRI-ALLATE	92925.9	131029	90236.5	203191	150441	129219	99118.8	63148.4	50623.9	49250	27856.9	26108.6	15546	28023.5	37555.8	40084.2	25780.1	33122.3	16022.1	15650.1	12774.6	21557.8	15034.4	28164.5	6949.05	3202.9	25455.4
TERBUFOS	44638.2	51509.7	87466.4	43459.7	27105.5	71826.9	33802.4	38950.2	29070.3	62583	42179.4	47971.2	70756.1	55957	20211.3	22762.3	21926.1	25266.4	23984.2	40812.6	21746.2	35971.4	35271.4	18006.5	23898.5	39001.2	24864.2
DIAZINON	136182	179833	186872	174343	218237	251426	324131	291203	256991	283291	254463	260061	252378	210279	188505	185112	128534	92692.9	75564.4	72937.3	40109.3	42189.9	45254.2	96442.5	21679.5	30771.2	24405.6
DICLORAN	32033.4	13222.6	43372.8	33963.2	32249.4	105204	57558.9	123060	133888	93782.9	45433.3	57030.8	50794	46642.8	47260.2	34045.5	37659.8	32919.4	48443.4	28318.3	19494.2	50215.6	34732.8	31576.3	16907.8	17498.9	22508.1
BENFLURALIN	38727.2	44719.8	25662.5	54652.8	34739.8	25137.3	48882.2	50712.9	41727.5	37576	31031.4	21116.5	24686.4	30497.8	22291.5	15806.5	17123.4	8102.8	19745.3	27984	20867.7	22233.9	10303.6	13683.1	21716	27557	22372.5
CRYOLITE	622845	259801	899779	82254.5	88071.2	60796.5	59406.5	112266	226839	48433.9	34440.3	23543.5	147111	92588.6	32291.6	381965	82093.3	206115	317093	74701.6	107178	84717.7	99703.6	23481.7	43412.4	21327.8	22268.1
PROTHIOCONAZOLE	0	0	0	0	0	0	0	0	0	0	0	0	0	0	0	6340.95	12578.8	11389.9	19496.3	11720.6	23087	16597.8	20126	8598.3	28009	10018.5	22215.9
THIAMETHOXAM	0	0	0	0	0	0	0	0	0	428	7578.7	9128.27	9129.05	12399.1	10049.2	9250.9	13601.2	16439.1	21228.5	25844.3	26931.3	30180.7	32069.2	23542.4	25093.2	24367.8	22097.4
FAMOXADONE	0	0	0	0	0	0	0	0	0	0	0	0	11406.8	17284.3	21614.8	19766.2	23860.4	22841.1	31250.2	28978.9	25094	28085.1	24977.3	33495.9	26109.5	15520.2	21874.5
FLUPYRADIFURONE	0	0	0	0	0	0	0	0	0	0	0	0	0	0	0	0	0	0	0	0	0	0	0	3309.2	15579.7	13419.4	21529
PROPARGITE	45901.4	43884.4	52381.3	58777	71536.5	194404	136133	72434.8	98093	80402.3	45930.1	14966.9	25856.9	32092.8	95805.3	104549	139019	51690.7	28778.6	24537.1	4139.45	3361.45	83952.7	4032.8	5072.5	11560.1	20734.7
CYCLOATE	28125.3	26987.9	30701.1	34432.6	34635.1	34885.6	18844.9	13964.1	20237.7	17357.5	16680.3	21782.6	29247.2	26853.9	17602.3	11586.8	11254.7	13072.9	15748.1	15981.2	18062.3	16100.4	18062.4	18981	22221.9	26491.5	20167.2
PROMETRYN	11335.4	21383.3	30864.8	13982.4	23600.7	23778.4	18598.2	18160.7	16711.5	18160.9	18831.9	18285	19995	14502.4	15516	13211.3	13419.1	12743.5	14546.4	17687.6	16856.5	22595.9	22344.3	26011.4	22452.4	19314.2	20037.5
AMETOCTRADIN	0	0	0	0	0	0	0	0	0	0	0	0	0	0	0	0	0	0	0	0	2437.5	6690.6	7998.55	23546	23262.7	22185.4	20033.1
BIFENAZATE	0	0	0	0	0	0	0	0	0	0	2393.7	4671.7	5272	4039	5223.15	8803.8	22774	38254.7	51836.9	29125.6	26979.9	24808.1	20941	14365.8	19492.5	18866.7	19032.2
FENAMIDONE	0	0	0	0	0	0	0	0	0	0	0	0	0	6174.3	6889.4	12587.8	10258.1	12280.2	15769	19481.9	20472.2	17360.4	17438.2	18733.9	21013.1	27513.8	19026.1
SPIROMESIFEN	0	0	0	0	0	0	0	0	0	0	0	0	0	1959.5	25779	10207.8	37993.7	16587.3	23033.4	25803.9	20062.5	19290.9	20953.1	10805.3	21425.1	14593.6	18940.2
DIURON	32609.9	42787.9	38732.2	51518.7	40543.6	41160.3	25704.4	27724.9	33095.5	28879.5	33460.9	30334.8	26000.8	33244.9	29169.3	26830.1	32030	23523.8	18123.1	22631.8	13682.1	16667.5	13001.9	16347.5	11600.5	18308.3	18418.7
ZOXAMIDE	0	0	0	0	0	0	0	0	0	6663.45	6602.55	8991.4	25427.4	5784.32	11307.8	16169.5	5770.78	10115.4	9702	21363.6	7972.5	10557.8	14933.6	32573.8	25951.2	17193.9	18323.5
SPINOSYN	0	0	0	0	0	4783.6	20221.9	36321.4	28522.6	36570.2	32124.4	36602.4	39465	34412.7	40149.2	40319.2	22269.5	15533.5	15474.2	14829.8	10834	15985.5	19722.2	19052.2	15025.1	17403.9	17853.2
FENHEXAMID	0	0	0	0	0	0	0	3907.55	13944.1	16620.1	24618.2	27493.3	21131.4	26931.2	21236.9	16441.4	19240.4	20636.6	27694.7	24032	25958.5	23493.4	29559.7	25677.8	19666.4	20896.5	17760.3
PYMETROZINE	0	0	0	0	0	0	0	0	7080.85	5191.15	3770.9	5840.2	5015.32	5604.05	5512.2	6972.7	5424.23	6310.38	4964.05	13863.1	16880.4	14860.5	16082.1	22089	8683.7	10120.3	17641.2
BROMOXYNIL	18832.6	17012.8	24807.2	33329.3	40345.5	31582.4	25948.2	27471.4	20298.2	16719.7	18725.8	24172.6	24299.1	23089.9	21336.2	17941.5	20516.6	27104.5	40782.5	16485.2	18299.7	21072.8	17119.3	12246.1	16057.4	15229.3	17191.4
CYAZOFAMID	0	0	0	0	0	0	0	0	0	0	0	0	0	0	978.95	3638.45	2026.32	2507.33	4656	8896.05	10056.2	10611.9	9215.25	8444.8	9104.98	18146.9	16639.5
FLUDIOXONIL	0	0	0	0	0	0	0	137.7	90.075	46.55	2348.8	3614.8	2730.95	3761.1	6027.3	8798.1	9620.15	16172.6	17806.8	20639.7	23893.4	27019.2	30494.1	19297.5	15491.8	17914.4	16263.7
NAPROPAMIDE	107590	108045	168847	114246	114032	108241	72557.6	71929.3	52982.1	38939.5	46254	28991.5	39249.4	34715.2	23436.9	32853.8	29455.6	23702.6	29349.4	23095.7	24816.8	26598.2	35202.1	23295.1	14862	14775.6	15630.9
ETHOFUMESATE	182.45	116.35	3223.3	2801.63	7530.85	189.4	73.8	100.9	89.2	0.4	0.9	1.4	0	0	179.6	4091.2	6550.35	3827.15	8196.25	9501.1	13317.5	14409	10002	11900.6	21024.9	22245	14859.4
PROPICONAZOLE	0	2059.6	4452.35	5175.82	24089	19971.7	13353.6	13547.4	14424	6690.95	13831.7	9149.9	9380.65	8773.4	6775.5	12976.8	12149.7	15250	13792.9	19622.5	24554.5	23668	18292.1	21285	16130.9	14539.1	14321.5
IMAZAMOX	0	0	0	0	0	0	0	2164.5	3993.15	2831.67	6709.8	5401.73	4873.85	7403.35	8686.08	7611.12	7823.35	9687.53	11154.3	11183.1	12003.5	14039.6	11280.5	14487.4	15331.3	16039.7	12629.3
CYFLUTHRIN	0	41.2	0	23.55	1641.53	2057.45	1968.05	1736.88	4535.68	8162.25	17363.8	11420.4	10930.2	14569.9	13930	14401	11620.7	8802.8	8871.1	10163.2	9952.5	7980.6	9544.7	11501.6	10981.3	11864.1	12492.5
ACETAMIPRID	0	0	0	0	0	0	0	0	0	0	1089.25	1778.15	4381.85	5481.05	6870.85	6035.5	36599.9	6805.55	6122.88	8402.75	8705.95	9086.65	8707.4	11122.9	9892.6	10582.8	12352.7
ZETA-CYPERMETHRIN	0	0	0	371.4	3586.55	1781.87	2126.45	1891.45	2434.3	1813.7	12100.8	16555.1	14899.8	14790.4	17047.1	15852.6	18890.3	15981.8	15631.5	12127.7	15861.7	13236.6	16821.4	19007.6	12589.6	13228.3	11964.5
ALACHLOR	597122	532122	505751	393886	504467	298074	363288	306401	282636	248058	236611	225584	183737	174926	227180	95536.5	107519	136907	53237.1	31368.2	61603	42041.8	95706.7	22672.6	1969.78	11690.1	11690.1
FENTIN	11801.6	14356.2	21634	40501	59556.3	41477.7	38030.8	32031.1	33860.7	15210.7	13583.5	20912.6	9060	10679.8	11715.7	15228.2	16560.2	15733.1	23633.2	23935.8	20421.8	24211.6	13411.9	22737.2	12551.4	13823	11044.2
TRIFLOXYSTROBIN	0	0	0	0	0	0	0	176.75	1600.02	2403.5	2674.03	1827.25	1634.5	2081.43	2043.5	1919.5	1843.2	2614.67	4542.65	2231.78	7566.65	3197.38	2428.95	2763.45	5303.2	5671	11005.4
ESFENVALERATE	33408.9	26869.2	36877.9	40505.2	35205.2	36646.1	43787.3	26873.2	25877.4	24628.7	30181.7	23723.5	22157.6	25066.2	24929.2	23211.7	18127.2	19408	17636.6	14251.8	19235.1	16136.6	17666.7	21836	9398.45	11142	10731.4
FLUOPICOLIDE	0	0	0	0	0	0	0	0	0	0	0	0	0	0	0	0	1152.15	3121.4	3692.2	7025.35	10678.6	10484.8	12810.5	11590.7	6190.35	7360.82	10445.2
MYCLOBUTANIL	616.85	23573.2	14456.8	3862.5	4766.95	8469.88	5326.58	8819.2	6710.3	9530.15	10128	13174.2	11617.1	13013.3	14408	12740.5	13531.6	14721.4	14519.5	13928.7	12633.7	13057.4	11977.5	12076.6	9757.5	10339.1	10295.9
CYANTRANILIPROLE	0	0	0	0	0	0	0	0	0	0	0	0	0	0	0	0	0	0	0	0	0	0	63.7	2342.9	5396.1	7176.42	10213.7
TOLFENPYRAD	0	0	0	0	0	0	0	0	0	0	0	0	0	0	0	0	0	0	0	0	0	0	0	0	1694.6	1106.6	9957.2
SAFLUFENACIL	0	0	0	0	0	0	0	0	0	0	0	0	0	0	0	0	0	0	1268.8	2848.7	4024.45	5014.15	4394.95	12339.1	9829.8	10239.4	9921.8
FLUMIOXAZIN	0	0	0	0	0	0	0	0	0	0	0	0	0	324.75	1035.3	1091.02	2380.75	6669.8	4881.35	3812	7562.8	7791.57	8557.85	11149.3	7968.65	8291.6	9788.25
DINOTEFURAN	0	0	0	0	0	0	0	0	0	0	0	0	0	1.4	1459.85	4282.05	3781.7	5678.22	7249.93	8801.6	13689.2	9765.25	10131.9	12840.8	12417.8	11587	9750.65
BUPROFEZIN	0	0	0	0	0	0	0	329	966.25	2137.03	2678.1	1267.7	937.5	938.5	1402.35	9023.3	469.55	337.1	6278.9	9203.5	12424.4	11122.5	13581.7	14943	10733.1	13356.7	9049.6
CLOTHIANIDIN	0	0	0	0	0	0	0	0	0	0	0	0	0	0	0	0	981.9	3056.05	3739.55	5575.05	8506.25	5842.45	5056.95	138908	9448.1	8335.1	8946
PHOSMET	46199.7	42508.2	88903.8	54676.7	30281.7	47737.4	19373.5	10359.5	16297.5	27279.8	37980.8	15853.7	27004.9	16295.9	13614.8	9030.35	27090.5	2031.55	24702.8	16204.2	11304.8	29563.6	16323	10538.9	4628.75	7970.7	8922.75
METALAXYL	91613.5	115311	167499	156864	198826	117219	60996.1	45535.4	16451.4	498	342.7	289.1	278.7	139.8	128.1	51.2	99.4	3116.95	11.9	19320.2	4742.2	5694.27	7987.6	6794.27	1165.65	1149.55	8592.75
PICOXYSTROBIN	0	0	0	0	0	0	0	0	0	0	0	0	0	0	0	0	0	0	0	0	0	8195.55	14101.5	17348	5758.2	2608.6	8567.75
FLONICAMID	0	0	0	0	0	0	0	0	0	0	0	0	0	0	0	4593.35	4318.4	1975.47	3409.45	4765.23	8198.5	8358.8	9023.88	10749.9	11796.2	9283.2	8490.55
MESOTRIONE	0	0	0	0	0	0	0	0	0	0	0	1755.1	361.2	3455.85	5098.25	7272.38	7000.25	7416.95	7049.23	7796.6	5614.2	6060.8	5285.95	3649.65	11157.8	8834.9	7613.2
ABAMECTIN	534.9	752.2	1269.05	1119.65	1469.75	1901.15	1453.6	1535.42	1170	1330.98	1279.95	1188.75	2040.6	1454.9	1813.65	1258.1	1192.9	1698.25	2392.43	2947.62	6027.25	5463.35	4987.35	5210.3	6083.23	6521.8	7552.9
NOVALURON	0	0	0	0	0	0	0	0	0	0	0	0	83.8	1666.25	460.15	589.25	684.35	1823.9	3184.25	3818	6856.2	7146.38	10189.6	9692.45	11039.1	8620.17	7375.75
DICHLOBENIL	0	0	2800.6	8943.4	15500.1	10859.5	1.4	2.7	1.8	1.6	198.85	2.5	3.6	0.8	129.8	188.9	584.9	723.9	3575.3	708.6	2514.5	5281.1	3687.9	6364.8	6746.28	7127.75	7127.75
ETHEPHON	20175.1	27087.6	26302.8	30831.7	27902.2	17314.2	20215.8	26437.6	12186.2	13871.1	14987.8	13052.4	6908.05	10023.3	22803.8	4310.3	6031.1	5159.3	8789	6247.2	9015.9	21902.9	17471.1	11502.2	13344.8	10659.6	7120.2
CARFENTRAZONE-ETHYL	0	0	0	0	0	0	0	0.1	59	183.15	295.25	272.625	440.9	938.075	758.9	1498.85	1332.1	2051.8	2541.6	3245.12	5846.77	4602.2	5194.7	4991.18	8983.85	4662.23	6875.25
QUINOXYFEN	0	0	0	0	0	0	0	0	0	0	0	0	39.4	103.5	393.3	2776.2	1574.9	3523.75	4290.8	4600.1	6653.75	5382.2	5561.27	7395.62	6570.25	4956.85	6729.15
TRIFLUMIZOLE	0	0	0	0	0	0	1.6	0	0	0	138.05	3012.32	6235.75	6821.43	7775.57	8739.25	7286.4	8057.05	9617.1	8923.15	6639.97	6049.35	6211.1	8138.15	5620.45	6625.7	6519.8
COPPER OCTANOATE	0	0	0	0	0	0	0	0.1	0	0	0	0	0	66	1424.2	1640.2	1384.8	1328	2971.7	1591.5	1903.3	4149.1	7182	9330.5	9293.32	9734.65	6424
HEXYTHIAZOX	0	0	0	0	0	196.2	536.6	1529.7	1474.5	1074.85	1209.8	1393.95	1858.2	1290.5	1861.1	1215.95	1191.15	1546.8	1191.78	1457.4	5266.9	2981.53	2363.45	4025.55	3263.05	6425.35	6361.05
FLUAZIFOP	10733.7	8666.85	9832.6	13228	7689.9	10227.4	9461.45	6828.03	6503.7	5830.15	4976.15	4864.65	6551.45	6474.95	5547.3	4966.4	5659.35	4171.1	5274.3	4985.5	5391.85	7281.62	5456.35	11089	8244.7	6352.65	6049.15
NAPHTHYLACETIC ACID	0	203.35	0	0	0	0	0	0	0	0	0	0	0	0	0	0	0	0	1.2	9.8	0.6	0.8	1.8	1	17.2	4762.6	5969
IMAZETHAPYR	5070.4	4808.1	7896.15	13612.3	10049.9	11541.8	8628.85	9222.67	9816.35	8100.4	9646.15	8641.1	8027.6	11448.9	8481.22	7371.35	6496.43	7765.65	9771.18	7702.4	8243.35	6732.35	5305.55	8856.2	5349.1	4956.5	5793.9
QUIZALOFOP	0	0	61.85	533.6	3903.15	6875.5	5197.68	5787.1	5961.8	4878.8	6208.1	7336.15	3938.9	11183.8	12915.6	12184.8	12267.2	15528.2	17603.9	14203.6	9923.5	13362.1	11564	17493	18282.1	6409.15	5597.5
ETHABOXAM	0	0	0	0	0	0	0	0	0	0	0	0	0	0	0	0	0	0	0	0	0	0	0	0	0	0	5495.65
FLUENSULFONE	0	0	0	0	0	0	0	0	0	0	0	0	0	0	0	0	0	0	0	0	0	0	0	0	763.8	4232.7	5459.8
TEMBOTRIONE	0	0	0	0	0	0	0	0	0	0	0	0	0	0	0	0	651.65	3109.3	4360.85	3682.55	4590.2	7000.23	6351.1	5700	5821.9	5596.75	5388.7
FLUOXASTROBIN	0	0	0	0	0	0	0	0	0	0	0	0	0	0	0	0	74.95	327.05	8.1	111.15	613.375	1429.05	517.9	807.65	934.325	1660.1	5128.85
INDOXACARB	0	0	0	0	0	0	0	0	0	12690.4	8317.05	11616.9	9921.6	10024	10283.4	14184.9	10939.8	8995.15	10155.9	7988.9	11538.6	5042.75	3993.9	4155.35	4467.65	5047.17	5025.8
METALDEHYDE	2188	2548.7	1403.3	5946.3	2497.4	2254.6	4004.9	2523.6	3485.2	2655.93	2898.75	2632.15	1776.55	2807.45	2187.9	4706.9	3840.05	6736.2	5910.6	8744.55	5270.55	4657.05	5073	1400.7	772.3	5061.65	4950.25
DIMETHENAMID	0	3252.3	763	12683.9	53327.2	62932.6	95633.8	94469.9	131104	104497	105035	104346	44503.7	21182.6	11739.3	6986.62	2986.68	6448.37	14299.7	24647.7	24684	35210.2	23929.5	6828.5	2782.4	937.55	4841.45
FLUBENDIAMIDE	0	0	0	0	0	0	0	0	0	0	0	0	0	0	0	0	60.7	2347	5001.4	5460.58	6746.3	11983.5	8315.25	12186.9	7470.4	5950.03	4818.9
TEFLUTHRIN	244.95	337.35	867.1	573.575	2354.95	3454.97	5351.6	3633.8	5901.15	4769	5384.7	2894.25	2815.42	4399.2	2992.3	4317.5	2928.6	3361.65	2938.15	2877.07	2063.75	3164.2	2299.6	2399.05	1209.05	4060.4	4279.6
FENPROPATHRIN	0	793.45	8670.95	518.25	910.1	1616.3	3193	1603.9	1883.4	3105.17	4159.62	7094.78	8570.15	7023.55	6667.2	6206.55	7707	7695.05	4604.1	5552.57	7141.65	8229.45	7364.82	6573.45	4656.45	4411.85	4203.2
ACEQUINOCYL	0	0	0	0	0	0	0	0	0	0	0	0	0	150.3	271.2	179.2	291.4	1917.7	970.5	828.1	1455.2	2500.6	4028	4859.2	4584.9	3834.2	4139.9
SODIUM CHLORATE	15593	119271	29483.7	117610	84579.6	46490.7	14909.6	12481.9	13540.6	4059.4	2943.9	4319.1	5107.9	9206.3	20707	3591	2071.4	5280.7	1649.7	7805.5	22711.8	10024.7	13274.8	40503.8	7568.38	4119.8	4052.65
RIMSULFURON	0	0	0	66	2538.05	1764.2	4320	3158.48	3285.6	2923.8	6497.9	4788.42	3546.15	4445.25	3559.5	4083.12	4811.85	3680.15	3541.85	4279.7	4315.7	4788.2	4909.25	4798.9	3949.8	3753.05	3994.15
DICAMBA	6351.95	8166.4	10323.4	10504	12751.2	7533.35	7577.57	10078.8	2386.1	3338.52	3823.63	1638.43	4656.12	2660.32	4328.2	890.425	6406.45	4579.4	2210.52	9579.68	18752.9	22772.8	19766.6	10967.5	612.45	7778.8	3843.6
SULFOXAFLOR	0	0	0	0	0	0	0	0	0	0	0	0	0	0	0	0	0	0	0	0	0	713.8	69.4	1494.5	85.4	1978.8	3808.85
HALOSULFURON	0	0	0	10.45	0	0	7.75	0	67.5	314.55	643.65	1227.5	2122.95	2519.4	3084.55	2598	2758.72	3365.45	3831.35	3815.35	5909.32	4706.1	5766.05	6275.92	4486.35	2514.45	3646.8
DIFLUBENZURON	0	0	0	0	1.55	1186.8	1262.9	1623.8	1565.1	1555.15	1622	1845.6	1534.9	1863.8	2074.2	2511	2240.9	3839.6	2475.85	1926.5	2500.75	2814.08	2730.6	1909.65	1638.17	1524.3	3575.7
FLUTRIAFOL	0	0	0	0	0	0	0	0	0	0	0	0	0	0	0	0	0	0	0	0	0	0	0	0	326.95	1296.38	3392.15
COPPER SULFATE TRIBASIC	6321.55	19079.3	10803.7	5972.1	2306.85	688.3	1390.7	753.9	844.3	711.2	1202.8	1096.5	863.6	1873.5	1820.9	166.5	546.6	2293	20853.9	29968.6	15755.1	18826.1	18068	29919.6	30179.6	16219.6	3391.2
ORYZALIN	13456.8	7877.5	7151	14188.4	3966.3	933.5	154.5	314.1	4803.15	1564.65	239.9	636.4	536.4	726.5	2699.65	3157.5	5783.15	19509.6	19936.2	19615.1	15940.6	8073.1	9963.1	2724.2	6330.3	6802.8	3283.1
METCONAZOLE	0	0	0	0	0	0	0	0	0	0	0	0	0	0	0	0	0	0	0	2.6	29.8	1033.75	1345.7	985.25	1619.67	2820.35	3188.85
BENZOVINDIFLUPYR	0	0	0	0	0	0	0	0	0	0	0	0	0	0	0	0	0	0	0	0	0	0	0	0	1511.7	1547.88	2803.65
FIPRONIL	0	0	0	0	0	0	0	0	329.35	69.875	917.65	0	0	45.2	9.55	59.35	1243.83	5678.9	4661.35	2003.85	5735.6	4575.15	4253.88	3160.25	3024.8	2275.3	2546.85
CYFLUMETOFEN	0	0	0	0	0	0	0	0	0	0	0	0	0	0	0	0	0	0	0	0	0	0	0	1168.85	3042.32	3552.5	2527.65
ISOFETAMID	0	0	0	0	0	0	0	0	0	0	0	0	0	0	0	0	0	0	0	0	0	0	0	932.2	613.4	2124.7	2509.3
PIPERONYL BUTOXIDE	22671.8	28298.5	33698.3	30446.5	22178.1	10792.8	13559.3	3450.9	3860.75	1912.35	1861	3961.7	7078.05	2700.12	4100.8	4367.6	3695.4	4601.1	3629.3	3132.8	3507.7	6362.45	5919.3	3603.3	1954.3	2853.8	2503.8
CHLORPROPHAM	2658.75	3045.45	1404.4	320.9	63.7	0	0	0	0	0	0	0	0	0	0	0	1820.7	1874.9	182.9	1317.5	921.6	12132.1	1903.4	1686.1	593.9	2298.1	2403
PYRETHRINS	427.7	569.65	1006.15	698.825	1121.65	670.7	1297.58	392.85	239.75	312.2	452.8	641.8	513.4	532.225	739.15	1747.45	1189.6	1222.1	1320.15	1242.82	1492.3	2084	2267.5	2339.32	2147.22	2534.55	2075.05
TERBACIL	7213.35	23436.5	23211.6	5353.98	8647.4	4368.23	2099.55	1944.15	2536.4	1315.57	1864.65	625	1162.65	1014.4	968.35	1214.8	1368.75	2136.22	2088.45	1954.2	1810.35	1806.55	3599.35	2162.9	1235.45	994.9	2044.3
ACIFLUORFEN	0	297.4	8541.1	4645.5	1562.2	1361.35	666.75	78.55	0	70.4	153.25	0	0	0	0	0	0	640.15	863.35	12.975	4.95	259.3	0	0	0	2016	2016
ACIBENZOLAR	0	0	0	0	0	0	0	0	70.3	99	598.5	605.3	630.6	948.9	617.3	666.35	689.6	867.35	1054.2	1039.9	1048.75	1599.75	2239.5	2789.7	3526.35	2136.35	1954.1
AZADIRACHTIN	0	0	112.7	1179.65	831.175	363.7	284.225	396.25	443.95	1125.5	785	887.425	1920.35	1438.25	1377.7	1265.67	1468.3	1128.5	848.75	1615.85	1579.85	1904.9	2252.05	1955.8	1925.22	2342.75	1942.1
PYRIPROXYFEN	0	0	0	0	0	0	0	261.2	185.8	378.775	532.85	939.675	957.7	610.125	280.65	919.9	943.375	205.85	131.7	165.2	235.9	891.75	490	854.05	318	2487.2	1937.65
CYANAMIDE	0	0	0	0	0	0	62.9	0	0	0	20	485	711.3	705	981.7	3201.4	1236.6	333.9	781.5	618.9	4137	50.1	976.8	2081.5	3857.8	2383.3	1691.2
POTASSIUM SILICATE	0	0	0	0	0	0	0	0	0	0	0	0	0	0	0	0	0	0	0	0	0	12.9	66	4289.3	3696.1	3283.7	1577.9
CYROMAZINE	3293.45	3453.3	3846.45	1284.3	2856.95	12478.5	3464.2	2730.3	3578.95	4335.05	7631.82	4863.25	6092.95	5142.55	4504.1	4347.85	4377.5	2923.7	2383.3	3061.05	4482.62	6495.5	6620.8	7380.15	7319.95	2227.9	1545.25
CLOPYRALID	611.15	7.8	293	2284.15	674.825	698.8	1041.75	121.85	685.85	229.975	117.85	474.95	515.75	1001.45	744.15	758.2	590.2	882.3	1121.9	2331.55	1151.05	641.15	518.3	1902.9	2011.2	906.55	1349.7
OXATHIAPIPROLIN	0	0	0	0	0	0	0	0	0	0	0	0	0	0	0	0	0	0	0	0	0	0	0	0	692.1	1180.75	1242.3
CYFLUFENAMID	0	0	0	0	0	0	0	0	0	0	0	0	0	0	0	0	0	0	0	0	23.9	836.8	1216.55	1164.38	995.4	1159.67	1176.25
PYROXASULFONE	0	0	0	0	0	0	0	0	0	0	0	0	0	0	0	0	0	0	0	0	0	228.6	299	738.3	2926.8	1362.7	1115.3
IMAZOSULFURON	0	0	0	0	0	0	0	0	0	0	0	0	0	0	0	0	0	0	0	0	0	0	0	0	0	0	1086.2
BICYCLOPYRONE	0	0	0	0	0	0	0	0	0	0	0	0	0	0	0	0	0	0	0	0	0	0	0	0	168.15	871.25	981.85
TOPRAMEZONE	0	0	0	0	0	0	0	0	0	0	0	0	0	0	185.25	560.75	609	927.85	898	754.05	937.25	722.8	563.35	1018.9	838.25	659.2	799
EMAMECTIN	0	0	0	0	0	0	0	0	17.6	1370.8	310.125	390.25	614.5	675.65	933.6	963.65	788.15	546.35	475.3	423.6	617.65	716.5	800.3	578.6	681.8	594.5	791.9
FENPYROXIMATE	0	0	0	0	0	0	0	0	0	0	0	0	0	0	0	0	0	0	759.95	1013.85	632.8	551.9	961.95	782.3	1057.8	659.775	743.25
POLYOXORIM	0	0	0	0	0	0	0	0	0	0	0	0	0	0	0	0	0	0	0	0	0	3.1	41.8	136.8	393.5	717.4	687.6
OXYDEMETON-METHYL	51739.5	55661.5	75884.2	48190.2	40528.5	42104.1	42749.1	65410.7	51744.3	48945.7	50741.2	44311.7	52102.8	59940.6	55794.4	59947.9	58162.4	36764.1	36641.6	11478.6	9333.3	7275.5	3000.7	2815.25	2088.7	605.1	656.6
TETRACONAZOLE	0	0	0	0	0	0	0	0	0	0	0	0	0	95.1	0	0	0	212.5	0	0	19.2	328.9	482.2	496.8	517.7	943.9	613.75
PETROLEUM DISTILLATE	15420.3	14189.8	10530.9	159828	30697	6577.2	6016	6746	6509.3	31134.3	5272.1	2233	9832	1122.2	8480.7	11895.9	10754	22353.8	14745.9	16294.3	18664.2	26680.7	18433.7	10206.3	3043.2	1904.8	590.8
CONIOTHYRIUM MINITANS	0	0	0	0	0	0	0	0	0	0	0	0	677.45	408.15	406.5	11.85	51.3	668.3	582.25	743.45	1730.95	379.55	535.725	683.9	917.25	639.95	419.95
METRAFENONE	0	0	0	0	0	0	0	0	0	0	0	0	0	0	0	0	0	0	0	0	0	0	0	81.6	435.4	545.45	419.15
ETOXAZOLE	0	0	0	0	0	0	0	0	0	0	0	0	215.8	520.2	492.75	790	611.75	571.3	649.9	520.8	702.4	1292.45	739.9	856.6	741.3	514.5	391.2
TETRABOROHYDRATE	0	0	0	0	0	0	0	0	0	0	0	0	40.1	376.1	324.9	281.8	380.6	502.65	116.45	306.9	131.75	298.75	362.25	164.35	230.65	343.95	386.65
CYCLANILIPROLE	0	0	0	0	0	0	0	0	0	0	0	0	0	0	0	0	0	0	0	0	0	0	0	0	0	0	352.55
ALPHA CYPERMETHRIN	0	0	0	0	0	0	0	0	0	0	0	0	0	0	0	0	0	0	0	0	0	38.65	26.45	211.2	108.6	241.35	347.45
CYHALOTHRIN-GAMMA	0	0	0	0	0	0	0	0	0	0	0	0	0	164.6	423.85	352.9	447.05	282.75	141.9	333.85	374.3	220.35	261.3	236	327.925	187.4	340.85
THIENCARBAZONE-METHYL	0	0	0	0	0	0	0	0	0	0	0	0	0	0	0	0	0	0	3.4	2.4	45.3	88.4	1	0.2	0.1	340	340
CYPERMETHRIN	13662.5	13107.4	14913.2	17995	22619.1	13493.1	13226.6	8588.8	6020.95	4423.6	5353.55	3901.85	2522.93	2760.35	1774.45	64375.8	967.75	1533.95	1720.15	986.25	1537.93	1363.4	2890.15	3398.2	700	259.5	285.4
DELTAMETHRIN	0	0	0	0	0	0	0	0	0	0	0	0	0	0	15	610.65	491.375	518.9	1017.65	294.35	268.5	679.15	156.95	452.55	968.35	378.05	277.35
LACTOFEN	250.7	2538.4	2052.75	1365.3	4353.95	952.5	592.8	331	410.85	646.65	416.3	495.9	742.2	1396.2	645.8	612.5	162.2	260.6	879.6	415.7	240.15	120.8	66.6	79.9	30.6	443.4	276.45
COPPER OXYCHLORIDE S	642.6	2000.08	7706.33	13101	37838.1	15127.3	14033.8	758.275	21905.8	1242.12	9479.3	7993.95	2833.18	1132.25	1272.4	7329.25	51342.7	28206.3	7336.9	141572	68792.9	49480.2	4667.3	5671.12	5858.15	916.1	274.95
GIBBERELLIC ACID	59.55	1355.08	2656.5	425.025	621.25	314.375	127.45	58.25	62.9	794.2	34.3	81.15	46.9	46.925	59.45	38.3	28.2	65.2	31.3	43.3	507.45	463.225	204.025	207.5	296.65	184.15	271.55
MSMA	8823.5	2412.2	616.75	0	0	0	68.9	12.9	550.9	0.1	96.1	0	0	0	0	0	0	0	0	1311.5	290.9	290.1	262.8	260.7	154	268.9	268.9
NORFLURAZON	619.8	11318.2	42744	12730.8	18653.4	12211.8	7256.05	6645.35	4049.68	3729.8	473.7	281.9	4950.35	909.6	1689.85	1940.4	2054	2261.55	1424.07	1748.35	548.6	1199.9	1338.85	5685.3	986.05	238.4	262.5
FENBUTATIN OXIDE	6330.6	4174.55	6007.3	2761.5	8667.8	2214.78	3009.58	4223.15	5142.7	6574.85	979.1	1023.75	1349.05	1106.2	1637.85	2345.4	189.05	8697.7	392.55	1996.7	1459.15	3373.5	8740.95	854.7	262.8	176.3	169.7
PHENMEDIPHAM	647.15	209.325	408.2	19961.4	1453.22	544.55	1036.62	856.25	1218.75	856.2	1804.7	2267.5	970.45	1703.05	730.7	1212.6	835.8	1340.3	1355.9	1131.2	1481.8	841.15	961.775	1417.05	99.8	98.7	134.8
NICOSULFURON	444.4	473.85	742.1	568.225	506.85	421.8	1089.9	857	688.05	545.2	703.1	415	716.75	553.65	705.6	481.2	383.95	336.25	434.9	543.075	613.45	410.55	269.55	303.65	776.4	253.85	133.55
FLUROXYPYR	0	0	0	0	0	0	503.7	82.95	484.4	674.5	663.4	1256.6	851.5	147.775	234.25	99.15	165	121.55	395.8	240.425	118.1	788.375	165.8	370.6	236.85	108.85	108.85
CARBOXIN	0	0	0	0	0	0	0	0	0.3	0	0	0	0	0	0	0	227.2	76.3	84.1	71.9	101.1	273.3	144.4	136.4	511.5	187.2	94
ALUMINUM PHOSPHIDE	143.9	161.6	291.3	157.5	201.2	100.8	5031.2	65.4	141	26.2	167.7	86.8	88.6	53	114.8	598.9	536.9	981.4	183.8	656	293	281.8	160.1	97.1	39	55.7	85.1
PYRAFLUFEN ETHYL	0	0	0	0	0	0	0	0	0	0	0	0	0	0	1.7	7.65	17.35	67.95	55.325	104.2	117.7	377.875	98.75	93.1	118.95	57.3	83.65
THIABENDAZOLE	44141.5	14076.8	166.5	10058.3	34120.1	2664.65	0	0	0	0	0.4	3.6	5.4	0	0	0	12.5	49.6	62.7	31.2	18.6	0.6	30.6	36.6	99.8	85.3	78.9
POTASSIUM OLEATE	4739.3	47328.8	3994.55	22120.7	9362.92	20026	293.75	132.1	5957.5	14646.9	11569.4	10351.5	7208.45	2785.85	5311.2	1775.85	1843.85	1148	11655.8	1818.25	6658.5	3892.53	2783.05	9969.35	38.3	148.3	74.9
TEBUPIRIMPHOS	0	0	0	0	208.55	3549.35	871.9	543.05	613.15	566.8	517.5	2531.3	1861.55	1617.55	1765.4	2168.25	1060.05	611.55	699.85	626.675	807.85	1070.58	376.6	368.15	414.5	263.05	72
FLUTHIACET-METHYL	0	0	0	0	0	0	0	0	0	0	0	0	0	0	0	0	0	2.25	7.525	9.95	12.55	6.85	39.2	22.175	38.5	92.975	59.8
SULFCARBAMIDE	83167.5	881.4	1407	525744	808979	441876	14599.2	219492	129953	40082.2	157.8	0	51889.7	0	0	0	0	0	0	161.5	132	102.5	0	0	0	0	58
TRICLOPYR	0	229.05	17.85	5.775	138.85	0	107.6	59.9	12.2	84.6	0.2	8.3	0	0	0	0	2.6	24.55	46.5	27.05	7.6	0	0.8	1601.8	134.1	94.925	55.65
THIFENSULFURON	27.65	3.7	2.35	60.475	26.65	196.25	6.9	0.05	0	0	1.7	0	0	0.55	132.15	0	8.1	0.5	0	0	0	0	30.15	0	24.6	29.9	29.9
SPIRODICLOFEN	0	0	0	0	0	0	0	0	0	0	0	0	0	0	0	0	0	0.5	30.15	59.8	265.8	395	857.6	226.1	98.7	238.3	29.3
PENOXSULAM	0	0	0	0	0	0	0	0	0	0	0	0	0	0	0	0	0	0	0	0	0	0	0	0	1.5	2.5	21.1
MANEB	783500	766921	1.1115e+06	801137	830501	1082988	764144	668163	633948	507265	534314	645677	572887	652838	519061	643026	530725	515361	330179	171824	180193	54784	11157.9	222	113.3	22.9	14.5
AVIGLYCINE	0	0	0	0	0	0	0	0	0	0	0	0	0	0	0	3.9	1.4	11.7	67.3	57.2	17.6	7.6	7.5	33.4	32.1	32.9	14
ISOXABEN	0	0	0	0	0	0	0	0	0	0	0	0	0	0	0	0	0	4.3	2.15	269.5	1.1	2.4	20.9	14.25	7.6	12.5	12.5
IBA	0.1	2.5	4.3	4.45	4	4.4	43.05	1	3.15	4.5	3.65	5.925	2.75	3.75	4.25	0	0	0	0	0.1	6.7	1.65	1.8	2.3	3	9.55	10.1
CHLORFENAPYR	0	0	0	290.1	53.9	2119.5	0	0	0	0	0	0	0	0	0.4	0.1	0	0.2	0	4.6	28	51.5	71.5	19.7	8.9	14.7	8.6
STREPTOMYCIN	35.45	19.825	79.7	5317.85	2686.17	33.1	264.45	8.7	20.7	18	4.9	10.8	243.75	2.4	0	0	0	108.45	781.1	2.8	4.9	14.4	4.3	162.95	4.5	5.4	8.4
ZIRAM	37.9	0	0	687.6	11112.5	21017.2	670.85	517.425	395.95	7046.2	4766.1	23972.5	818.3	336.95	189.85	76.6	1053.55	549.7	4	22	11	19.3	9.95	0.6	20.7	28.3	6.9
CYCLANILIDE	0	0	0	0	0	0	0	0	0	0	0	0	0	0	0	0	0	0	0	2.6	0	0	0	0	0	0	6.8
CYTOKININ	5.65	7.5	14.1	8.125	14.15	5.3	41.1	2.5	0	470.35	11.15	2.6	0	0	16.5	17.05	0.3	0.2	0	9.35	6.95	2.8	2.8	4.8	3	5.25	5.8
PELARGONIC ACID	0	0	0	0	0	0	10.2	3458.95	63.5	46.5	32.6	37	7975.1	0	27.85	38.1	492	694.4	120.1	122.1	535.1	97	61.3	55	126.1	54.6	5.8
INDAZIFLAM	0	0	0	0	0	0	0	0	0	0	0	0	0	0	0	0	0	0	0	0	0	0	2.9	0.9	0.7	0.7	5.3
THIDIAZURON	0	0	0	0	0	0	2.4	2.2	0	0	2.3	0	0	0	0	0	0	0.7	1.4	6.8	4.85	2.9	3.1	0	0	0	5.3
PYRIOFENONE	0	0	0	0	0	0	0	0	0	0	0	0	0	0	0	0	0	0	0	0	0	0	0	0	0	0	4.9
IPCONAZOLE	0	0	0	0	0	0	0	0	0	0	0	0	0	0	0	0	0	0	0	0	0	0	19.1	10.8	15.8	27	3.8
KASUGAMYCIN	0	0	0	0	0	0	0	0	0	0	0	0	0	0	0	0	0	0	0	0	0	0	0	0	0	0	3.6
PYRIDABEN	0	0	0	0	0	0	0	0	0	0	0	0	0	0	0	0	0	0	0	14.8	26.9	45.8	57.6	22.6	8.6	13.1	3.4
TEBUFENOZIDE	0	0	0	0	1040.9	876.35	9363.55	2829.62	31106.9	12993.8	10796	18373.2	17069.1	3130.25	3651.75	1521.65	1093.3	400.9	140.75	121.9	408.8	611.15	3.9	8.6	3.8	1.1	1.1
AMINOPYRALID	0	0	0	0	0	0	0	0	0	0	0	0	0	0	0	0	7.4	0	0	0	8.8	0	0	0	0	0	1
SABADILLA	3540.3	0	0	0	403.15	231	360	185.5	118.9	55.8	30.6	51.6	21.9	32.5	7.1	9	1.5	5.6	3.1	6.8	3.2	2.2	1	1.4	0.4	2.1	1
TRIBENURON METHYL	13.35	5.9	44.075	82.25	23.7	0	0	0	0	0	0	0	0	0	88.4	55	21.6	0	0	1.7	0	0.8	15.15	0	6.1	0.9	0.9
KRESOXIM-METHYL	0	0	0	0	0	0	0	0	568	329.95	91.9	221.7	0	0	0	16.5	95.8	615.8	218.6	6.1	13.4	30.9	1.9	79.8	485	0.8	0.8
TRIFLUSULFURON	0	0	0	0	0	0	0	0.1	0.2	0.1	0.05	0	0	0	0	0	0	0	0	0	0.1	0.15	0.2	2	1.1	0.3	0.7
DITHIOPYR	0	0	0	0	0	0	0	0	0	0	0	0	0	0	0	0	0	3.6	0	0	0	0	0	0	0	0.4	0.4
DICOFOL	46060.2	42779.7	51129.3	50841.9	56917.2	55383.2	54402.1	44846.8	32790.5	21873.8	25402.4	19319.4	17717.9	15849.7	13509.2	7451.65	5323.95	6043.02	871.1	778.675	705.15	51	27.1	0.6	2.1	0.3	0.3
BROMACIL	602.85	0	0	0	506.2	0	11	0.1	12.6	14.5	0	0	0	0	0	0	12.3	0	0	10.1	0	0	0	0	12.1	0	0.2
OXYTETRACYCLINE	0	0	1119.8	0	0	0	0	0	0	0	5.1	0	0	0	0	0	0	0	0	0	0	5.4	0	0	0.3	0.5	0.2
ROTENONE	8486.55	46256.8	15983	1767.65	2881.55	2838.75	2843.38	240.025	155.7	134.7	1917.7	3713.7	110.9	75.9	92.45	105	45.5	22.9	26.8	4	0.4	1	0.5	0.2	0.2	0.1	0.2
HYDRAMETHYLNON	0	0	0	18.4	0	0	0	0	0	0	0	0	0	0	0	0	0	0	0	0	0	0	0	0	0	0.05	0.1
1-METHYL CYCLOPROPENE	0	0	0	0	0	0	0	0	0	0	0	0	0	0	0	0	0	0	0	0	0	0	0	0	0	0	0
2,4-DB	2690.25	2609.03	1649.75	1696.35	1866.7	2389	6380.3	613.5	164.3	227.3	95.6	114.7	316.2	557.5	293.1	192.4	0	0	28.8	16.9	21.7	0	0	0	64.6	0	0
6-BENZYLADENINE	30.15	0	11.25	264.775	268.5	0	1.6	2.4	3.65	2.95	2.225	1.925	3.25	2.85	1.45	0	0	0	0	0	0	0	0	0	0	0	0
ABSCISIC ACID	0	0	0	0	0	0	0	0	0	0	0	0	0	0	0	0	0	0	0	0	0	0	0	0	0	0	0
ALDICARB	34591.4	149664	73990.1	22777.1	380721	166571	245925	381249	249908	194265	215499	264792	238481	168932	185064	161291	170936	119792	135982	54967.4	6064.5	2.25	1.1	0	0	0	0
AMETRYN	4687.2	449.5	0	0	507.8	0	3073.15	0	0	0	0	0	0	0	0	0	0	0	0	0	0	0	0	0	0	0	0
AMITRAZ	0	0	0	227.95	0	0	0	0	0	0	0	0	0	0	0	0	0	0	0	0	0	0	0	0	0	0	0
AMITROLE	230.1	0	0	0	0	0	0	0	0	0.2	0	0	0	0	0	0	0	0	0	0	0	0	0	0	0	0	0
AMMONIUM SULFAMATE	0	0	0	0	0	0	0	0	0.1	0	0	0	0	0	0	0	0	0	0	0	0	0	0	0	0	0	0
ANILAZINE	47985	25167.4	19368.3	8147.25	5337	1535.4	2640.7	997	1061.8	479.9	51	251.7	240.8	0	0	0	0	0	0	0	0	0	0	0	0	0	0
ARSENIC ACID	0	0	124.3	1394.1	0	0	0	0	0	0	0	0	0	0	0	0	0	0	0	0	0	0	0	0	0	0	0
ASULAM	0	0	0	0	0	0	0	0	0	0	0	0	0	0	0	0	0	0	0	0	0	0	0	0	0	0	0
AZINPHOS-METHYL	58781.2	62519.3	113612	66684.9	42593.1	86520.8	30416.7	22947.7	39571.1	44586.4	22529.1	9793.7	20882.7	10628.4	3384.5	525.575	1207.65	308.75	636.85	410.7	105.6	9.05	0	0.5	0	0	0
BARBAN	0	0	0	0	0	0	0	0	0	0	0	0	0	0	0	0	0	0	0	0	0	0	0	0	0	0	0
BARIUM POLYSULFIDE	0	2312.9	0	0	1270.1	651.65	0	0	0	0	0	0	0	0	0	0	0	0	0	0	0	0	0	0	0	0	0
BENDIOCARB	0	0	0	0	0	0	0	0	0	0	0	0	0	0	0	0	0	0	0	0	0	0	0	0	0	0	0
BENOMYL	63808.8	112482	140879	143722	176308	183257	128545	134424	126761	61115.7	46137.1	14205.5	22135.3	41479.6	22682.9	2940.55	1842.9	948.75	90.15	431.7	201.85	1	1.3	0.5	0.3	0	0
BENSULFURON	0	64.15	35.4	11.05	0	0	0	0	0	0	0.6	0	0	22.6	0	0	0	0	0	0	0	0	0	0	0	0	0
BENZOBICYCLON	0	0	0	0	0	0	0	0	0	0	0	0	0	0	0	0	0	0	0	0	0	0	0	0	0	0	0
BIFENOX	0	0	0	0	0	0	0	0	0	0	0	0	0	0	0	0	0	0	0	0	0	0	0	0	0	0	0
BISPYRIBAC	0	0	0	0	0	0	0	0	0	0	0	0	0	0	0	0	0	0	0	0	0	0	0	0	0	0	0
BORDEAUX MIXTURE	2923.2	0	0	12.75	0	0	0	0	0	0	0	0	0	0	0	1639.6	0	0	451.8	0	0	0	0	0	0	0	0
BUTRALIN	0	0	0	0	0	0	0	0	0	0	0	0	0	0	0	0	0	0	0	0	0	0	0	0	0	0	0
BUTYLATE	58282.2	47465.6	62128.2	12248.6	11084.5	51221.7	51301.2	35605.1	2061.1	8719.25	6389.18	30704.8	5742.52	22876.9	16907.5	10938	20234.2	29572.5	0	0	0	39.8	23.9	14.2	4.5	0	0
CALCIUM CHLORIDE	70.1	25.3	72.7	74.1	170.4	96.7	96	154.4	109.9	99.5	239.9	0	0	0	0	0	0	0	0	0	0	0	0	0	0	0	0
CAPTAFOL	20816.7	237.85	0	0	0	0	0	0	0	0	0	0	0	0	0	0	0	0	0	0	0	0	0	0	0	0	0
CARBOFURAN	172950	153133	123400	194523	195354	115981	160225	121414	70574.4	117801	55881.5	72177.8	93737.9	98842.8	64079.1	21185.8	24447.6	14332.8	0	0	0	0	0	0	0	0	0
CARBOPHENOTHION	0	0	0	0	0	0	0	0	0	0	0	0	0	0	0	0	0	1.6	3.7	0	0	0	0	0	0	0	0
CHINOMETHIONAT	63.6	69.6	101.7	62.9	47.2	22.9	2.5	0	0	0	0.6	0.6	0	0	0	0	0	0	0	0	0	0	0	0	0	0	0
CHLORAMBEN	43984	58936.2	44665.8	20012.8	7692.5	3620.5	7.1	0	0	0	0	0	0	0	0	0	0	0	0	0	0	0	0	0	0	0	0
CHLORDIMEFORM	0	0	0	0	338.15	0	0	0	0	0	0	0	0	0	0	0	0	0	0	0	0	0	0	0	0	0	0
CHLORETHOXYFOS	0	0	0	0	579.9	280.75	254.6	0	0	495.05	0	0	562.35	217.95	630.45	852.65	868.25	1017.1	1315.9	896.5	1142.4	3267.7	2092.5	1184.95	1747.6	0	0
CHLORIDAZON	4606.2	4176.6	3790.7	2525.6	10230.1	4650.3	55.4	385.9	134.2	106.5	47.4	15.1	1.5	38.3	13.7	0	2054.5	59	48.6	17.4	0	0	0	0	0	0	0
CHLORIMURON	1453.15	889.775	512.325	480.025	590.6	0	0	0	23.7	0	14.85	0	0	0	0	0	0	0	0	0	0	109.5	1.3	0	0	0	0
CHLORMEQUAT	0	630.1	0	0	0	0	0	0	0	0	0	0	0	0	0	0	0	0	0	0	0	0	0	0	0	0	0
CHLOROBENZILATE	0	0	0	0	0	0	0	0	0	0	0	0	0	0	0	0	0	0	0	0	0	0	0	0	0	0	0
CHLORONEB	0	0	405	807.7	517.95	228.2	0	0	0	0	0	0	0	0	0	0	778.3	963	1277.6	254.8	485.1	333	0	0	0	0	0
CHLOROXURON	534.2	412.2	254.4	173.7	140.6	27.5	57.8	17	114.9	7.8	13.6	0	0	2.7	0	0	6.8	0	0	0	0	0	0	0	0	0	0
CHLORSULFURON	0	2.2	55.55	0	0	0	0	0	0	0	0	0	0	0	0	0	0	0	0	0	0	0	0	0	0	0	0
CINNAMALDEHYDE	0	0	0	0	0	0	0	0	2292	592.7	269.9	76.2	136.4	0	0	0	0	0	0	0	0	0	0	0	0	0	0
CLODINAFOP	0	0	0	0	0	0	0	0	0	0	0	0	0	0	0	0	0	0	0	0	0	0	0	0	0	0	0
CLOFENTEZINE	0	0	0	0	0	0	0	0	0	0	0	0.5	0	0	0	0	0	0	0	0	0	0.4	0	0	0	0	0
CLORANSULAM-METHYL	0	0	0	0	0	0	0	0	0	0	0	0	0	0	28.4	0	0	2.95	0	0	0	0	115.2	0	0	0	0
CPPU	0	0	0	0	0	0	0	0	0	0	0	0	0	0	0	0	0	0	6.7	0	0	0	0	0	0	0	0
CYANAZINE	143403	122654	146377	101422	141674	120635	90169.9	56913.5	21293.4	21607.3	15173.8	8634.4	8079.85	432.1	16	315.05	0	0	0	0	0	0	0	0	0	0	0
CYHALOFOP	0	0	0	0	0	0	0	0	0	0	0	0	0	0	0	0	0	0	0	0	0	0	0	0	0	0	0
CYPROCONAZOLE	0	0	0	0	0	0	0	0	0	0	0	0	0	0	0	0	0	0	0	0	0	0	0	0	0	0	0
DALAPON	0	11602.6	229.9	0	0	0	0	0	0	0	0	0	0	0	3.1	0	0	0	0	0	0	0	0	0	0	0	0
DAMINOZIDE	0	0	0	0	0	582.85	0	0	11.6	6.3	1	0	0	0	0	0	0	0	0	0	0	0	0	0	0	0	0
DAZOMET	0	0	0	0	24433.7	84.4	0	0	0	359.2	141.5	791.6	71.8	263.95	456.1	3.9	10.3	0	0.1	27.7	0	0	0	37.3	0	0	0
DECAN-1-OL	0	0	0	2092.65	0	0	0	0	0	0	0	0	0	0	0	0	0	0	0	0	0	0	0	0	0	0	0
DEMETON	1563.4	1877.5	696.5	347	184.9	92.7	0.5	0.1	0	0	0	0	0	0	0	0.3	0	0	0	0	0	0	0	0	0	0	0
DESMEDIPHAM	233.7	127.375	221.65	19302	366.25	347.55	5.2	3.5	1.8	0.4	0.9	1.4	0	0	0	0	0	0	0	0	0	0	0	0	0	0	0
DIALLATE	0	0	0	0	0	0	0	0	0	0	0	0	0	0	0	0	0	0	0	0	0	0	0	0	0	0	0
DICHLONE	0	0	0	0	0	0	0	0	0	0	0	0	0	0	0	0	0	0	0	0	0	0	0	0	0	0	0
DICHLORPROP	0	0	4324.4	43.85	3327.95	0	0	0	0	0	0	0	0	0	0	0	0	0	0	0	0	0	0	0	0	0	0
DICLOFOP	0	985.6	868.5	4811.85	4891.45	0	0	0	0	24.2	0	0	0	0	0	0	0	0	0	0	0	0	0	0	0	0	0
DICLOSULAM	0	0	0	0	0	0	0	0	0	0	0	0	0	0	0	0	0	0	0	0	0	0	0	0	0	0	0
DICROTOPHOS	2.25	560.25	1397.25	63.9	6.25	0	4.1	0	0	0	0	0	0	0	0	0	0	0	0	0	0	0	0	0	0	0	0
DIENOCHLOR	0	4.9	159.3	0	0	0	0	0	0	0	0	0	0	0	0	0	0	0	0	0	0	0	0	0	0	0	0
DIETHATYL	24083.3	35812.1	29976.4	15365.3	10986.9	4670.75	3385.1	3961.7	2012.3	1122.1	279	512.5	109	0	0	0	0	0	0	0	0	0	0	0	0	0	0
DIFENZOQUAT	0	0	0	0	0	0	0	0	0	0	18.4	0	0	0	0	0	0	0	0	0	0	0	0	0	0	0	0
DIFLUFENZOPYR	0	0	0	0	0	0	0	0	151.95	18.95	42.95	0	37.7	11.4	66.95	0	0	73.45	0	20.9	110.35	1.6	0	28.8	0	0	0
DIMETHIPIN	0	0	0	0	0	0	0	0	0	0	0	0	0	0	0	0	0	0	0	0	0	0	0	0	0	0	0
DIMETHYL ARSINIC ACID	0	0	0	0	0	0	0	1.7	0	0	0	0	0	0	0	0	0	0	0	0	0	0	0	0	0	0	0
DINOCAP	154.65	0	0	0	0	0	0	0	0	0	0	0	0	0	0	0	0	0	0	0	0	0	0	0	0	0	0
DINOSEB	47177	2.6	0	0	0	0.3	0	0	0	0	0.5	0	0	0	0	0	0	0.2	0	0	0	0	0	0	0	0	0
DIPHENAMID	445.45	716.95	322.7	0	0	0	0	0	0	8.2	0	0	0	0	0	0	0	0	0	0	0	0	0	0	0	0	0
DISULFOTON	222168	173575	201518	204206	154836	151050	99494.8	405771	85579.6	118912	178507	84827.4	63827.4	40506.1	31755.2	15993.9	7044.7	7909.05	4699.4	3351.85	2531.45	2125.35	1922.9	4178.25	249.05	0	0
DNOC	0	0	0	0	0	0	0	0	0	0	0	0	0	0	0	0	0	0	0	0	0	0	0	0	0	0	0
DODINE	0	673.45	374.05	0	0	393.5	0	0	0	0	0	61.3	152.15	145.025	137.9	0	0	0	0	0	93.15	0	0	0	0	0	0
DSMA	0	0	0	0	1051.85	0	0.1	0	0	0	0	0	0	0	0	0	0	0	0	0	0	0	0	0	0	0	0
ENDOSULFAN	258746	236235	474660	285080	336873	306849	268756	323740	281288	198556	165394	172532	151359	199160	175592	209574	158629	189667	81565	68429.2	52877	33059.2	25915	5236.95	261	0	0
ENDOTHAL	7331.75	7827.65	3210.2	36678.1	8116.55	8046.68	7317.57	32128.5	3335.2	10780.4	16324.5	2715.03	3879.25	5613.13	1666.6	1343.05	0	0	0	0	0	0	0	0	2.9	0	0
EPN	0	0	0	0	0	0	0	0	0	0	0	0	0	0	0	0	0	0	0	0	0	0	0	0	0	0	0
ETHAMETSULFURON	0	0	0	0	0	0	0	0	0	0	0	0	0	0	0	0	0	0	0	0	0	0	0	0	0	0	0
ETHION	5667.45	2578.55	700.1	0	14880.4	56.1	0	0	0	0	0	0	0	68.2	0	0	1	0.4	0	0	0	0	0	0	0	0	0
ETRIDIAZOLE	0	333.3	422	0	52.55	30.2	0	0	0	0	0	0	0	0	0	0	0	0	0	0	0	0	0	0	0	0	0
FENAMIPHOS	31195.8	49409.5	38027.4	25953	23169.8	21016.2	2141.25	2924.62	3919.15	3340.05	5584.82	9889.65	7525.93	5245.35	1515.6	56.8	145.2	0	1241.7	0	0	45.3	0	0	0	0	0
FENARIMOL	27.15	0	0	26.7	32.5	0	0.3	0.4	0.1	0	0	0	0	0	131.3	0	0	0	19.9	0	0	0	0	0	0	0	0
FENAZAQUIN	0	0	0	0	0	0	0	0	0	0	0	0	0	0	0	0	0	0	0	0	0	0	0	0	0	0	0
FENBUCONAZOLE	0	0	0	0	0	0	0	0	0	0	0	1	0	0	0	0	6.3	2	7	2.9	2.6	4.85	3.5	2.9	0	0	0
FENOXAPROP	0	285.65	313.75	732.55	392.1	88.85	1.6	0	0	69.45	2.3	0.1	0	0	0	0	0	30.15	0	0	0	906.8	0	0	0	0	0
FENOXYCARB	0	0	0	0	0	0	243.3	0	0	0	0	0	0	0	0	0	0	0	0	0	0	0	0	0	0	0	0
FENSULFOTHION	0	0	0	0.7	0	0	0	0	0	0	0	0	0	0	0	0	0	0	0	0	0	0	0	0	0	0	0
FENVALERATE	4087.4	3674.15	303.45	249.55	4.7	46	0	0	0	0	0	0	0	0	0	0	0	0	0	0	0	0	0	0	0	0	0
FERBAM	18.7	14.15	74.85	14153.8	8057.6	5059.2	0	0	0	0	0	0	0	0	0	0	0	0	0	0	0	0	0	0	0	0	0
FLAZASULFURON	0	0	0	0	0	0	0	0	0	0	0	0	0	0	0	0	0	0	0	0	0	0	0	0	0	0	0
FLORASULAM	0	0	0	0	0	0	0	0	0	0	0	0	0	0	0	0	0	0	0	0	0	0	0	0	0	0	0
FLORPYRAUXIFEN	0	0	0	0	0	0	0	0	0	0	0	0	0	0	0	0	0	0	0	0	0	0	0	0	0	0	0
FLUCARBAZONE	0	0	0	0	0	0	0	0	0	0	0	0	0	5.55	0	0	0	0	0	0	0	0	0	0	0	0	0
FLUCHLORALIN	462.3	0	0	0	0	0	0	0	0	0	0	0	0	0	0	0	0	0	0	0	0	0	0	0	0	0	0
FLUCYTHRINATE	0.3	0	0	0	0	0	0	0	0	0	0	0	0	0	0	0	0	0	0	0	0	0	0	0	0	0	0
FLUFENACET	0	0	0	0	0	0	0	0	48.05	0	0	0	0	0	0	0	290.45	0	0	0	0	0	0	0	0	0	0
FLUMETRALIN	0	0	0	0	0	0	0	0	0	0	0	0	0	0	0	0	0	0	0	0	0	0	0	0	0	0	0
FLUMETSULAM	0	0	546.4	225.15	136.85	134.1	0	0	197	51.625	104.55	71.4	56.075	185.7	25.6	20.85	46.2	13.55	133.7	243.15	121.375	30.45	236.575	443.3	21.15	0	0
FLUMICLORAC	0	0	0	0	0	0	0	0	0	0	0	0	0	0	0	51.9	0	0	0	0	0	0	0	0	0	0	0
FLUOMETURON	951.6	0	44.85	2073.43	437.1	0	0	0	0	0	0	0	0	0	0	0	0	0	0	0	0	0	0	0	0	0	0
FLURIDONE	0	0	0	0	0	0	0	0	0	0	0	0	0	0	0	0	0	0	0	0	0	0	0	0	0	0	0
FLUSILAZOLE	0	0	0	0	0	0	0	0	0	0	0	0	0	0	0	0	0	0	0	0	0	0	0	0	0	0	0
FLUVALINATE	0	0	0	0	0	0	0	0	0	0	0	0	0	0	0	0	0	0	0	0	0	0	0	0	0	0	0
FLUVALINATE TAU	37.2	38.5	14.9	52.8	50.65	28.6	51.1	54.9	44.8	96.6	100.1	33.2	76.3	28.9	0.5	3.1	72.9	126.1	42.6	51.2	71.7	84.4	25.5	9.5	12.6	1.3	0
FOLPET	0	0	0	0	0	0	0	0	0	0	0	0	0	0	0	0	0	0	0	0	0	0	0	0	0	0	0
FONOFOS	115169	48938.8	65435.6	116315	89190.8	64608.8	32400.2	19504.7	2026.45	243.2	210.3	82.5	13.6	6.8	0	0	0	0	0	0	0	0	0	0	0	0	0
FORAMSULFURON	0	0	0	0	0	0	0	0	0	0	0	0	0.15	0	0	29.65	33.875	28.25	222.05	518.75	208.3	241.1	115.25	309.8	0	0	0
FORMETANATE	0	0	0	131.9	0	0	0	0	0	0	0	0	0	0	14696.1	15695.9	19095.2	104.3	0	0	0	0	0	0.4	0	0	0
FOSAMINE	0	0	0	0	3298.85	0	1.6	0	0	0	0	0	0	0	0	0	0	0	0	0	0	0	0	0	0	0	0
GALLEX	0	0	0	0	0	0	0	0	0	0	0	0	0	0	0	0	0	0	0	0	0	0	0	0	0	0	0
GAMMA AMINOBUTYRIC ACID	0	0	0	0	0	0	0	0	325.15	1401.62	2366.65	771.05	2572.4	6180.1	367.9	29.7	5.1	10.5	0	0	0	6.3	0	0	0	0	0
GENTAMICIN SULFATE	0	0	0	0	0	0	0	0	0	0	0	0	0	0	0	0	0	0	0	0	0	0	0	0	0	0	0
HALAUXIFEN	0	0	0	0	0	0	0	0	0	0	0	0	0	0	0	0	0	0	0	0	0	0	0	0	0	0	0
HEXAZINONE	24.9	0	76.2	6133.9	8100.27	8560.65	0.5	12.9	11	0	0	13.7	0	0	1.1	0	0	27.7	16.7	5.7	14.8	53.4	40.5	49.3	0	0	0
HYDRATED LIME	2296.4	1155.75	15.1	6.8	25.6	262.9	15.2	8.15	1.1	155.6	208.6	0	0	0	0	3934.9	0	0	0	0	0	0	0	0	0	0	0
HYDROXYPROPANOIC ACID	0	0	0	0	0	0	0	0	0	0	0	0	10639.5	0	0	0	0	0	0	0	0	0	0	0	0	0	0
HYMEXAZOL	0	0	0	0	0	0	0	0	0	0	0	0	0	0	0	0	0	0	0	0	0	0	0	0	0	0	0
IMAZALIL	0	0	0	0	0	0	0	0	0	0	0	0	0	0	0	0	0	0	0	0	0	0	0	0	0	0	0
IMAZAMETHABENZ	0	0	830.95	0	415.65	0	0	0	0	0	0	0	0	0	0	0	0	0	0	0	0	0	1296.1	0	0	0	0
IMAZAPIC	0	0	0	0	0	0	0	0	0	0	0	0	0	0	0	0	0	0	0	0	0	0	0	0	0	0	0
IMAZAPYR	0	0	0	0	0	0	0	0	0	0	0	0	0	0	112.4	0	0	0	0	0	0	0	0	0	0	0	0
IMAZAQUIN	9.6	139.25	172.45	288.275	71.35	55.25	0	0	0	0	0	0	0	0	0	0	0	0	0	0	0	0	0	0	0	0	0
IODOSULFURON	0	0	0	0	0	0	0	0	0	0	0	0	0	0	0	0	0	0	0	0	0	0	0	0	0	0	0
ISAZOFOS	0	0	0	0	0	0	0	0	0	0	0	0	0	0	0	0	0	0	0	0	0	0	0	0	0	0	0
ISOFENPHOS	0	0	0	0	0	0	0	0	0	0	0	0	0	0	0	0	0	0	0	0	0	0	0	0	0	0	0
ISOPROPALIN	0	0	0	0	0	0	0	0	0	0	0	0	0	0	0	0	0	0	0	0	0	0	0	0	0	0	0
ISOXAFLUTOLE	0	0	0	0	0	0	0	0	0	0	16.15	0	0	0	0	0	0	0	0	0	16.1	0	0	0	0	0	0
KINOPRENE	2.75	0	0	0	0	0	0	0	0.1	0	0	0	0	0	0	0	0	0	0	0	0	0	0	0	0	0	0
L-GLUTAMIC ACID	0	0	0	0	0	0	0	0	325.15	1401.62	2366.65	771.05	2572.4	6180.1	367.9	29.7	5.1	10.5	0	0	0	6.3	0	0	0	0	0
LEAD ARSENATE	0	0	0	0	0	0	0	0	0	0	0	0	0	0	0	0	0	0	0	0	0	0	0	0	0	0	0
LINDANE	995.9	1604.05	512.9	605.85	596.1	2197.05	977.15	1258.9	613.85	615.7	247	45.9	14.8	0	0	0	0	0	0	0	0	0	0	0	0	0	0
MECOPROP	0	0	0	264.2	0	0	0	0.2	0	0	0	0	0	0	0	0	0	0	0	0	0	0	0	0	0	0	0
MEFLUIDIDE	0	0	0	0	0	0	0.1	0	0	0	0	0	0	0	0	0	0	0	0	0	0	0	0	0	0	0	0
MEPIQUAT	0	16.55	219.45	0	235.5	0	2.2	0.9	1.7	0.95	0.2	12.1	0	0	0	0.1	0	0	0	2.9	11.9	0.5	5.5	0.4	0.6	0	0
MESOSULFURON	0	0	0	0	0	0	0	0	0	0	0	0	0	31.15	0	0	0	0	0.2	0.7	0	0	0	0.1	0	0	0
METHAMIDOPHOS	336223	300273	481982	430470	397243	372693	265597	238465	150524	121607	217002	158024	105382	217512	120429	91529.7	65369.8	56684.4	24902.9	27401.8	16277.9	4008.85	0	0	0	0	0
METHAZOLE	0	0	0	0	0	0	0	0	0	0	0	0	0	0	0	0	0	0	0	0	0	0	0	0	0	0	0
METHIDATHION	8944.9	8752.4	9186.3	8250.2	8828.8	7064	6955	7082	6952.7	6478.4	5406	2209.1	5465.9	5666.2	4067	6258.6	5693.7	3571.6	3823.9	4326.6	2190.5	1241.8	1188	10.8	0	0	0
METHIOCARB	20.4	34.9	9.9	8.15	6.4	3.5	0.6	1.7	0.8	0.55	0.3	0	0	0	0	2.7	0	0	0	0	0	0	0	0	0	0	0
METHOXYCHLOR	3566.75	8422.85	6534.67	11215.8	15112	1098.7	6118.2	179	568.9	792.3	13801.8	4864.52	284.2	4.4	5.9	1999.55	2.1	3.6	10.45	17.3	0	0	0	0	0	0	0
METHYL ISOTHIOCYANATE	63296.6	0	42767	2081.45	0	0	0	0	0	0	0	0	0	0	0	0	0	0	0	0	0	0	0	0	0	0	0
METHYL PARATHION	60013.9	83090.6	27471.1	87011.7	43691	45690.9	80381.9	155370	42900	23448.8	25562.2	24134.3	19574	22000.2	48735.2	37360.1	21904.7	35205.2	25401.9	11329.8	5674.5	4437.85	0	16.3	2	0	0
METHYLIODIDE	0	0	0	0	0	0	0	0	0	0	0	0	0	0	0	87679.9	173278	294826	75986.9	21582.4	8580.25	0	0	0	0	0	0
METSULFURON	0	0	15.2	49.2	0	0	0	0	0	0	0	0	0	0	0	0	0	0	0	0	0	0	0	0	0	0	0
MEVINPHOS	148224	191409	141115	46846.1	6103	8.5	60.3	23.6	79.7	0	33.45	66.9	0	0	0.4	5	3.85	2.7	0.5	0	0	0	2.9	0	0	0	0
MOLINATE	0	1279.65	0	0	0	0	0	0	0	0	0	0	0	0	0	0	0	0	0	0	0	0	0	0	0	0	0
MONOCROTOPHOS	0	0	0	0	0	0	0	0	0	0	0	0	0	0	0	0	0	0	0	0	0	0	0	0	0	0	0
NAPHTHYLACETAMIDE	0	0	0	0	0	0	0	0	0	0	0	0	0	0	0	0	0	0	0	0	0	0	0	0	0	0	0
NAPTALAM	52186.1	60281.7	66277.5	55375.6	32390.1	54957.6	77790.4	70536.3	94206.9	44105.7	28767.9	38291.1	28601.4	21010.9	53217.3	44921.4	27500	47671	17355.6	2113.47	3406.35	3381.4	0	1.5	0	0	0
NAPTHA	0	0	9.8	0.1	13.55	27	13.9	0.8	0	0	21.9	0	0	0	0	0	0	0	0	0	0	0	0	0	0	0	0
NORURON	92.7	55.9	67.7	71.6	66.8	64.8	39.9	0	0	0	0	0	0	0	0	0	0	0	0	0	0	0	0	0	0	0	0
ORTHOSULFAMURON	0	0	0	0	0	0	0	0	0	0	0	0	0	0	0	0	0	0	0	0	0	0	0	0	0	0	0
OXADIAZON	0	101.7	2254.75	0	424.7	0	0	0	0.9	0	0	0	0	0	0	0	0	0	0	0	0	0	0	0	0	0	0
PACLOBUTRAZOL	0	0	0	0	0	0	0	0	0	0	0	0	0	0	0	0	0	0	0	0	80.6	0	0	0	0	0	0
PARATHION	43770.6	45223.2	66277.2	61306.5	22260.4	22158.8	1915	82.1	99.2	21.5	357.1	36.8	17.4	75.85	134.3	7.6	20.45	33.3	0.1	5.15	10.2	0	0	11.3	4.1	0	0
PEBULATE	146931	107448	122108	138437	125723	107349	93745.1	99524.8	73024.4	19404.4	32525.6	15304.3	20303.6	1507.45	95.4	200.2	30.8	0	0	0	0	0	0	0	0	0	0
PENFLUFEN	0	0	0	0	0	0	0	0	0	0	0	0	0	0	0	0	0	0	0	0	0	0	492.35	0	0	0	0
PHOSALONE	0	0	0	0	0	26.8	0	0	0	0	0	0	0	0	0	0	0	0	0	0	0	0	0	0	0	0	0
PHOSPHAMIDON	8175.85	3413.7	3273.15	1017.05	944.175	871.3	0	0	0	0	0	0	0	0	0	0	0	0	0	0	0	0	0	0	2.9	0	0
PICLORAM	33.7	3870.8	0	0	0	0	0	0	0	0	0	0	0	7	0	0	0	0	0	0	0	0	0	0	0	0	0
PINOLENE	54745.1	87416.1	64535.3	83741.5	73003.1	66326.7	94547.4	48286.1	45675.5	30658.8	30229.1	0	0	0	0	0	0	0	0	0	0	0	0	0	0	0	0
PINOXADEN	0	0	0	0	0	0	0	0	0	0	0	0	0	0	0	0	0	0	0	0	0	0	1.7	0	0	0	0
PIRIMICARB	0	0	0	8.4	23	0	0	0	0	0	0	0	0	0	0	0	0	0	0	0	0	0	0	0	0	0	0
POTASSIUM CARBONATE	0	0	0	0	0	0	0	0	0	0	0	0	0	0	0	0	0	0	0	0	0	0	0	0	0	0	0
PRIMISULFURON	4.35	46.725	24	4.45	7.25	0	0	40.4	10.65	0	0	0	0	0	0	0	0	0	0	0	0	0	0	0.35	0	0	0
PRODIAMINE	0	0	0	84.75	0	0	0.4	0	0	0.9	0	0	3.7	4	4.3	0	0	0	0	0	0	0	0	0	1.5	0	0
PROFENOFOS	0	0	0	0	0	0	0	0	0	0	0	0	0	0	0	0	0	0	0	0	0	0	0	0	0	0	0
PROFLURALIN	0	0	0	0	0	0	0	0	0	0	0	0	0	0	0	0	0	0	0	0	0	0	0	0	0	0	0
PROHEXADIONE	0	0	0	0	0	0	0	0	0	0	0	2.9	0	0	0	0	0	0	0	0	0	0	0	0	0	0	0
PROHYDROJASMON	0	0	0	0	0	0	0	0	0	0	0	0	0	0	0	0	0	0	0	0	0	0	0	0	0	0	0
PROMETON	568.75	366.1	0	0	0	0	0	0.1	0	0	0	0	0	0	0	0	0	0	0	0	0	0	0	0	0	0	0
PROPACHLOR	79646.6	25512.5	38473.8	13824.6	2989.02	10143.8	1048.15	2305.6	461.925	1932.7	0	0	0	0	0	0	0	0	0	0	0	0	0	0	0	0	0
PROPANIL	0	719.75	0	0	0	0	0	3.5	0	0	0	0	0	0	0	0	0	0	0	0	0	0	0	199.3	0	0	0
PROPAZINE	0	1175.1	0	0	0	0	0	0	0	0	0	0	0	0	0	0	0	0	0	0	0	0	0	0	0	0	0
PROPOXUR	0	0	0	0	0	0	0	0	0	0	0	0	0	0	0	0	0	0	0	0	0	0	0	0	0	0	0
PROPOXYCARBAZONE	0	0	0	0	0	0	0	0	0	0	0	0	0	0	0	0	0	0	0	0	0	0	0	0	0	0	0
PROSULFURON	0	0	0	0	7.25	206.3	0	0	0	0	0	0	0	0	0	0	0	0	0	0	0	0	0	0	0	0	0
PYDIFLUMETOFEN	0	0	0	0	0	0	0	0	0	0	0	0	0	0	0	0	0	0	0	0	0	0	0	0	0	0	0
PYRASULFOTOLE	0	0	0	0	0	0	0	0	0	0	0	0	0	0	0	0	0	0	0	0	0	405.1	0	0	0	0	0
PYRIDATE	0	107.8	284.625	214.7	1098.05	4773.2	0.1	6.5	10636.6	14637	530.9	256.8	0	0	0	0	0	0	0	0	0	0	0	0	0	0	0
PYRITHIOBAC-SODIUM	0	0	0	0	0	0	0	0	0.1	0.4	0	0	0	0	0	0	0	0	0	1.5	0	0	0	0	0	0	0
PYROXSULAM	0	0	0	0	0	0	0	0	0	0	0	0	0	0	0	0	0	0	0	0	0	0	0	0	1	0	0
QUINCLORAC	0	0	0	0	0	0	0	0	0	0	0	0	0	0	0	0	0	0	0	0	0	0	0	0	0	0	0
RESMETHRIN	0	0	0	0	0	0	0	0	0	0	0	0	0	0	0	0	0	0	0	0	0	0	0	0	0	0	0
RYANODINE	0	0	0	0	0	0	0	0	0	0	0	0	0	0	0	0	0	0	0	0	0	0	0	0	0	0	0
SEDAXANE	0	0	0	0	0	0	0	0	0	0	0	0	0	0	0	0	0	0	0	0	0	0	0	0	0	0	0
SODIUM ARSENITE	0	0	0	0	0	0	0	0	0	0	0	0	0	0	0	0	0	0	0	0	0	0	0	0	0	0	0
SODIUM METABORATE	0	0	0	0	0	0	0	0	0	0	0	0	0	0	0	0	0	0	0	0	0	0	0	0	0	0	0
SUCROSE OCTANOATE	0	0	0	0	0	0	0	0	0	0	0	0	0	0	0	0	0	0	0	0	0	0.1	0.4	0.7	0	0	0
SULFALLATE	0	0	0	0	0	0	0	0	0	0	0	0	0	0	0	0	0	0	0	0	0	0	0	0	0	0	0
SULFOMETURON	0	0	0	0	0	0	0	0	0	0.5	0	0	0	0	0	0	0	0	0	0	0	0	0	0	0	0	0
SULFOSATE	0	0	467.5	0	0	0	0	1745.85	120633	11726.6	4136.3	1254.2	10260	26744.2	30559.4	0	0	0	0	0	0	0	0	0	0	0	0
SULFOSULFURON	0	0	0	0	0	0	0	0	0	0	0	0	0	0	0	0	0	0	0	0	0	0	0	0	0	0	0
SULPROFOS	0	0	0	0	0	0	0	0	0	0	0	0	0	0	0	0	0	0	0	0	0	0	0	0	0	0	0
TCA	0	0	0	0	0	0	0	0	0	0	0	0	0	0	0	0	0	0	0	0	0	0	0	0	0	0	0
TCMTB	0	0	0	0	0	0	0	0	0	0	0	0	0	0	0	0	0	0	0	0	0	0	0	0	0	0	0
TEBUTHIURON	0	0	0	0	0	0	0	0	0	0	0	0	0	0	0	0	0	0	0	0	0	0	0	0	0	0	0
TEMEPHOS	0	0	0	0	0	0	0	0	0	0	0	0	0	0	0	0	0	0	0	0	0	0	0	0	0	0	0
TERBUTRYN	0	0	0	0	0	0	0	0	0	0	0	0	0	0	0	0	0	0	0	0	0	0	0	0	0	0	0
TETRAOXOSULFATE	0	0	0	0	0	0	0	0	0	0	0	0	0	0	0	0	0	0	0	0	0	0	0	0	0	0	0
TETRATHIOCARBONATE	0	196.8	0	0	545.1	432.5	29.6	84	138.4	0	0	0	0	0	0	0	0	0	0	0	0	0	0	0	0	0	0
THIACLOPRID	0	0	0	0	0	0	0	0	0	0	0	0	0	0	0	0	0	0	0	0	0	0	0	0	0	0	0
THIAZOPYR	0	0	0	0	0	0	0	0	0	4.9	0	0	0	0	0	0	0	0	0	0	0	0	0	0	0	0	0
THIOBENCARB	29074.8	32045.1	12251.4	10661.1	2984.12	285.75	0	0	0	14.3	348.3	0	0	0	0	0	0	0	0	0	0	0	0	0	0	0	0
THIODICARB	38458.2	47250.7	89567.8	47566.4	109949	131453	121220	88968.7	23825.3	33882.8	61371.7	25822.5	44195.8	50274.2	11453.1	63621.6	40430.7	21091.6	25326.4	59810.2	9586.85	997.85	39	63.55	0	0	0
TOLCLOFOS-METHYL	0	0	0	0	0	0	0	0	0	0	0	0	0	0	0	0	0	0	0	0	0	0	0	0	0	0	0
TRALKOXYDIM	0	0	0	0	0	0	0	0	0	0	0	0	122.55	0	0	0	0	0	0	0	0	0	0	0	0	0	0
TRALOMETHRIN	0	3.65	0	11.25	0	400.7	525.4	400.4	365.6	340.7	45.7	15.5	2.1	0.1	0	0	0	0	0	0	0	0	0	0	0	0	0
TRIADIMEFON	20331.9	4772.15	9123.25	10016.6	6844.4	4638	16215.7	3205.95	2484.9	2021.45	2422.05	923.35	248.475	137.65	488.95	150.65	21.5	1.8	21.8	0	0	0	0	0	0	0	0
TRIADIMENOL	0	0	0	0	0	0	0	0	0	0	0	0	0	0	0	0	0	0	0	0	0	0	0	0	0	0	0
TRIASULFURON	0	0	0	0	6.95	0	0	0	0	0	0	0	0	0	0	0	0	0	0	0	0	0	0	0	0	0	0
TRIAZAMATE	0	0	0	0	0	0	0	0	0	0	0	0	0	0	0	0	0	0	0	0	0	0	0	0	0	0	0
TRIBUFOS	0	0	0	1109	11142	0	558.7	19.4	0	0	0	0	0	0	0	0	0	0	0	0	0	0	0	0	0	0	0
TRICHLORFON	145.95	1845.35	0	0	0	0	0	0	0	0	0	0	0	0	0	0	0	0	0	0	0	0	0	0	0	0	0
TRIDIPHANE	893	0	0	0	0	0	0	0	0	0	0	0	0	0	0	0	0	0	0	0	0	0	0	0	0	0	0
TRIFLOXYSULFURON	0	0	0	0	0	0	0	0	0	0	0	0	0	0	0	0	0	0	0	0	0	0	0	0	0	0	0
TRIFORINE	596.4	530.5	725.55	7131.65	6107.9	7416.25	86.3	1.4	0.7	0	0	0	2.05	2.9	0	401.6	0	0	0	0	0	0	0	0	0	0	0
TRIMETHACARB	0	0	0	0	0	0	0	0	0	0	0	0	0	0	0	0	0	0	0	0	0	0	0	0	0	0	0
TRINEXAPAC	0	0	0	0	0	0	0	0	0	0	0	0	0	0	0	0	0	0	0	0	0	0	0	0	0	0	0
TRITICONAZOLE	0	0	0	0	0	0	0	0	0	0	0	0	0	0	0	0	0	0	0	0	0	0	0	0	0	0	0
UNICONAZOLE	0	0	0	0	0	0	0	0	0	0	0	0	0	0	0	0	0	0	0	0	0	0	0	0	0	0	0
VERNOLATE	6646.2	37741.5	5338.85	14.2	0	9960	2648.95	3287.5	670.4	0	0	0	0	0	0	0	0	0	0	0	0	0	0	0	0	0	0
VINCLOZOLIN	37268.7	29931	30922.7	37153.4	48486	50566.4	69595.5	50003.6	45973.7	34541.7	41195.5	43323.6	53719.3	33603.1	1467.55	2317.9	2867.08	46.45	0	0	0	0	0	0	0	0	0
ZINEB	2509.55	3660.95	0	0	0	28.4	0	0	46.3	0	0	1.7	1	0.3	0	0	0	0	0	0	0.1	0	0	0	0	0	0

## Sheet: Rice
Data in [kg]	1992	1993	1994	1995	1996	1997	1998	1999	2000	2001	2002	2003	2004	2005	2006	2007	2008	2009	2010	2011	2012	2013	2014	2015	2016	2017	2018
TOTAL	9.16786e+06	8.86524e+06	1.04461e+07	1.73265e+07	9.10917e+06	8.53163e+06	8.71018e+06	9.01358e+06	7.76616e+06	7.35685e+06	6.7692e+06	6.5537e+06	6.84581e+06	5.8517e+06	5.32756e+06	4.87573e+06	4.28905e+06	4.43209e+06	5.19654e+06	4.60274e+06	5.22787e+06	5.33672e+06	5.47269e+06	5.2665e+06	6.85791e+06	6.30572e+06	5.67137e+06
PROPANIL	4.41045e+06	4.18016e+06	5.10373e+06	4.06928e+06	3752680	3.12019e+06	3.6624e+06	3.92899e+06	3.10144e+06	3.17411e+06	2.92791e+06	2813389	3.07942e+06	2.59794e+06	2.41281e+06	2.47024e+06	1.97277e+06	2.1986e+06	2.42221e+06	2.12863e+06	2.28798e+06	2.57052e+06	2.41517e+06	2.18803e+06	3.10049e+06	2.42301e+06	2.03573e+06
GLYPHOSATE	12653.6	26023.2	51232.9	55869.9	35625.5	54333.8	84293.1	134882	160428	153239	139781	193298	261916	277529	364376	272172	196824	374827	433401	477880	611694	582017	660020	729868	709658	929178	760839
THIOBENCARB	763183	690811	810493	853328	675302	995702	736792	673421	548296	380624	424600	342263	313931	263064	182071	255971	467513	258677	232624	454564	398206	490774	512218	618749	1.05614e+06	787307	689205
CLOMAZONE	0	0	0	4740.6	0	0	0	93656.8	207946	264642	244407	283713	278750	312150	260588	262898	239578	269439	307548	281815	327229	263299	346720	277916	361133	347228	405283
COPPER SULFATE	881102	880527	1.13086e+06	1.34332e+06	1.29321e+06	1.33087e+06	1.08405e+06	948877	1.3086e+06	1.24633e+06	1.02671e+06	1.50638e+06	1.398e+06	1.12101e+06	1.24427e+06	782154	561377	626734	487417	485181	706384	543810	624584	481891	486114	479783	368344
CARBARYL	23645.9	6837.8	9682.5	54241.3	71978.2	55009.7	36039.4	38789.4	55992.2	15067.8	54540.6	38573.7	22000.4	3464.55	3204.9	190.8	448.5	216.6	1888.2	364.6	119	193.3	478.2	6720.6	1466.8	247570	247570
PENDIMETHALIN	59688.6	101940	131035	167121	187774	151022	258615	255845	90021.7	71522.2	48451.7	67932.4	34011.3	59996.3	65729.7	41146.6	51163.9	32523.4	73677.1	54747.8	66900.4	133327	129371	101146	263798	186359	244861
QUINCLORAC	36418.6	61550.7	120112	134057	126706	152619	212934	187772	140780	165855	158782	138065	141052	111585	83029	105038	103787	107521	181902	129403	163975	175409	173309	212962	245981	224726	221273
AZOXYSTROBIN	0	0	0	0	0	23551.6	50996.8	62590.3	62022.8	58738.6	80090.3	63089.7	108069	93336.9	57148.1	78555.2	86905.8	89518.4	129493	92356.6	81056.7	76735.9	98159.9	83135.6	112200	106527	97532.2
PROPICONAZOLE	17707.2	22953.7	26388	27644.5	21006.5	31323.9	18004.2	22054.9	17930.8	19828.9	23955.7	30040.6	41734.9	59451.9	39835.1	50116.9	59774.4	69247.4	82542.7	75273.2	63842	90009.9	106492	79592.1	139600	108848	90432.8
2,4-D	171957	198927	163755	235599	194788	233968	188199	177949	193078	177756	175363	202821	182230	158126	116608	92526.9	120714	87549.9	101307	98028.1	146124	71892.6	83056.8	81400.8	51699.2	78195.3	84130
PARAQUAT	0	1526.3	1687.47	7649.7	5141.93	2448.45	3277.35	9140.4	7063.35	6384.02	14201.9	19438.6	22518.9	5257.6	9265.2	4207.72	8132.15	13635.9	4965.15	4363.05	3032.35	1591.38	1009.85	24237.9	18055	63276.5	74427
IMAZETHAPYR	0	0	0	0	72.15	0	0	0	0	1442.75	5615	9950.45	31646.9	30276.8	33908.8	22597	42069.5	53397.2	83072.2	54874.7	66358.8	56165.9	70206.2	52292	58533.7	59931.4	58481.4
CYHALOFOP	0	0	0	0	0	0	0	0	0	2489.7	11790.9	45501.9	74043.7	83613.8	47695.8	35648.4	41073.1	41532.7	41633.9	39210.7	24492.8	52518.2	39378.2	47246.7	30151.9	47394.6	42565.3
DICAMBA	0	0	3423.05	2353.03	2176.25	0	0	0	0	0	0	0	0	0	0	1832.25	5591.3	5002.35	0	0	0	795.65	816.675	1437.2	0	0	42011.8
TRICLOPYR	20875.1	27587.8	48322.8	46688.3	54697	66412.8	80514.4	85660.2	70382.9	55697	60854.6	54185.3	63514.3	52992.9	48083.4	47257.6	34692.9	48957.7	46989.9	40338.9	66482.3	50795.3	41739.9	43196.6	50205.6	36535.1	34604.4
TRIFLOXYSTROBIN	0	0	0	0	0	0	0	0	0	0	6914.8	12170.8	19729.6	29998.9	20743.2	25668.4	18193.8	28090.6	25644.8	26819.6	23064	37543.4	27110.1	19705	19265.8	17646.9	22703.9
SODIUM CHLORATE	24432.3	77992.2	88745.4	267837	75101.4	100347	4292	11181.1	2792.7	2672.7	4656.8	5439.9	276.6	2075.7	2362.7	1595.8	941.4	1931.8	27107.4	14748.9	28119	9415.6	3153.4	4429.3	15545.8	11416.4	18496.3
HALOSULFURON	0	0	0	0	0	0	0	1475.5	4622.35	5205.55	6933.4	6808.05	5775.2	5972.4	7247.15	5639.05	5301.8	8697.3	9032.75	10804	8281.45	12842	14108.2	12961.7	17115.2	13456.5	18033.2
BENTAZONE	47560.9	22811.2	48928.1	35305.2	42964.2	50666.9	55849.6	42738.7	30046.5	20349.1	36986.8	26470.8	16415.9	23607	26105.8	9901.3	8216.25	2983.5	16014.1	19361.7	6177.1	6500.55	13095	5398.08	6820.25	12391.6	14184.5
CYHALOTHRIN-LAMBDA	0	0	0	18	359.7	689.7	1874.25	2247.65	4707.4	6985.2	9004.65	6025.9	6291.6	6901.5	4405.15	5932.25	5767.3	6465.85	12165.8	18725	7813.95	11325.9	12320.4	12716.5	17199.5	12084	12151.1
BENZOBICYCLON	0	0	0	0	0	0	0	0	0	0	0	0	0	0	0	0	0	0	0	0	0	0	0	0	0	0	11563.5
ALUMINUM PHOSPHIDE	322.7	217.35	112	2419	854	155.9	144.9	108	30.4	127.1	0.3	20.5	30.8	41.1	57.4	180.1	302.8	299	2709.1	1879	1073.1	862.5	2823.1	1110.3	2037.1	37008.3	10788.1
FENOXAPROP	11162.8	2622.4	11260.1	5668.25	3294.25	6542.55	3812.15	3612.4	1022.35	4458.2	2137.3	1772.2	1898.7	7002.25	5853.3	4169.3	6261.3	7337.5	8460	11136.3	9928.9	3999.85	9365.1	10628.9	3425.8	10122.6	6832.7
SAFLUFENACIL	0	0	0	0	0	0	0	0	0	0	0	0	0	0	0	0	0	0	0	0	415.35	684.65	3490.95	4143.75	6502.3	9827.35	6109.8
FLUMIOXAZIN	0	0	0	0	0	0	0	0	0	0	60.8	36.5	67.1	575.25	203.475	718.4	2641.9	1400.85	2905.25	3472.7	7238.55	1774.1	6288.45	7461.1	2777.88	2313.1	5614.55
BISPYRIBAC	0	0	0	0	0	0	0	0	0	0	37166.1	1651	3097.3	1432.2	1732.1	1521.55	2096.25	3425.25	2423.3	2801.95	2953.6	3852.75	4357.65	4234.45	5017.15	4288.35	4786.55
DINOTEFURAN	0	0	0	0	0	0	0	0	0	0	0	0	0	0	0	0	1300.5	2637.5	2899.3	1529.45	3259.4	5580.35	5514.45	9641.55	11369.1	7373.6	4674.2
IMAZOSULFURON	0	0	0	0	0	0	0	0	0	0	0	0	0	0	0	0	0	0	0	0	7797.85	9460.77	8840.9	8663.35	6367	9202.15	4564.25
PENOXSULAM	0	0	0	0	0	0	0	0	0	0	0	0	0	1284.25	1403.25	2317.35	3419.05	2770.7	3340.45	3064.55	3943.25	4604.25	5721.55	7218.5	6101.95	4484.2	4124.65
FLORPYRAUXIFEN	0	0	0	0	0	0	0	0	0	0	0	0	0	0	0	0	0	0	0	0	0	0	0	0	0	0	3679.5
ACIFLUORFEN	8760.25	14494.3	17565.1	19576.3	8532.2	7771.3	10294.9	7345.15	11535.9	11627.4	5211.65	7823.72	9202.55	22823.8	6944.05	6663.1	3449.6	2883.1	8785	13062.2	10007.2	8833.58	13184.5	7973.05	13594.5	3831.05	2947.5
BENSULFURON	63191.5	42513.1	21489	27135.9	22289.8	16858.5	15210.3	10133.4	10235.1	8875.25	8273.15	6990.65	7970.25	6354.1	5160.8	3714.95	4302.8	5914.75	3746.85	4367.5	3215.6	4688.6	3757.25	4287.8	2976.1	3766.15	2634.8
METHOXYFENOZIDE	0	0	0	0	0	0	0	0	0	0	0	0	0	0	0	0	0	0	0	0	0	0	0	160.7	2367.3	3423	2632.2
ORTHOSULFAMURON	0	0	0	0	0	0	0	0	0	0	0	0	0	0	0	567.2	4111.95	1834.25	3260.25	809.375	1685.15	1314.2	1710.95	1206.95	1691.4	2456.35	2310.05
DIFENOCONAZOLE	0	0	0	0	0	0	0	0	0	0	0	0	0	0	0	0	0	0	0	0	27.8	7.1	0	0	0	0	2198.85
CARFENTRAZONE-ETHYL	0	0	0	0	0	0	1393.9	1307.7	910.9	1901.65	2673.75	8357.35	6372.05	5681.55	6632.2	2694.7	2980.5	2069.05	3427.85	1780.85	4882.75	1597.6	2146.65	2641.7	2818.6	1990.95	1885.95
THIFENSULFURON	0	0	0	0	0	0	44.6	410.15	134.375	168.7	234.85	136.375	41.3	367.625	312.25	244.35	137.1	663.3	873.5	1248.4	550.85	1069.95	2196.35	1876.85	2136.25	1908.95	1661.95
ZETA-CYPERMETHRIN	0	0	0	0	0	0	0	0	0	0	3542.35	3150.85	2743.45	3178.75	2934.3	2437.55	2681.07	2536.95	3725.85	3877.15	3457.1	3758	1979.7	2210.85	1853.6	1169.8	1584.85
CLETHODIM	0	0	3543.8	1869.03	194.25	0	0	0	0	0	0	0	0	0	0	0.6	1.2	726	1793.85	1229.53	665.2	2770.6	3355.8	4480.72	5597.75	1532	1545.8
ACEPHATE	0	0	0	0	0	0	0	0	0	0	0	0	0	0	0	0	0	0	0	1124.7	0	0	685.75	0	0	1398	1398
IMAZAMOX	0	0	0	0	0	0	0	0	0	0	0	0	45.25	396.125	726.55	494.325	768	2048.85	3830.55	3841.3	2107.75	1435.75	1421.9	1490	619.3	2409.45	1106.35
TRIBENURON METHYL	0	0	0	0	0	0	22.05	204.9	66.625	83.275	116.6	67.725	20.45	183.95	157	121.05	66.95	590.15	858.7	1013.9	418.8	1167.75	1355.45	1736.35	1335.15	1127.7	1057.6
PROSULFURON	0	0	0	0	0	0	0	0	0	0	0	0	22.75	0	0	0	0	0	0	0	0	0	0	0	0	0	990.35
ALPHA CYPERMETHRIN	0	0	0	0	0	0	0	0	0	0	0	0	0	0	0	0	0	0	0	0	0	0	0	1402.6	779.15	167.6	731.25
MALATHION	15519.1	18267.7	30368.5	38457.6	16692.5	26600.5	47517.9	24931.2	17742.8	13835.3	25673.9	29517.2	21380.3	13948.5	16522	13320.6	6163.1	27516	358851	33156.2	12160.3	15799.5	3.2	27106.8	246.9	293.6	293.6
PYRACLOSTROBIN	0	0	0	0	0	0	0	0	0	0	0	0	0	135.65	1069.2	4598.47	1909.6	3387.2	427.55	1112.4	729.5	3122.3	380.75	822.65	817.3	229.9	229.9
DIFLUBENZURON	0	0	0	0	0	0	62	386.2	502.4	734.6	538.4	280.6	236.7	111.9	76.1	147.6	68.8	319.5	288.8	110.5	34.1	34.1	43.8	77.6	102.8	704.8	120.4
BIFENTHRIN	0	0	0	0	0	0	0	0	0	0	0	0	0	0	0	0	0	0	0	0	0	411.6	10157.1	3052.2	19.15	115.3	115.3
FLUXAPYROXAD	0	0	0	0	0	0	0	0	0	0	0	0	0	0	0	0	0	0	0	0	0	0	4875.65	16192.5	4963.65	788.9	110.65
QUIZALOFOP	0	0	2.7	296.1	0	0	0	0	0	0	0	0	0	0	0	0	0	0	0	0	0	0	0	0	0	0	89.75
SETHOXYDIM	705.25	0	0	1736.65	979.575	1641.7	0	0	0	0	0	0	0	0	0	0	0	0	0	0	0	0	0	0	0	0	23.9
RIMSULFURON	0	0	0	0	0	0	0	0	0	0	0	0	0	0	0	0	0	0	0	0	0	0	433.65	0	0	595	22.55
PIPERONYL BUTOXIDE	0	0	0	0	0	0	21.8	0	0	0	0	0	0	0	0	0	0	0	0	0	0	0	0	0	0.3	7.25	14.2
DELTAMETHRIN	0	0	0	0	0	0	0	0	0	0	0	0	0	0	0	0	0	0	0	0	0	0	246.6	5.8	11.5	7	11.3
BROMACIL	0	0	0	0	0	0	0	0	0	0	0	0	0	0	0	0	0	0	0	0	0	0	0	0	0	10.9	10.9
DIURON	0	0	0	0	0	0	0	0	4.5	23.4	42.3	0	0	0	0	0	0	0	0	0	0	0	0	0	0	10.9	10.9
BIFENAZATE	0	0	0	0	0	0	0	0	0	0	0	0	0	0	0	0	0	0	0	0	0	0	0	0	0	7.3	7.3
METHYL BROMIDE	1324.6	767.8	14.5	7.06605e+06	7405.1	11.6	0	0	0	0	0	0	0	0	0	0	1.4	2.7	215.4	151.7	3.2	19.6	10.8	5.9	37.1	199.1	6.8
OXYFLUORFEN	0.6	0.9	6	32.8	41.4	39.65	37.9	4.1	33	22.7	9.5	23.7	11.5	15.1	6.4	14.3	1.2	1.5	13	6.8	16.8	2.3	6.4	21.3	43.4	11.3	3.4
PYRETHRINS	0	0	0	0	0	0	2.2	0	0	0	0	0	0	0	0	0	0	0	0	0	0	0	0	0.1	0	4.4	3.4
GIBBERELLIC ACID	26.05	279.1	291.95	125.6	373.85	519.4	0	0	0	0	0	0	0	0	0	0	0	2.9	0	0	0	0	0	0	0	0	3.1
MCPA	34642.6	43219.8	55210.8	62136.8	64972.8	59136.2	25826.4	10456.4	10217.3	7573.27	6191.15	5174.1	1537.9	658.9	851.7	531.5	207.3	0	0	0	0	0	0	0	0	2.6	2.6
SPINETORAM	0	0	0	0	0	0	0	0	0	0	0	0	0	0	0	0	0	0	0	0	0	0	0	0	0	0	2.2
CHLORANTRANILIPROLE	0	0	0	0	0	0	0	0	0	0	0	0	0	0	0	0	0	0	0	0	0	0	2	0	0	0.8	0.8
GLUFOSINATE	0	0	0	0	0	0	0	0	0	0	0	0	0	8903.25	0	0	0	0	673.3	0	0	837.9	1301.98	2037.6	0	69.1	0.8
IMIDACLOPRID	0	0	0	0	0	0	0	0	0	0	0	0	0	0	0	0	0	0	0	0	0	0.1	0	0	0	0.7	0.7
CYFLUTHRIN	0	0	0	0	0	0	0	0	0	0	0	0	0	2.85	49.15	248.35	93.55	0	54.15	0.1	0.05	9.65	322.2	0	1.2	0.4	0.4
1-METHYL CYCLOPROPENE	0	0	0	0	0	0	0	0	0	0	0	0	0	0	0	0	0	0	0	0	0	0	0	0	0	0	0
2,4-DB	1762.5	14917.2	2151.9	1564.27	1368.9	3391.5	0	0	0	0	0	0	0	0	0	0	393.75	0	0	0	0	0	0	0	0	0	0
6-BENZYLADENINE	0	0	0	0	0	0	0	0	0	0	0	0	0	0	0	0	0	0	0	0	0	0	0	0	0	0	0
ABAMECTIN	0	0	0	0	0	0	0	0	0	0	0	0	0	0	0	0	0	0	0	0	0.2	0	0	0	0	0	0
ABSCISIC ACID	0	0	0	0	0	0	0	0	0	0	0	0	0	0	0	0	0	0	0	0	0	0	0	0	0	0	0
ACEQUINOCYL	0	0	0	0	0	0	0	0	0	0	0	0	0	0	0	0	0	0	0	0	0	0	0	0	0	0	0
ACETAMIPRID	0	0	0	0	0	0	0	0	0	0	0	0	0	0	0	0	0	0	0	0	0	0	0	0	0	0	0
ACETOCHLOR	0	0	0	0	0	0	0	0	0	0	0	0	0	0	0	0	0	0	0	0	0	0	0	0	0	0	0
ACIBENZOLAR	0	0	0	0	0	0	0	0	0	0	0	0	0	0	0	0	0	0	0	0	0	0	0	0	0	0	0
ALACHLOR	23084.7	0	0	43909.2	0	0	0	0	0	0	0	0	0	20053.7	0	0	0	0	0	0	0	0	0	0	0	0	0
ALDICARB	0	0	0	0	0	0	0	0	0	0	0	0	0	0	0	0	0	0	0	0	0	0	0	0	0	0	0
ALLYL ISOTHIOCYANATE	0	0	0	0	0	0	0	0	0	0	0	0	0	0	0	0	0	0	0	0	0	0	0	0	0	0	0
AMETOCTRADIN	0	0	0	0	0	0	0	0	0	0	0	0	0	0	0	0	0	0	0	0	0	0	0	0	0	0	0
AMETRYN	0	0	0	0	0	0	0	0	0	0	0	0	0	0	0	0	0	0	0	0	0	0	0	0	0	0	0
AMINOPYRALID	0	0	0	0	0	0	0	0	0	0	0	0	0	0	0	0	0	0	0	0	0	0	0	0	0	0	0
AMITRAZ	0	0	0	0	0	0	0	0	0	0	0	0	0	0	0	0	0	0	0	0	0	0	0	0	0	0	0
AMITROLE	0	0	0	0	0	0	0	0	0	0	0	0	0	0	0	0	0	0	0	0	0	0	0	0	1	0	0
AMMONIUM SULFAMATE	0	0	0	0	0	0	0	0	0	0	0	0	0	0	0	0	0	0	0	0	0	0	0	0	0	0	0
ANILAZINE	0	0	0	0	0	0	0	0	0	0	0	0	0	0	0	0	0	0	0	0	0	0	0	0	0	0	0
ARSENIC ACID	0	0	0	0	0	0	0	0	0	0	0	0	0	0	0	0	0	0	0	0	0	0	0	0	0	0	0
ASULAM	0	0	0	0	0	0	0	0	0	0	0	0	0	0	0	0	0	0	0	0	0	0	0	0	0	0	0
ATRAZINE	9086.05	2115.23	4247.05	12573.2	816.95	0	0	0	0	0	0	0	0	3102.2	0	0	0	0	0	0	0	0	0	0	0	0	0
AVIGLYCINE	0	0	0	0	0	0	0	0	0	0	0	0	0	0	0	0	0	0	0	0	0	0	0	0	0	0	0
AZADIRACHTIN	0	0	0	0	0	0	0	0	0	0	0	0	0	0	0	0	0	0	0	0	0	0	0	0	0	0	0
AZINPHOS-METHYL	0	0	0	0	0	0	0	0	0	0	0	0	0	0	0	0	0	0	0	0	0	0	0	0	0	0	0
BARBAN	0	0	0	0	0	0	0	0	0	0	0	0	0	0	0	0	0	0	0	0	0	0	0	0	0	0	0
BARIUM POLYSULFIDE	0	0	0	0	0	0	0	0	0	0	0	0	0	0	0	0	0	0	0	0	0	0	0	0	0	0	0
BENDIOCARB	0	0	0	0	0	0	0	0	0	0	0	0	0	0	0	0	0	0	0	0	0	0	0	0	0	0	0
BENFLURALIN	0	0	0	0	0	0	0	0	0	0	0	0	0	0	0	0	0	0	0	0	0	0	0	0	0	0	0
BENOMYL	149851	98113.6	157585	105238	71692.1	43570.5	15013.7	6726.8	5926.05	12954.8	1864.95	1806.97	2461.45	1561.6	920.55	0	0	0	0	0	0	0	0	0	0	0	0
BENSULIDE	0	0	0	0	0	0	0	0	0	0	0	0	0	0	0	0	0	0	0	0	0	0	0	0	0	0	0
BENZOVINDIFLUPYR	0	0	0	0	0	0	0	0	0	0	0	0	0	0	0	0	0	0	0	0	0	0	0	0	0	0	0
BICYCLOPYRONE	0	0	0	0	0	0	0	0	0	0	0	0	0	0	0	0	0	0	0	0	0	0	0	0	0	0	0
BIFENOX	773.9	0	0	0	0	0	0	0	0	0	0	0	0	0	0	0	0	0	0	0	0	0	0	0	0	0	0
BORDEAUX MIXTURE	0	0	3037.05	0	0	0	0	0	0	0	0	0	0	0	0	0	0	0	0	0	0	0	0	0	0	0	0
BOSCALID	0	0	0	0	0	0	0	0	0	0	0	0	0	0	0	0	0	0	6.9	0	0	0	0	0	0	0	0
BROMOXYNIL	22348.1	0	0	5074.5	0	0	0	0	0	0	0	0	0	0	0	0	7.1	0	0	0	0	0	0	0	0	0	0
BUPROFEZIN	0	0	0	0	0	0	0	0	0	0	0	0	0	0	0	0	0	0	0	0	0	0	0	0	0	0	0
BUTRALIN	0	0	0	0	0	0	0	0	0	0	0	0	0	0	0	0	0	0	0	0	0	0	0	0	0	0	0
BUTYLATE	0	0	0	0	0	0	0	0	0	0	0	0	0	0	0	0	0	0	0	0	0	0	0	0	0	0	0
CALCIUM CHLORIDE	0	0	0.2	0	0	0	0.3	0	1.7	6.2	40.8	0	0	0	0	0	0	0	0	0	0	0	0	0	0	0	0
CALCIUM POLYSULFIDE	0	0	0	0	0	0	0	0	0	0	0	0	0	0	0	0	0	0	0	0	0	0	0	0	0	0	0
CAPTAFOL	0	0	0	0	0	0	0	0	0	0	0	0	0	0	0	0	0	0	0	0	0	0	0	0	0	0	0
CAPTAN	0	1263.55	0	0	0	0	0	98	0	0	0	0	0	0	0	0	0	0	0	0	0	0	0	0	0	0	0
CARBOFURAN	172386	127918	66337.1	157007	160340	139043	135324	58047.6	9482.25	0	0	0	0	0	0	0	0	0	0	0	0	0	0	0	0	0	0
CARBOPHENOTHION	0	0	0	0	0	0	0	0	0	0	0	0	0	0	0	0	0	0	0	0	0	0	0	0	0	0	0
CARBOXIN	0	0	0	0	0	0	0	0	0	0	0	0	0	0	0	0	0	0	0	0	0	0	0	0	0	0	0
CHINOMETHIONAT	0	0	0	0	0	0	0	0	0	0	0	0	0	0	0	0	0	0	0	0	0	0	0	0	0	0	0
CHLORAMBEN	0	0	0	0	0	0	0	0	0	0	0	0	0	0	0	0	0	0	0	0	0	0	0	0	0	0	0
CHLORDIMEFORM	0	0	0	0	0	0	0	0	0	0	0	0	0	0	0	0	0	0	0	0	0	0	0	0	0	0	0
CHLORETHOXYFOS	0	0	0	0	0	0	0	0	0	0	0	0	0	0	0	0	0	0	0	0	0	0	0	0	0	0	0
CHLORFENAPYR	0	0	0	0	0	0	0	0	0	0	0	0	0	0	0	0	0	0	0	0	0	0	0	0	0	0	0
CHLORIDAZON	0	0	0	0	0	0	0	0	0	0	0	0	0	0	0	0	0	0	0	0	0	0	0	0	0	0	0
CHLORIMURON	181.3	0	0	19.5	0	0	0	0	0	0	0	0	0	0	0	0	0	0	0	2293.65	0	0	6.85	0	0	0	0
CHLORMEQUAT	0	0	0	0	0	0	0	0	0	0	0	0	0	0	0	0	0	0	0	0	0	0	0	0	0	0	0
CHLOROBENZILATE	0	0	0	0	0	0	0	0	0	0	0	0	0	0	0	0	0	0	0	0	0	0	0	0	0	0	0
CHLORONEB	0	0	0	0	0	0	0	0	0	0	0	0	0	0	0	0	0	0	0	0	0	0	0	0	0	0	0
CHLOROPICRIN	0	0	0	0	0	0	0	0	0	0	13657.1	0	0	0	0	0	0	0	0	0	0	0	0	0	0	0	0
CHLOROTHALONIL	0	1985.25	51936.1	0	8397.95	6479.68	4573.5	0	0	0	0	0	0	31274.2	6027.1	0	0	0	0	0	0	0	0	41.6	0	0	0
CHLOROXURON	0	0	0	0	0	0	0	0	0	0	0	0	0	0	0	0	0	0	0	0	0	0	0	0	0	0	0
CHLORPROPHAM	0	0	0	0	0	0	0	0	0	0	0	0	0	0	0	0	0	0	0	0	0	0	0	0	0	0	0
CHLORPYRIFOS	1511.05	0	0	16263.4	0	0	0	0	0	9.2	0	0	4.4	0	0	0	0	0	0	0	0	0	0	0	0	0	0
CHLORSULFURON	0	0	0	0	0	0	0	0	0	0	0	0	0	0	0	0	0	0	0	0	0	0	0	0	0	0	0
CINNAMALDEHYDE	0	0	0	0	0	0	0	0	0	0	0	0	0	0	0	0	0	0	0	0	0	0	0	0	0	0	0
CLODINAFOP	0	0	0	0	0	0	0	0	0	0	0	0	0	0	0	0	0	0	0	0	0	0	0	0	0	0	0
CLOFENTEZINE	0	0	0	0	0	0	0	0	0	0	0	0	0	0	0	0	0	0	0	0	0	0	0	0	0	0	0
CLOPYRALID	0	0	0	0	0	0	0	0	0	0	0	0	0	0	0	0	0	0	0	0	0	0	0	0	0	0	0
CLORANSULAM-METHYL	0	0	0	0	0	0	0	0	0	0	0	0	0	0	0	0	0	0	0	0	0	0	1490.8	0	0	0	0
CLOTHIANIDIN	0	0	0	0	0	0	0	0	0	0	0	0	0	0	0	0	0	0	0	0	0	0	3.6	14.1	11007.2	0	0
CONIOTHYRIUM MINITANS	0	0	0	0	0	0	0	0	0	0	0	0	0	0	0	0	0	0	0	0	0	0	0	0	0	0	0
COPPER HYDROXIDE	0	0	0	0	0	0	0	1210.6	7931.55	2.4	10.5	1	1076.6	0	0	0	0	0	0	0	0	0	19.5	26.8	0	0	0
COPPER OCTANOATE	0	0	0	0	0	0	0	0	0	0	0	0	0	0	0	0	0	0	0	0	0	0	0	0	0	0	0
COPPER OXYCHLORIDE	0	0	0	0	0	0	0	33779.8	0	0	0	0	0	0	0	0	0	0	0	0	0	0	0	29.7	0	0	0
COPPER OXYCHLORIDE S	0	0	0	0	0	0	0	0	0	0	0	0	0	0	0	0	0	0	0	0	0	0	0	0	0	0	0
COPPER SULFATE TRIBASIC	0	0	0	0	0	0	0	0	0	0	0	0	0	0	0	1158.4	0	0	0	99.5	0	0	0	0	0	0	0
CPPU	0	0	0	0	0	0	0	0	0	0	0	0	0	0	0	0	0	0	0	0	0	0	0	0	0	0	0
CRYOLITE	0	0	0	0	0	0	0	0	0	0	0	0	0	0	0	0	0	0	0	0	0	0	0	0	0	0	0
CUPROUS OXIDE	0	0	0	0	0	0	0	0	0	0	0	0	0	0	0	0	0	0	0	0	0	0	0	0	0	0	0
CYANAMIDE	0	0	0	0	0	0	0	0	0	0	0	0	0	0	0	0	0	0	0	0	0	0	0	0	0	0	0
CYANAZINE	0	0	0	0	0	0	0	0	0	0	0	0	0	0	0	0	0	0	0	0	0	0	0	0	0	0	0
CYANTRANILIPROLE	0	0	0	0	0	0	0	0	0	0	0	0	0	0	0	0	0	0	0	0	0	0	0	0	0	0	0
CYAZOFAMID	0	0	0	0	0	0	0	0	0	0	0	0	0	0	0	0	0	0	0	0	0	0	0	0	0	0	0
CYCLANILIDE	0	0	0	0	0	0	0	0	0	0	0	0	0	0	0	0	0	0	0	0	0	0	0	0	0	0	0
CYCLANILIPROLE	0	0	0	0	0	0	0	0	0	0	0	0	0	0	0	0	0	0	0	0	0	0	0	0	0	0	0
CYCLOATE	0	0	0	0	0	0	0	130.8	0	0	0	0	0	0	0	0	0	0	0	0	0	0	0	0	0	0	0
CYFLUFENAMID	0	0	0	0	0	0	0	0	0	0	0	0	0	0	0	0	0	0	0	0	0	0	0	0	0	0	0
CYFLUMETOFEN	0	0	0	0	0	0	0	0	0	0	0	0	0	0	0	0	0	0	0	0	0	0	0	0	0	0	0
CYHALOTHRIN-GAMMA	0	0	0	0	0	0	0	0	0	0	0	0	0	293.9	1073.1	416.5	637.7	101.65	299.45	6.55	3.1	0	0	0	0	0	0
CYMOXANIL	0	0	0	0	0	0	0	0	0	0	0	0	0	0	0	0	0	0	0	0	0	0	0	0	0	0	0
CYPERMETHRIN	0	0	0	0	0	0	0	0	0	0	0	5.9	10.1	101	5.4	6452.1	1694.25	580.35	71.85	196.525	321.2	456.05	806	154.3	0	0	0
CYPROCONAZOLE	0	0	0	0	0	0	0	0	0	0	0	0	0	0	0	0	0	0	0	0	0	0	0	0	0	0	0
CYPRODINIL	0	0	0	0	0	0	0	0	0	0	0	0	0	0	0	0	0	0	0	0	0	0	0	0	0	0	0
CYROMAZINE	0	0	0	0	0	0	0	0	0	0	0	0	0	0	0	0	0	0	0	0	0	0	0	0	0	0	0
CYTOKININ	50.35	0	0	0	0	2	0	0	0	0	0	0	0	0	0	0	0	0	0	0	0	0	0	0	0	0	0
DALAPON	0	0	0	0	0	0	0	0	0	0	0	0	0	0	0	0	0	0	0	0	0	0	0	0	0	0	0
DAMINOZIDE	0	0	0	0	0	0	0	0	0	0	0	0	0	0	0	0	0	0	0	0	0	0	0	0	0	0	0
DAZOMET	0	0	0	0	0	0	0	0	0	0	0	0	0	0	0	0	0	0	0	0	0	0	0	0	0	0	0
DCPA	0	0	0	0	0	0	0	0	0	0	0	0	0	0	0	0	0	0	0	0	0	0	0	0	0	0	0
DECAN-1-OL	18085.9	26267.8	39652.7	0	0	0	0	0	0	0	0	0	0	0	0	0	0	0	0	0	0	0	0	0	0	0	0
DEMETON	0	0	0	0	0	0	0	0	0	0	0	0	0	0	0	0	0	0	0	0	0	0	0	0	0	0	0
DESMEDIPHAM	0	0	0	0	0	0	0	0	0	0	0	0	0	0	0	0	0	0	0	0	0	0	0	0	0	0	0
DIALLATE	0	0	0	0	0	0	0	0	0	0	0	0	0	0	0	0	0	0	0	0	0	0	0	0	0	0	0
DIAZINON	0	0	0	544.2	0	0	17	0	0	0	0	0	0	0	0	0	0	0	0	0	0	0	0	0	0	0	0
DICHLOBENIL	0	0	0	0	0	0	0	0	0	0	0	0	0	0	0	0	0	0	0	0	0	0	0	0	0	0	0
DICHLONE	0	0	0	0	0	0	0	0	0	0	0	0	0	0	0	0	0	0	0	0	0	0	0	0	0	0	0
DICHLOROPROPENE	0	0	0	0	0	0	0	0	0	0	24055.6	0	0	0	0	0	0	0	0	0	0	0	0	0	0	0	0
DICHLORPROP	0	0	384.4	0	0	0	0.2	0	0	0	0	0	0	0	0	0	0	0	0	0	0	0	0	0	0	0	0
DICLOFOP	0	0	0	0	0	0	0	0	0	0	0	0	0	0	0	0	0	0	0	0	0	0	0	0	0	0	0
DICLORAN	0	0	0	0	0	0	0	0	0	0	0	0	0	0	0	0	0	0	0	0	0	0	0	0	0	0	0
DICLOSULAM	0	0	0	0	0	0	0	0	0	0	0	0	0	0	0	0	0	0	0	0	0	0	0	0	0	0	0
DICOFOL	0	0	0	0	0	0	0	0	0	0	0	0	0	0	0	0	0	0	0	0	0	0	0	0	0	0	0
DICROTOPHOS	0	0	6192.6	0	0	0	0	0	0	0	0	0	0	0	0	0	0	0	0	0	0	0	0	0	0	0	0
DIENOCHLOR	1892.6	0	0	0	0	0	0	0	0	0	0	0	0	0	0	0	0	0	0	0	0	0	0	0	0	0	0
DIETHATYL	611.25	0	0	0	0	0	0	0	0	0	0	0	0	0	0	0	0	0	0	0	0	0	0	0	0	0	0
DIFENZOQUAT	0	0	0	0	0	0	0	0	0	0	0	0	0	0	0	0	0	0	0	0	0	0	0	0	0	0	0
DIFLUFENZOPYR	0	0	0	0	0	0	0	0	0	0	0	0	0	0	0	0	0	0	0	0	0	0	0	0	0	0	0
DIMETHENAMID	0	0	0	236512	0	0	0	0	0	0	0	0	0	0	0	0	0	0	0	0	0	0	0	0	0	0	0
DIMETHENAMID-P	0	0	0	0	0	0	0	0	0	0	0	0	0	0	0	0	0	0	0	0	0	0	0	0	0	0	0
DIMETHIPIN	0	0	0	0	0	0	0	0	0	0	0	0	0	0	0	0	0	0	0	0	0	0	0	0	0	0	0
DIMETHOATE	0	0	0	0	0	0	0	0	0	0	0	0	0	0	0	0	0	0	0	0	0	0	0	0	0	0	0
DIMETHOMORPH	0	0	0	0	0	0	0	0	0	0	0	0	0	0	0	0	0	0	0	0	0	0	0	0	0	0	0
DIMETHYL ARSINIC ACID	0	0	0	0	0	0	0	0	0	0	0	0	0	0	0	0	0	0	0	0	0	0	0	0	0	0	0
DIMETHYL DISULFIDE	0	0	0	0	0	0	0	0	0	0	0	0	0	0	0	0	0	0	0	0	0	0	0	0	0	0	0
DINOCAP	0	0	0	0	0	0	0	0	0	0	0	0	0	0	0	0	0	0	0	0	0	0	0	0	0	0	0
DINOSEB	0	0	26.7	0	0	0	0	0	0	0	0	0	0	0	0	0	0	0	0	0	0	0	0	0	0	0	0
DIPHENAMID	0	0	0	0	0	0	0	0	0	0	0	0	0	0	0	0	0	0	0	0	0	0	0	0	0	0	0
DIQUAT	0	0	0	0	0	0	0	0	0	25.7	0	0	0	0	0	0	0	0	0	0	0	0	0	0	0	0	0
DISULFOTON	0	0	0	0	0	0	0	0	0	0	0	0	0	0	0	0	0	0	0	0	0	0	0	0	0	0	0
DITHIOPYR	0	0	0	0	0	0	0	0	0	0	0	0	0	0	0	0	0	0	0	0	0	0	0	0	0	0	0
DNOC	0	0	0	0	0	0	0	0	0	0	0	0	0	0	0	0	0	0	0	0	0	0	0	0	0	0	0
DODINE	0	0	0	0	0	0	0	0	0	0	0	0	0	0	0	0	0	0	0	0	0	0	0	0	0	0	0
DSMA	0	0	0	0	0	0	0	0	0	0	0	0	0	0	0	0	0	0	0	0	0	0	0	0	0	0	0
EMAMECTIN	0	0	0	0	0	0	0	0	0	0	0	0	0	0	0	0	0	0	0	0	0	0	0	0	0	0	0
ENDOSULFAN	24.6	10328.2	8025.35	4676.15	10614.6	1297.8	0	0	0	0	0	0	0	0	0	0	0	0	0	0	0	0	0	0	0	0	0
ENDOTHAL	11615	134.85	0	0	0	0	0	0	0	0	0	0	0	0	0	0	0	0	0	0	0	0	0	0	0	0	0
EPN	474.5	0	0	0	0	0	0	0	0	0	0	0	0	0	0	0	0	0	0	0	0	0	0	0	0	0	0
EPTC	0	0	0	0	0	0	0	0	0	0	0	0	0	0	0	0	0	0	0	0	0	0	0	0	0	0	0
ESFENVALERATE	0	0	0	0	0	0	0	0	0.2	0	0	0	0	0	0	0	0	0	0	0	3.5	2.85	22	0.7	0.35	0	0
ETHABOXAM	0	0	0	0	0	0	0	0	0	0	0	0	0	0	0	0	0	0	0	0	0	0	0	0	0	0	0
ETHALFLURALIN	0	0	0	0	0	0	0	0	0	0	0	0	0	0	0	0	0	0	0	0	0	0	0	0	0	0	0
ETHAMETSULFURON	0	0	0	0	0	0	0	0	0	0	0	0	0	0	0	0	0	0	0	0	0	0	0	0	0	0	0
ETHEPHON	0	0	0	0	0	0	0	0	0	0	0	0	0	0	0	0	0	0	0	0	0	0	4.7	0	0	0	0
ETHION	0	0	0	0	0	0	0	0	0	0	0	0	0	0	0	0	0	0	0	0	0	0	0	0	0	0	0
ETHOFUMESATE	0	0	0	0	0	0	0	0	0	0	0	0	0	0	0	0	0	0	0	0	0	0	0	0	0	0	0
ETHOPROPHOS	0	0	0	0	0	0	0	0	0	0	0	0	0	0	0	0	0	0	0	0	0	0	0	0	0	0	0
ETOXAZOLE	0	0	0	0	0	0	0	0	0	0	0	0	0	0	0	0	0	0	0	0	0	0	0	0	0	0	0
ETRIDIAZOLE	0	0	0	0	0	0	0	0	0	0	0	0	0	0	0	0	0	0	0	0	0	0	0	0	0	0	0
FAMOXADONE	0	0	0	0	0	0	0	0	0	0	0	0	0	0	0	0	0	0	0	0	0	0	0	0	0	0	0
FENAMIDONE	0	0	0	0	0	0	0	0	0	0	0	0	0	0	0	0	0	0	0	0	0	0	0	0	0	0	0
FENAMIPHOS	0	0	0	0	0	0	0	0	0	0	0	0	0	0	0	0	0	0	0	0	0	0	0	0	0	0	0
FENARIMOL	0	0	0	86.55	0	0	0	0	0	0	0	0	0	0	0	0	0	0	0	0	0	0	0	0	0	0	0
FENAZAQUIN	0	0	0	0	0	0	0	0	0	0	0	0	0	0	0	0	0	0	0	0	0	0	0	0	0	0	0
FENBUCONAZOLE	0	0	0	0	0	0	0	0	0	0	0	0	0	0	0	0	0	0	0	0	0	0	0	0	0	0	0
FENBUTATIN OXIDE	0	0	0	0	0	0	0	0	0	3.4	0	0	0	0	0	0	0	0	0	0	0	0	0	0	0	0	0
FENHEXAMID	0	0	0	0	0	0	0	0	0	0	0	0	0	0	0	0	0	0	0	0	0	0	0	0	0	0	0
FENOXYCARB	0	0	0	0	0	0	0	0	0	0	0	0	0	0	0	0	0	0	0	0	0	0	0	0	0	0	0
FENPROPATHRIN	0	0	0	0	0	0	0	0	0	0	0	0	0	0	0	0	0	0	0	0	0	0	0	0	0	0	0
FENPYROXIMATE	0	0	0	0	0	0	0	0	0	0	0	0	0	0	0	0	0	0	0	0	0	0	0	0	0	0	0
FENSULFOTHION	0	0	0	0	0	0	0	0	0	0	0	0	0	0	0	0	0	0	0	0	0	0	0	0	0	0	0
FENTIN	0	0	0	0	0	0	0	0	0	0	0	0	0	75.85	0	0	0	0	0	0	0	0	0	0	0	0	0
FENVALERATE	0	0	0	0	0	0	0	0	0	0	0	0	0	0	0	0	0	0	0	0	0	0	0	0	0	0	0
FERBAM	3782.4	0	0	0	0	0	0	0	0	0	0	0	0	0	0	0	0	0	0	0	0	0	0	0	0	0	0
FIPRONIL	0	0	0	0	0	0	0	0	0	0	0	0	0	0	0	0	0	0	0	0	0	0	0	0	0	0	0
FLAZASULFURON	0	0	0	0	0	0	0	0	0	0	0	0	0	0	0	0	0	0	0	0	0	0	0	0	0	0	0
FLONICAMID	0	0	0	0	0	0	0	0	0	0	0	0	0	0	0	0	0	0	0	0	0	0	0	0	0	0	0
FLORASULAM	0	0	0	0	0	0	0	0	0	0	0	0	0	0	0	0	0	0	0	0	0	0	0	0	0	0	0
FLUAZIFOP	0	0	46	1025.3	1019.43	305.75	0	0	0	0	0	0	0	0	0	0	0	0	10.4	0	0	0	0	0	0	0	0
FLUAZINAM	0	0	0	0	0	0	0	0	0	0	0	0	0	0	0	0	0	0	0	0	0	0	0	0	0	0	0
FLUBENDIAMIDE	0	0	0	0	0	0	0	0	0	0	0	0	0	0	0	0	0	0	0	0	0	2388.65	0	2.3	0	0	0
FLUCARBAZONE	0	0	0	0	0	0	0	0	0	0	0	0	0	0	0	0	0	0	0	0	0	0	0	0	0	0	0
FLUCHLORALIN	4219.55	0	0	0	0	0	0	0	0	0	0	0	0	0	0	0	0	0	0	0	0	0	0	0	0	0	0
FLUCYTHRINATE	0	0	0	0	0	0	0	0	0	0	0	0	0	0	0	0	0	0	0	0	0	0	0	0	0	0	0
FLUDIOXONIL	0	0	0	0	0	0	0	0	0	0	0	0	0	0	0	0	0	0	0	0	0	0	0	0	0	0	0
FLUENSULFONE	0	0	0	0	0	0	0	0	0	0	0	0	0	0	0	0	0	0	0	0	0	0	0	0	0	0	0
FLUFENACET	0	0	0	0	0	0	0	0	0	0	0	0	0	0	0	0	0	0	0	0	0	0	0	0	0	0	0
FLUMETRALIN	0	0	0	0	0	0	0	0	0	0	0	0	0	0	0	0	0	0	0	0	0	0	0	0	0	0	0
FLUMETSULAM	0	0	0	0	0	0	0	0	0	0	0	0	0	0	0	0	0	0	0	0	0	0	0	0	0	0	0
FLUMICLORAC	0	0	0	0	0	0	0	0	0	0	0	0	0	26.55	0	0	0	0	0	0	0	0	0	0	0	0	0
FLUOMETURON	0	3362.05	3321.5	0	0	0	0	0	0	0	0	0	0	0	0	0	0	0	0	0	0	0	0	0	0	0	0
FLUOPICOLIDE	0	0	0	0	0	0	0	0	0	0	0	0	0	0	0	0	0	0	0	0	0	0	0	0	0	0	0
FLUOPYRAM	0	0	0	0	0	0	0	0	0	0	0	0	0	0	0	0	0	0	0	0	0	0	0	0	0	0	0
FLUOXASTROBIN	0	0	0	0	0	0	0	0	0	0	0	0	0	0	0	0	0	0	0	0	0	0	0	0	0	0	0
FLUPYRADIFURONE	0	0	0	0	0	0	0	0	0	0	0	0	0	0	0	0	0	0	0	0	0	0	0	0	0	0	0
FLURIDONE	0	0	0	0	0	0	0	0	0	0	0	0	0	0	0	0	0	0	0	0	0	0	0	0	0	0	0
FLUROXYPYR	0	0	0	0	0	0	0	0	0	0	0	0	0	0	0	0	0	0	0	0	0	756.5	0	0	0	0	0
FLUSILAZOLE	0	0	0	0	0	0	0	0	0	0	0	0	0	0	0	0	0	0	0	0	0	0	0	0	0	0	0
FLUTHIACET-METHYL	0	0	0	0	0	0	0	0	0	0	0	0	0	0	0	0	0	0	0	0	0	0	0	0	0	0	0
FLUTOLANIL	0	0	0	0	20583.2	9672.25	2332.28	1975.1	14536.1	31922	1831.8	216.45	2055.75	1353.05	2224.85	519.875	389.4	0	0	0	0	0	0	10641.5	0	0	0
FLUTRIAFOL	0	0	0	0	0	0	0	0	0	0	0	0	0	0	0	0	0	0	0	0	0	0	0	0	0	0	0
FLUVALINATE	0	0	0	0	0	0	0	0	0	0	0	0	0	0	0	0	0	0	0	0	0	0	0	0	0	0	0
FLUVALINATE TAU	0	0	0	0	0	0	0	0	0	0	0	0	0	0	0	0	0	0	0	0	0	0	0	0	0	0	0
FOLPET	0	0	0	0	0	0	0	0	0	0	0	0	0	0	0	0	0	0	0	0	0	0	0	0	0	0	0
FOMESAFEN	0	52	579.625	1107.25	1354.8	1513.6	0	0	0	0	0	0	0	0	0	0	0	0	0	0	0	0	0	0	0	0	0
FONOFOS	0	0	0	0	0	0	0	0	0	0	0	0	0	0	0	0	0	0	0	0	0	0	0	0	0	0	0
FORAMSULFURON	0	0	0	0	0	0	0	0	0	0	0	0	0	0	0	0	0	0	0	0	0	0	0	0	0	0	0
FORMETANATE	0	0	0	0	0	0	0	0	0	0	0	0	0	0	0	0	0	0	0	0	0	0	0	0	0	0	0
FOSAMINE	0	0	0	0	0	0	0	0	0	0	0	0	0	0	0	0	0	0	0	0	0	0	0	0	0	0	0
FOSETYL	0	312.55	0	0	0	0	0	0	0	0	0	0	0	0	0	0	0	0	0	0	0	0	0	0	0	0	0
GALLEX	0	0	0	0	0	0	0	0	0	0	0	0	0	0	0	0	0	0	0	0	0	0	0	0	0	0	0
GAMMA AMINOBUTYRIC ACID	0	0	0	0	0	0	0	0	0	0	0	0	0	0	0	0	0	0	0	0	0	0	0	0	0	0	0
GENTAMICIN SULFATE	0	0	0	0	0	0	0	0	0	0	0	0	0	0	0	0	0	0	0	0	0	0	0	0	0	0	0
HALAUXIFEN	0	0	0	0	0	0	0	0	0	0	0	0	0	0	0	0	0	0	0	0	0	0	0	0	0	0	0
HEXAZINONE	0	0	0	0	0	0	0	0	0	0	0	0	0	0	0	0	0	0	0	0	0	0	0	0	0	0	0
HEXYTHIAZOX	0	0	0	0	0	0	0	0	0	0	0	0	0	0	0	0	0	0	0	0	0	12.6	0	0	0	0	0
HYDRAMETHYLNON	0	0	0	0	0	0	0	0	0	0	0	0	0	0	0	0	0	0	0	0	0	0	0	0	0	0	0
HYDRATED LIME	0	0	0	0	0	0	0	0	0	463.5	0	0	0	0	0	0	0	0	0	0	0	0	0	0	0	0	0
HYDROGEN PEROXIDE	0	0	0	0	0	0	0	0	0	0	0	0	0	0	0	0	0	0	0	0	0	0	0	0	0	0	0
HYDROXYPROPANOIC ACID	0	0	0	0	0	0	0	0	0	0	0	0	0	0	0	0	0	0	0	0	0	0	0	0	0	0	0
HYMEXAZOL	0	0	0	0	0	0	0	0	0	0	0	0	0	0	0	0	0	0	0	0	0	0	0	0	0	0	0
IBA	0	0.3	6.35	6.85	9.7	22	0	0	0	0	0	0	0	0	0	0	0	0	0	0	0	0	0	0	0	0	0
IMAZALIL	0	0	0	0	0	0	0	0	0	0	0	0	0	0	0	0	0	0	0	0	0	0	0	0	0	0	0
IMAZAMETHABENZ	0	0	0	0	0	0	0	0	0	0	0	0	0	0	0	0	0	0	0	0	0	0	0	0	0	0	0
IMAZAPIC	0	0	0	0	0	0	0	0	0	0	0	0	0	0	0	0	0	0	0	0	0	0	0	0	0	0	0
IMAZAPYR	0	0	0	0	0	0	0	0	0	0	0	0	0	0	0	0	0	0	0	0	0	0	0	0	0	0	0
IMAZAQUIN	418.6	841.65	1357.7	2376.25	1214.75	103.75	0	0	0	0	0	0	0	0	0	0	0	0	0	0	0	0	0	0	0	0	0
INDAZIFLAM	0	0	0	0	0	0	0	0	0	0	0	0	0	0	0	0	0	0	0	0	0	0	0	0	0	0	0
INDOXACARB	0	0	0	0	0	0	0	0	0	0	0	0	0	0	0	0	0	0	0	0	0	0	0	0	0	0	0
IODOSULFURON	0	0	0	0	0	0	0	0	0	0	0	0	0	0	0	0	0	0	0	0	0	0	0	0	0	0	0
IPCONAZOLE	0	0	0	0	0	0	0	0	0	0	0	0	0	0	0	0	0	0	0	0	0	0	0	0	0	0	0
IPRODIONE	35729.5	38168.8	49504.2	40630.9	14587.5	4843.65	7212.63	17506.1	0	0	0	0	408.6	0	0	0	0	714.65	891.2	0	0	0	0	0	0	0	0
ISAZOFOS	0	0	0	0	0	0	0	0	0	0	0	0	0	0	0	0	0	0	0	0	0	0	0	0	0	0	0
ISOFENPHOS	0	0	0	0	0	0	0	0	0	0	0	0	0	0	0	0	0	0	0	0	0	0	0	0	0	0	0
ISOFETAMID	0	0	0	0	0	0	0	0	0	0	0	0	0	0	0	0	0	0	0	0	0	0	0	0	0	0	0
ISOPROPALIN	0	0	0	0	0	0	0	0	0	0	0	0	0	0	0	0	0	0	0	0	0	0	0	0	0	0	0
ISOXABEN	0	0	0	0	0	0	0	0	0	0	0	0	0	0	0	0	0	0	0	0	0	0	0	0	0	0	0
ISOXAFLUTOLE	0	0	0	0	0	0	0	0	0	0	0	0	0	0	0	0	0	0	0	0	0	0	0	0	0	0	0
KASUGAMYCIN	0	0	0	0	0	0	0	0	0	0	0	0	0	0	0	0	0	0	0	0	0	0	0	0	0	0	0
KINOPRENE	0	0	0	0	0	0	0	0	0	0	0	0	0	0	0	0	0	0	0	0	0	0	0	0	0	0	0
KRESOXIM-METHYL	0	0	0	0	0	0	0	0	0	0	0	0	0	0	0	0	0	0	0	0	0	0	0	0	0	0	0
L-GLUTAMIC ACID	0	0	0	0	0	0	0	0	0	0	0	0	0	0	0	0	0	0	0	0	0	0	0	0	0	0	0
LACTOFEN	0	0	0	0	0	0	0	0	0	0	0	0	0	0	0	0	0	0	0	0	0	0	0	0	0	0	0
LEAD ARSENATE	0	0	0	0	0	0	0	0	0	0	0	0	0	0	0	0	0	0	0	0	0	0	0	0	0	0	0
LINDANE	0	0	0	0	0	0	0	0	0	0	0	0	0	0	0	0	0	0	0	0	0	0	0	0	0	0	0
LINURON	2324.85	1198.35	13757	9473.77	5190.5	0	0	0	0	0	0	0	0	0	0	0	0	0	0	0	0	0	0	0	0	0	0
MALEIC HYDRAZIDE	0	0	0	0	0	0	0	0	0	0	0	0	0	0	0	0	0	0	0	0	0	0	0	0	0	0	0
MANCOZEB	0	5.4	0.7	0	0	0	0	0	0	0	0	0	0	0	0	0	0	148.4	76.25	4.1	0	0	11.4	44.9	0	0	0
MANDIPROPAMID	0	0	0	0	0	0	0	0	0	0	0	0	0	0	0	0	0	0	0	0	0	0	0	0	0	0	0
MANEB	0	0	0	0	0	0	0	0	0	0	0	0	0	0	0	0	0	0	0	0	0	0	0	0	0	0	0
MCPB	0	0	1167.9	0	0	0	0	0	0	0	0	0	0	0	0	0	0	0	0	0	0	0	0	0	0	0	0
MECOPROP	0	0	0	0	0	0	0.2	0	0	0.2	0	0	0	0	0	0	0	0	0	0	0	0	0	0	0	0	0
MEFENOXAM	0	0	0	0	0	0	0	0	0	0	0	0	0	50.5	0	0	0	0	0	0	0	0	0	0	0	0	0
MEFLUIDIDE	0	0	0	0	0	0	0	0	0	0	0	0	0	0	0	0	0	0	0	0	0	0	0	0	0	0	0
MEPIQUAT	0	0	0	0	0	0	0	0	0	0	0	0	0	0	0	0	0	0	0	0	0	0	0	0	0	0	0
MESOSULFURON	0	0	0	0	0	0	0	0	0	0	0	0	0	0	0	0	0	0	0	0	0	0	0	0	0	0	0
MESOTRIONE	0	0	0	0	0	0	0	0	0	0	0	0	0	0	0	0	0	0	0	0	0	0	0	0	0	0	0
METALAXYL	0	0	0	0	0	0	0	0	0	0	0	0	0	0	0	0	0	0	0	0	0	0	0	0	0	0	0
METALDEHYDE	0	0	0	0	0	0	0	0	0	0	0	0	0	0	0	0	0	0	0	0	0	0	0	0	0	0	0
METAM	43.4	0	0	0	0	0	0	0	0	144	0	0	0	0	0	0	0	0	0	0	0	0	0	0	0	0	0
METAM POTASSIUM	0	0	0	0	0	0	0	0	0	0	0	0	0	0	0	0	0	0	0	0	0	0	0	0	0	0	0
METCONAZOLE	0	0	0	0	0	0	0	0	0	0	0	0	0	0	0	0	0	0	0	0	0	0	0	0	0	0	0
METHAMIDOPHOS	0	0	0	0	0	0	0	0	0	0	0	0	0	0	0	0	0	0	0	0	0	0	0	0	0	0	0
METHAZOLE	0	0	0	0	0	0	0	0	0	0	0	0	0	0	0	0	0	0	0	0	0	0	0	0	0	0	0
METHIDATHION	0	0	0	0	0	0	0	0	25.9	0	0	0	0	0	0	0	0	0	0	0	0	0	0	0	0	0	0
METHIOCARB	3166.45	0	0	46927.5	0	0	0	0	0	0	0	0	0	0	0	0	0	0	0	0	0	0	0	0	0	0	0
METHOMYL	0	0	0	668.7	90.95	909.15	0	0	30.2	0	0	0	0	0	0	0	0	0	0	0	0	0	0	0	0	0	0
METHOXYCHLOR	4073.3	0	0	0	41696.9	0	2381.95	0	0	0	0	0	0	0	0	0	0	0	0	0	0	0	0	0	0	0	0
METHYL ISOTHIOCYANATE	0	0	0	0	0	0	0	0	0	0	0	0	0	0	0	0	0	0	0	0	0	0	0	0	0	0	0
METHYL PARATHION	16542.2	30395	15526.9	20050.1	15240.4	9924.27	93886.4	210857	202206	119302	106228	85533	78001.4	68917.5	63812.8	38884.2	29421.6	16374.6	13823.2	1877.05	206.15	16046.5	0	0	0	0	0
METHYLIODIDE	0	0	0	0	0	0	0	0	0	0	0	0	0	0	0	0	0	0	0	0	0	0	0	0	0	0	0
METIRAM	0	0	0	0	0	0	0	0	0	0	0	0	0	0	0	0	0	0	0	0	0	0	0	0	0	0	0
METOLACHLOR	789	0	0	2610.25	2243.7	0	0	0	0	0	0	0	0	0	0	0	0	0	40.6	0	0	0	0	0	0	0	0
METOLACHLOR-S	0	0	0	0	0	0	0	0	0	0	0	0	0	708.6	0	0	0	0	0	0	0	0	0	0	19	0	0
METRAFENONE	0	0	0	0	0	0	0	0	0	0	0	0	0	0	0	0	0	0	0	0	0	0	0	0	0	0	0
METRIBUZIN	1084.4	2033.95	1598.5	88.15	0	0	0	0	0	0	0	0	0	0	0	0	0	0	0	0	12.3	0	0	0	0	0	0
METSULFURON	0	0	0	0	0	0	0	0	0	0	0	0	0	0	0	0	0	0	0	0	0	0	0	0	0	0	0
MEVINPHOS	0	0	0	0	0	0	0	0	0	0	0	0	0	0	0	0	0	0	0	0	0	0	0	0	0	0	0
MOLINATE	1.96947e+06	1.96928e+06	2.04042e+06	1.98504e+06	1.96488e+06	1.68682e+06	1.84482e+06	1887028	1.38003e+06	1.22398e+06	962051	504412	557879	246250	166706	212260	182704	20255.2	47118.7	0	0	0	0	0	0	0	0
MONOCROTOPHOS	0	0	0	0	0	0	0	0	0	0	0	0	0	0	0	0	0	0	0	0	0	0	0	0	0	0	0
MSMA	0	10712.9	31736.5	0	0	0	0	0	0	0	0	0	0	0	0	0	0	0	0	0	0	0	0	0	0	0	0
MYCLOBUTANIL	0	0	0	0	0	0	0	0	205.9	0	0	0	0	0	0	0	0	0	0	0	0	0	0	0	0	0	0
NALED	0	0	0	0	0	0	0	0	0	0	0	0	0	0	0	0.1	0	0	0	0	0	0	0	0	0	0	0
NAPHTHYLACETAMIDE	0	0	0	0	0	0	0	0	0	0	0	0	0	0	0	0	0	0	0	0	0	0	0	0	0	0	0
NAPHTHYLACETIC ACID	0	0	0	0	0	0	0	0	0	0	0	0	0	0	0	0	0	0	0	0	0	0	0	0	0	0	0
NAPROPAMIDE	0	0	0	0	0	0	0	0	0	0	0	0	0	0	0	0	0	0	0	0	0	0	0	0	0	0	0
NAPTALAM	0	0	0	0	0	0	0	0	0	0	0	0	0	0	0	0	0	0	0	0	0	0	0	0	0	0	0
NAPTHA	0	0	0	0	0	0	0	0	0	0	0	0	0	0	0	0	0	0	0	0	0	0	0	0	0	0	0
NEEM OIL	0	0	0	0	0	0	0	0	0	0	0	53.75	0	4043.15	0	0	0	0	0	0	0	0	0	0	0	0	0
NICOSULFURON	89.7	57.625	35	427.3	0	0	0	0	0	0	0	0	0	0	0	0	0	0	0	0	0	0	0	0	0	0	0
NORFLURAZON	0	0	0	2454.4	0	0	0	0	0	0	0	0	0	0	0	0	0	0	0	0	0	0	0	0	0	0	0
NORURON	0	0	0	0	0	0	0	0	0	0	0	0	0	0	0	0	0	0	0	0	0	0	0	0	0	0	0
NOVALURON	0	0	0	0	0	0	0	0	0	0	0	0	0	0	0	0	0	0	0	0	0	0	0	0	0	0	0
ORYZALIN	0	0	0	0	0	0	0	0	0	0	0	0	0	0	0	0	0	0	0	0	0	0	0	0.9	94.3	0	0
OXADIAZON	0	0	0	0	0	0	0	0	0	0	0	0	0	0	0	0	0	0	0	0	0	0	0	0	0	0	0
OXAMYL	0	0	0	0	0	0	0	0	0	0	0	0	0	0	0	0	0	0	0	0	0	0	0	0	0	0	0
OXATHIAPIPROLIN	0	0	0	0	0	0	0	0	0	0	0	0	0	0	0	0	0	0	0	0	0	0	0	0	0	0	0
OXYDEMETON-METHYL	0	0	0	0	0	0	0	0	0	0	0	0	0	0	0	0	0	0	0	0	0	0	0	0	0	0	0
OXYTETRACYCLINE	249.35	0	0	0	0	0	0	0	0	0	0	0	0	0	0	0	0	0	0	0	0	0	0	0	0	0	0
PACLOBUTRAZOL	0	0	0	0	0	0	0	0	0	0	0	0	0	0	0	0	0	0	0	0	0	0	0	0	0	0	0
PARATHION	93460.1	58797.5	45400.3	59560.8	58927.4	89625.4	232.2	23.2	0	0	0	0	0	13.5	0	0	0	0	0	0	0	0	0	0	0	0	0
PEBULATE	0	0	0	0	0	0	0	0	0	0	0	0	0	0	0	0	0	0	0	0	0	0	0	0	0	0	0
PELARGONIC ACID	0	0	0	0	0	18909.9	0	0	0	0	0	0	0	0	0	0	0	0	0	0	0	0	0	0	0	0	0
PENFLUFEN	0	0	0	0	0	0	0	0	0	0	0	0	0	0	0	0	0	0	0	0	0	0	0	0	0	0	0
PENTHIOPYRAD	0	0	0	0	0	0	0	0	0	0	0	0	0	0	0	0	0	0	0	0	0	0	7.1	0	0	0	0
PERMETHRIN	0	0	0	0	657.65	376.35	3.7	0	0	0	0	0	0	0	6577.7	0	0	0	0	0	0	0	0	0	0	0	0
PETROLEUM DISTILLATE	234.1	897.2	388.9	4255.4	2491.2	1319	59.7	663.6	5746.8	168.2	20656.9	0	0	0	0	0	0	0	0	0	0	0	0	0	0	0	0
PETROLEUM OIL	167.3	204.5	496.55	410.5	30224.8	2318.1	21233.6	38655.8	49844.7	54654.1	30770	0	0	0	0	0	0	0	0	0	0	0	0	0	0	0	0
PHENMEDIPHAM	0	0	0	0	0	0	0	0	0	0	0	0	0	0	0	0	0	0	0	0	0	0	0	0	0	0	0
PHORATE	0	0	0	0	0	0	0	0	0	0	0	0	0	0	0	0	0	0	0	0	0	0	0	0	0	0	0
PHOSALONE	0	0	0	0	0	0	0	0	0	0	0	0	0	0	0	0	0	0	0	0	0	0	0	0	0	0	0
PHOSMET	0	0	0	0	0	0	0	0	0	0	0	0	0	0	0	0	0	0	0	0	0	0	0	0	0	0	0
PHOSPHAMIDON	0	0	0	0	0	0	0	0	0	0	0	0	0	0	0	0	0	0	0	0	0	0	0	0	0	0	0
PHOSPHORIC ACID	58.7	138.4	163.6	468.3	524.2	739.5	188.3	54	139.8	137.9	91.9	0	0	0	0	0	0	0	0	0	0	0	0	38618.6	0	0	0
PICLORAM	1386.5	499.25	0	0	0	0	0	0	0	0	0	0	0	0	0	0	0	0	0	0	0	0	74.25	0	0	0	0
PICOXYSTROBIN	0	0	0	0	0	0	0	0	0	0	0	0	0	0	0	0	0	0	0	0	0	0	0	0	0	0	0
PINOLENE	17.8	1.7	29.2	42.2	364.1	1385.1	123.1	538.3	2823.8	1018.6	2005.1	0	0	0	0	0	0	0	0	0	0	0	0	0	0	0	0
PINOXADEN	0	0	0	0	0	0	0	0	0	0	0	0	0	0	0	0	0	0	0	0	0	0	0	0	0	0	0
PIRIMICARB	0	0	0	0	0	0	0	0	0	0	0	0	0	0	0	0	0	0	0	0	0	0	0	0	0	0	0
POLYOXORIM	0	0	0	0	0	0	0	0	0	0	0	0	0	0	0	0	0	0	0	0	0	0	0	0	0	0	0
POTASSIUM BICARBONATE	0	0	0	0	0	0	0	0	0	0	0	0	0	0	0	0	0	0	0	0	0	0	0	0	0	0	0
POTASSIUM CARBONATE	0	0	0	0	0	0	0	0	0	0	0	0	0	0	0	0	0	0	0	0	0	0	0	0	0	0	0
POTASSIUM OLEATE	0	0	0	0	0	0	0	0	0	0	0	0	0	0	0	0	0	0	0	0	0	0	0	0	0	0	0
POTASSIUM SILICATE	0	0	0	0	0	0	0	0	0	0	0	0	0	0	0	0	0	0	0	0	0	0	0	0	0	0	0
PRIMISULFURON	0	0	0	0	0	0	0	0	0	0	0	0	0	0	0	0	0	0	0	0	0	0	0	0	0	0	0
PRODIAMINE	0	0	0	0	0	0	0	0	0	0	0	0	0	0	0	0	0	0	0	0	0	0	0	0	0	0	0
PROFENOFOS	0	0	0	0	0	0	0	0	0	0	0	0	0	0	0	0	0	0	0	0	0	0	0	0	0	0	0
PROFLURALIN	0	0	0	0	0	0	0	0	0	0	0	0	0	0	0	0	0	0	0	0	0	0	0	0	0	0	0
PROHEXADIONE	0	0	0	0	0	0	0	0	0	0	0	0	0	0	0	0	0	0	0	0	0	0	0	0	0	0	0
PROHYDROJASMON	0	0	0	0	0	0	0	0	0	0	0	0	0	0	0	0	0	0	0	0	0	0	0	0	0	0	0
PROMETON	0	0	0	0	0	0	0	0	0	0	0	0	0	0	0	0	0	0	0	0	0	0	0	0	0	0	0
PROMETRYN	0	0	0	0	0	0	0	0	0	0	0	0	0	732.8	0	0	0	0	0	0	0	1513.7	0	0	0	0	0
PROPACHLOR	0	29755.5	10918.5	30361.2	0	0	0	0	0	0	0	0	0	0	0	0	0	0	0	0	0	0	0	0	0	0	0
PROPAMOCARB HCL	0	0	0	0	0	0	12.1	0	0	0	0	0	0	0	0	0	0	0	0	0	0	0	0	0	0	0	0
PROPARGITE	0	0	0	0	0	0	0	0	9	0	0	0	0	0	0	0	0	0	0	0	0	0	0	0	0	0	0
PROPAZINE	0	0	0	0	0	0	0	0	0	0	0	0	0	0	0	0	0	0	0	0	0	0	0	0	0	0	0
PROPOXUR	0	0	0	0	0	0	0	0	0	0	0	0	0	0	0	0	0	0	0	0	0	0	0	0	0	0	0
PROPOXYCARBAZONE	0	0	0	0	0	0	0	0	0	0	0	0	0	0	0	0	0	0	0	0	0	0	0	0	0	0	0
PROPYZAMIDE	0	0	0	0	0	0	0	0	0	0	0	0	0	0	0	0	0	0	0	0	0	0	0	0	0	0	0
PROTHIOCONAZOLE	0	0	0	0	0	0	0	0	0	0	0	0	0	0	0	0	0	0	0	0	0	0	0	0	0	0	0
PYDIFLUMETOFEN	0	0	0	0	0	0	0	0	0	0	0	0	0	0	0	0	0	0	0	0	0	0	0	0	0	0	0
PYMETROZINE	0	0	0	0	0	0	0	0	0	0	0	0	0	0	0	0	0	0	0	0	0	0	0	0	0	0	0
PYRAFLUFEN ETHYL	0	0	0	0	0	0	0	0	0	0	0	0	0	0	0	0	0	0	0	0	0	0	0	0	1	0	0
PYRASULFOTOLE	0	0	0	0	0	0	0	0	0	0	0	0	0	0	0	0	0	0	0	0	0	0	0	0	0	0	0
PYRIDABEN	0	0	0	0	0	0	0	0	0	0	0	0	0	0	0	0	0	0	0	0	0	0	0	0	0	0	0
PYRIDATE	0	0	0	0	0	11.9	0	0	0	0	0	0	0	0	0	0	0	0	0	0	0	0	0	0	0	0	0
PYRIMETHANIL	0	0	0	0	0	0	0	0	0	0	0	0	0	0	0	0	0	0	0	0	0	0	0	0	0	0	0
PYRIOFENONE	0	0	0	0	0	0	0	0	0	0	0	0	0	0	0	0	0	0	0	0	0	0	0	0	0	0	0
PYRIPROXYFEN	0	0	0	0	0	0	0	0	0	0	0	0	0	0	0	0	0	0	0	0	0	0	0	0	0	0	0
PYRITHIOBAC-SODIUM	0	0	0	0	0	0	0	0	0	0	0	0	0	0	0	0	0	0	0	0	0	0	0	0	0	0	0
PYROXASULFONE	0	0	0	0	0	0	0	0	0	0	0	0	0	0	0	0	0	0	0	0	0	0	0	0	0	0	0
PYROXSULAM	0	0	0	0	0	0	0	0	0	0	0	0	0	0	0	0	0	0	0	0	0	0	0	0	0	0	0
QUINOXYFEN	0	0	0	0	0	0	0	0	0	0	0	0	0	0	0	0	0	0	0	0	0	0	0	0	0	0	0
QUINTOZENE	4910.8	0	0	0	0	0	0	0	0	0	0	0	0	0	0	0	0	0	0	0	0	0	0	0	0	0	0
RESMETHRIN	0	0	0	0	0	0	0	0	0	0	0	0	0	0	0	0	0	0	0	0	0	0	0	0	0	0	0
ROTENONE	0	0	0	0	0	0	0	0	0	0	0	0	0	0	0	0	0	0	0	0	0	0	0	0	0	0	0
RYANODINE	0	0	0	0	0	0	0	0	0	0	0	0	0	0	0	0	0	0	0	0	0	0	0	0	0	0	0
SABADILLA	0	0	0	0	0	0	0	0	0	0	0	0	0	0	0	0	0	0	0	0	0	0	0	0	0	0	0
SEDAXANE	0	0	0	0	0	0	0	0	0	0	0	0	0	0	0	0	0	0	0	0	0	0	0	0	0	0	0
SILICATES	0	0	0	0	0	0	0	0	0	0	0	0	0	0	0	0	0	0	0	0	0	0	0	0	0	0	0
SIMAZINE	0	0	0	0	0	0	0	0	0	0	0	0	0	0	0	0	0	0	0	0	0	0	0	0	2.1	0	0
SODIUM ARSENITE	0	0	0	0	0	0	0	0	0	0	0	0	0	0	0	0	0	0	0	0	0	0	0	0	0	0	0
SODIUM METABORATE	0	0	0	0	0	0	0	0	0	0	0	0	0	0	0	0	0	0	0	0	0	0	0	0	0	0	0
SPINOSYN	0	0	0	0	0	0	0	0	0	0	0	0	0	0	0	0	0	0	0	0	0	0	0	0	0	0	0
SPIRODICLOFEN	0	0	0	0	0	0	0	0	0	0	0	0	0	0	0	0	0	0	0	0	0	0	0	0	0	0	0
SPIROMESIFEN	0	0	0	0	0	0	0	0	0	0	0	0	0	0	0	0	0	0	0	0	110	0	0	0	0	0	0
SPIROTETRAMAT	0	0	0	0	0	0	0	0	0	0	0	0	0	0	0	0	0	0	0	0	0	0	0	0	0	0	0
STREPTOMYCIN	0	0	0	0	0	0	0	0	0	0	0	0	0	0	0	0	0	0	0	0	0	0	0	0	0	0	0
SUCROSE OCTANOATE	0	0	0	0	0	0	0	0	0	0	0	0	0	0	0	0	0	0	0	0	0	0	0	0	0	0	0
SULFALLATE	0	0	0	0	0	0	0	0	0	0	0	0	0	0	0	0	0	0	0	0	0	0	0	0	0	0	0
SULFCARBAMIDE	24.9	15	2.6	12.7	1.7	2.5	3.4	57.7	5.7	0	0	0	0	0	0	0	0	0	0	0	0	0	0	0	0	0	0
SULFENTRAZONE	0	0	0	0	0	0	0	0	0	0	0	0	0	2331.65	0	0	0	0	0	0	0	0	0	0	0	0	0
SULFOMETURON	0	0	0	0	0	0	0	0	0	0	0	0	0	0	0	0	0	0	0	0	0	0	0	0	0	0	0
SULFOSATE	0	0	0	0	0	0	0	20057.8	24617.5	33638.6	52462.1	31044.1	46667.9	97266.6	0	0	0	0	0	0	0	0	0	0	0	0	0
SULFOSULFURON	0	0	0	0	0	0	0	0	0	0	0	0	0	0	0	0	0	0	0	0	0	0	0	0	0	0	0
SULFOXAFLOR	0	0	0	0	0	0	0	0	0	0	0	0	0	0	0	0	0	0	0	0	0	0	0	0	0	0	0
SULFUR	1207	0	0	1670.6	22396.3	4529.2	158.4	0	1492.8	0	0	0	0	0	0	0	0	0	0	0	63306	0	0	0	0	0	0
SULFURIC ACID	0	0	0	0	0	0	0	0	0	0	0	0	0	0	0	0	0	0	0	0	0	0	0	0	0	0	0
SULPROFOS	0	0	0	0	0	0	0	0	0	0	0	0	0	0	0	0	0	0	0	0	0	0	0	0	0	0	0
TCA	0	0	0	0	0	0	0	0	0	0	0	0	0	0	0	0	0	0	0	0	0	0	0	0	0	0	0
TCMTB	0	0	0	0	0	0	0	0	0	0	0	0	0	0	0	0	0	0	0	0	0	0	0	0	0	0	0
TEBUCONAZOLE	0	0	0	0	0	0	0	0	0	0	0	0	0	0	0	40.8	0	0	0	0	0	347.85	1659.2	0	0	0	0
TEBUFENOZIDE	0	0	0	0	0	0	0	0	2507.15	0	0	0	1174.75	0	0	0	0	0	0	0	0	0	0	0	0	0	0
TEBUPIRIMPHOS	0	0	0	0	0	0	0	0	0	0	0	0	0	58.55	0	0	0	0	0	0	0	0	0	0	0	0	0
TEBUTHIURON	0	0	0	0	0	0	1.5	0	0	0	0	0	0	0	0	0	0	0	0	0	0	0	0	0	0	0	0
TEFLUTHRIN	0	0	0	0	0	0	0	0	0	0	0	0	0	0	0	0	0	0	0	0	0	0	0	0	0	0	0
TEMBOTRIONE	0	0	0	0	0	0	0	0	0	0	0	0	0	0	0	0	0	0	0	0	0	0	0	0	0	0	0
TEMEPHOS	0	0	0	0	0	0	0	0	0	0	0	0	0	0	0	0	0	0	0	0	0	0	0	0	0	0	0
TERBACIL	0	0	0	0	0	0	0	0	0	0	0	0	0	0	0	0	0	0	0	0	0	0	0	0	0	0	0
TERBUFOS	0	0	0	0	0	0	0	0	0	0	0	0	0	0	0	0	0	0	0	0	0	0	0	0	0	0	0
TERBUTRYN	0	0	0	0	0	0	0	0	0	0	0	0	0	0	0	0	0	0	0	0	0	0	0	0	0	0	0
TETRABOROHYDRATE	0	0	0	0	0	0	0	0	0	0	0	0	0	0	0	0	0	0	0	0	0	0	0	0	0	0	0
TETRACONAZOLE	0	0	0	0	0	0	0	0	0	0	0	0	0	0	0	0	0	0	0	0	0	0	86.15	0	0	0	0
TETRAOXOSULFATE	0	0	0	0	0	0	0	0	0	0	0	0	0	0	0	0	0	0	0	0	0	0	0	0	0	0	0
TETRATHIOCARBONATE	0	0	0	0	0	0	0	0	0	0	0	0	0	0	0	0	0	0	0	0	0	0	0	0	0	0	0
THIABENDAZOLE	0	0	0	0	0	0	0	0	0	0	0	0	0	0	0	0	0	0	0	0	0	0	0	0	0	0	0
THIACLOPRID	0	0	0	0	0	0	0	0	0	0	0	0	0	0	0	0	0	0	0	0	0	0	0	0	0	0	0
THIAMETHOXAM	0	0	0	0	0	0	0	0	0	0	0	0	0	0	0	0	0	0	0	0	0	0	0	0	0	0	0
THIAZOPYR	0	0	0	0	0	0	0	0	0	0	0	0	0	0	0	0	0	0	0	0	0	0	0	0	0	0	0
THIDIAZURON	0	0	0	0	0	0	0	0	0	0	0	0	0	0	0	0	0	0	0	0	0	0	0	0	0	0	0
THIENCARBAZONE-METHYL	0	0	0	0	0	0	0	0	0	0	0	0	0	0	0	0	0	0	0	0	0	0	0	0	0	0	0
THIODICARB	0	0	0	0	0	0	0	0	0	0	0	0	0	0	0	0	0	0	0	0	0	0	0	0	0	0	0
THIOPHANATE-METHYL	0	0	8324.8	1722.05	5160.95	582.55	0	0	0	0	0	0	0	1954.45	0	0	0	0	0	0	0	0	0	0	0	0	0
THIRAM	0	0	0	0	0	0	0	0	0	0	0	0	0	0	0	0	0	0	0	0	0	0	0	0	0	0	0
TOLCLOFOS-METHYL	0	0	0	0	0	0	0	0	0	0	0	0	0	0	0	0	0	0	0	0	0	0	0	0	0	0	0
TOLFENPYRAD	0	0	0	0	0	0	0	0	0	0	0	0	0	0	0	0	0	0	0	0	0	0	0	0	0	0	0
TOPRAMEZONE	0	0	0	0	0	0	0	0	0	0	0	0	0	0	0	0	0	0	0	0	0	0	0	0	0	0	0
TRALKOXYDIM	0	0	0	0	0	0	0	0	0	0	0	0	0	0	0	0	0	0	0	0	0	0	0	0	0	0	0
TRALOMETHRIN	0	0	0	0	0	0	0	0	0	0	0	0	0	0	0	0	0	0	0	0	0	0	0	0	0	0	0
TRI-ALLATE	0	0	0	0	0	0	0	0	0	0	0	0	0	0	0	0	0	0	0	0	0	0	0	0	0	0	0
TRIADIMEFON	0	0	0	0	0	0	0	0	0	0	0	0	0	0	0	0	0	0	0	0	0	0	0	0	0	0	0
TRIADIMENOL	0	0	0	0	0	0	0	0	0	0	0	0	0	0	0	0	0	0	0	0	0	0	0	0	0	0	0
TRIASULFURON	0	0	0	0	0	0	0	0	0	0	0	0	0	0	0	0	0	0	0	0	0	0	0	0	0	0	0
TRIAZAMATE	0	0	0	0	0	0	0	0	0	0	0	0	0	0	0	0	0	0	0	0	0	0	0	0	0	0	0
TRIBUFOS	0	5724.45	0	0	0	10290.8	0	0	0	0	0	0	0	0	0	0	0	0	0	0	0	0	0	0	0	0	0
TRICHLORFON	0	0	0	0	0	0	0	0	0	0	0	0	0	0	0	0	0	0	0	0	0	0	0	0	0	0	0
TRIDIPHANE	0	0	0	0	0	0	0	0	0	0	0	0	0	0	0	0	0	0	0	0	0	0	0	0	0	0	0
TRIFLOXYSULFURON	0	0	0	0	0	0	0	0	0	0	0	0	0	0	0	0	0	0	0	0	0	13.55	0	0	0	0	0
TRIFLUMIZOLE	0	0	0	0	0	0	0	0	0	0	0	0	0	0	0	0	0	0	0	0	0	0	0	0	0	0	0
TRIFLURALIN	5339.95	4413.4	3486.85	1081.15	1870.65	5216.25	0	0	0	37.2	48.15	59.1	68.65	78.2	39.5	0.8	0	0	0	0	0	0	0	0	0	0	0
TRIFLUSULFURON	0	0	0	0	0	0	0	0	0	0	0	0	0	0	0	0	0	0	0	0	0	0	0	0	0	0	0
TRIFORINE	0	0	0	0	0	0	0	0	0	0	0	0	0	0	0	0	0	0	0	0	0	0	0	0	0	0	0
TRIMETHACARB	0	0	0	0	0	0	0	0	0	0	0	0	0	0	0	0	0	0	0	0	0	0	0	0	0	0	0
TRINEXAPAC	0	0	0	0	0	0	0	0	0	0	0	0	0	0	0	0	0	0	0	0	0	0	0	0	0	0	0
TRITICONAZOLE	0	0	0	0	0	0	0	0	0	0	0	0	0	0	0	0	0	0	0	0	0	0	0	0	0	0	0
UNICONAZOLE	0	0	0	0	0	0	0	0	0	0	0	0	0	0	0	0	0	0	0	0	0	0	0	0	0	0	0
VERNOLATE	0	0	0	0	0	0	0	0	0	0	0	0	0	0	0	0	0	0	0	0	0	0	0	0	0	0	0
VINCLOZOLIN	0	3298.05	0	0	0	0	0	0	0	0	0	0	0	0	0	0	0	0	0	0	0	0	0	0	0	0	0
ZINEB	0	0	0	0	0	0	0	0	0	0	0	0	0	0	0	0	0	0	0	0	0	0	0	0	0	0	0
ZIRAM	0	0	0	0	0	0	82.7	0	0	0	0	0	0	0	0	0	0	0	0	0	0	0	0	0	0	0	0
ZOXAMIDE	0	0	0	0	0	0	0	0	0	0	0	0	0	0	0	0	0	0	0	0	0	0	0	0	0	0	0

## Sheet: Aggregated Orchard and Grapes
Data in [kg]	1992	1993	1994	1995	1996	1997	1998	1999	2000	2001	2002	2003	2004	2005	2006	2007	2008	2009	2010	2011	2012	2013	2014	2015	2016	2017	2018
TOTAL	7.59245e+07	7.76548e+07	7.93606e+07	8.894e+07	8.41349e+07	9.81116e+07	1.03429e+08	1.17485e+08	9.85819e+07	8.87294e+07	9.32401e+07	9.1398e+07	9.2801e+07	9.6033e+07	8.07642e+07	7.6377e+07	6.85484e+07	6.45429e+07	6.64224e+07	7.38636e+07	6.8546e+07	7.01957e+07	6.28028e+07	7.14e+07	6.37061e+07	6.41787e+07	6.34488e+07
SULFUR	23867074	2.90989e+07	2.76976e+07	2.80052e+07	2.49259e+07	2.71383e+07	3.33183e+07	2.99225e+07	2.66181e+07	2.29764e+07	2.41744e+07	2.29592e+07	2.33955e+07	2.63716e+07	1.96555e+07	1.90908e+07	1.67151e+07	1.65206e+07	18640086	2.15712e+07	1.9883e+07	1.89004e+07	1.98779e+07	2.02045e+07	2.00713e+07	2.00955e+07	2.14933e+07
PETROLEUM OIL	1.87206e+07	1.78249e+07	2.16242e+07	2.91957e+07	2.63691e+07	3.67903e+07	3.47794e+07	5.04047e+07	3.79312e+07	3.38123e+07	4.06453e+07	4.09016e+07	40962877	4.16924e+07	3.34686e+07	3.12837e+07	2.83494e+07	2.56128e+07	2.39225e+07	2.77425e+07	2.54329e+07	2.67723e+07	1.98461e+07	2.49019e+07	1.7944e+07	1.88489e+07	1.63452e+07
GLYPHOSATE	1896161	2.0738e+06	2.26046e+06	2.64661e+06	2.58083e+06	2.70527e+06	3.02566e+06	3637303	3.64692e+06	3.45091e+06	3.60006e+06	3.64842e+06	3.86972e+06	3.88162e+06	4.19054e+06	3.85536e+06	3.6181e+06	3.63975e+06	4.01923e+06	3.95351e+06	4.02873e+06	4.46195e+06	4.10323e+06	4.40346e+06	4.32517e+06	3.91711e+06	3.90379e+06
DICHLOROPROPENE	145900	581452	481383	91235.7	390316	395204	427125	1.11242e+06	1.69488e+06	898084	2.30238e+06	1.3144e+06	2.00611e+06	2.06197e+06	1.68387e+06	1.94594e+06	1.49953e+06	1.28408e+06	1.72225e+06	2.37309e+06	1.58206e+06	1.44122e+06	1.63447e+06	2.86808e+06	2.90732e+06	2.68973e+06	3.10352e+06
CALCIUM POLYSULFIDE	247854	436278	261593	367546	445946	543628	1.10566e+06	1.12399e+06	541876	736415	794426	806718	857627	725040	1.02124e+06	1.09554e+06	722509	892021	839123	936908	1.35333e+06	1.18061e+06	950109	1.4981e+06	1.43954e+06	1.53015e+06	1.77103e+06
COPPER HYDROXIDE	1.88925e+06	2.29944e+06	2.47056e+06	3.05277e+06	3.0456e+06	3.67437e+06	3.38698e+06	3.36228e+06	2.85888e+06	2.62114e+06	2.30266e+06	2.53363e+06	1.88014e+06	2.68391e+06	2.59052e+06	2.34314e+06	1.68319e+06	1.45984e+06	1.91125e+06	1.70417e+06	1.70029e+06	1.89252e+06	1.57222e+06	1.626e+06	1.6914e+06	1.72673e+06	1.64534e+06
CAPTAN	1.58935e+06	1.64296e+06	1.7921e+06	1.43435e+06	1.68313e+06	1.87714e+06	1.84836e+06	1.50093e+06	1.46485e+06	1.10921e+06	1.11062e+06	1.22801e+06	1.42544e+06	1.36663e+06	1178361	1.08218e+06	1.10802e+06	1.34486e+06	1.1215e+06	1.42384e+06	1.04515e+06	1.44007e+06	1.35816e+06	1.35326e+06	1.14475e+06	1.1418e+06	1.19965e+06
MANCOZEB	1.14892e+06	648888	1.13477e+06	845298	1.1659e+06	1.00129e+06	940025	891442	803210	871240	810132	1.04145e+06	888199	867384	1.11988e+06	756009	924635	947737	1.16652e+06	1.28855e+06	1.17878e+06	1.2654e+06	1.29509e+06	1.05285e+06	1.06796e+06	1.17802e+06	1.03872e+06
GLUFOSINATE	0	0	0	0	0	1858.55	1188.05	274.5	1561.95	3906.35	3401.1	7395.1	11849.8	13978.5	46201.7	60335.5	164601	214511	288257	333650	116481	61027.7	68107.6	314826	470891	602099	826290
PARAQUAT	411617	428906	382336	505444	417680	506017	499517	446546	445905	397385	436296	426390	438316	441853	402005	401599	331966	340767	331536	323704	433881	423566	503986	576250	635545	646404	721752
PENDIMETHALIN	45711.7	19099.8	20607.7	23021.9	43572.9	68838.9	110090	41705.8	51164.4	51621.7	67534.5	50917.2	48382.2	80942.7	241475	487787	557232	669466	659800	709063	591967	642265	541288	819229	762379	689190	717752
CHLORPYRIFOS	1.01299e+06	1.11985e+06	946727	906932	1.14699e+06	1.16042e+06	1.08897e+06	1.03512e+06	1.13064e+06	970907	866312	795944	955831	1.00585e+06	1.04801e+06	1.07566e+06	942486	862046	822397	808908	726768	945436	851876	893334	685863	653310	551907
ZIRAM	1.14663e+06	930332	757609	1.15134e+06	1.21422e+06	970071	1.25627e+06	1.08717e+06	840664	654253	650998	760666	751310	878288	1.01717e+06	857190	829241	587816	814270	684126	701050	579714	702768	573910	601208	606762	550485
CHLOROTHALONIL	292728	245385	245986	217035	146502	223119	249385	281389	267830	289376	318740	321458	310687	322478	437147	278803	359996	300355	486043	524810	587438	607913	580304	482613	591167	670914	544688
COPPER SULFATE TRIBASIC	300728	348764	304968	294403	334774	426822	383505	330556	327884	287342	395958	435266	476484	499151	529708	387209	437371	362892	492616	669540	461798	446538	438540	571238	573205	621895	541784
PETROLEUM DISTILLATE	25511.8	560410	325662	30486	29029.3	36603	335110	866116	3.25777e+06	6.36324e+06	1.52769e+06	2.13648e+06	2.86611e+06	1.69171e+06	1.33696e+06	1.41643e+06	1.21256e+06	503020	613437	624794	568286	580464	581464	713053	731030	750378	492131
CHLOROPICRIN	104294	118763	113237	152512	128433	129390	190900	329735	454854	224699	578446	153680	176035	174534	214792	220022	196574	183845	149480	175466	172014	197885	198337	293543	340449	348753	391275
COPPER SULFATE	743577	904141	1.01099e+06	1.31864e+06	799484	576871	1.74047e+06	920495	850055	606545	417211	408513	401211	337847	478069	250383	248178	309887	283031	289126	725896	340115	376155	422212	380637	575067	366742
PHOSMET	570494	389338	399934	427356	548664	643347	598846	821089	821386	795167	729518	796709	928755	911046	767240	624040	551629	514881	524561	539644	338312	580495	345881	434053	302667	296250	346639
CYANAMIDE	51883.2	82246	86628.3	66159.8	64757.3	85191.7	51439.4	119214	88766.4	124358	88704.1	102401	124396	110186	104245	116780	98774.6	97428.2	126719	146625	179368	209751	228652	263000	250126	282130	321102
OXYFLUORFEN	128150	139992	127028	127836	155563	180080	203240	226580	205572	160676	169448	184703	247701	234077	271852	260650	268795	251515	217915	307155	272406	301826	279418	337486	342347	296391	318096
PHOSPHORIC ACID	56462.2	50872.8	58187.2	48494.2	45258.2	44786	37697	35954.7	24806.5	18684.6	42699.8	33508.9	106974	48711.8	99906.1	67846	109353	82155.4	65277.7	48865.2	124658	75699.7	75270.6	72712.6	137498	219258	310134
METHOXYFENOZIDE	0	0	0	0	0	0	0	0	0	16753.5	10787.6	13566.5	41789.8	70196.2	76495.1	77015.8	73474.9	60765.3	73767.2	68254.6	84465.9	128077	148575	160280	160527	186898	267166
METHYL BROMIDE	7.53847e+06	2.99649e+06	2.8669e+06	2.83516e+06	3.66285e+06	2.92732e+06	2.39235e+06	4.08478e+06	2.18617e+06	809373	894790	730298	745273	730842	639896	535540	510102	439902	317672	290828	421631	479598	334110	292463	313938	291486	244040
COPPER OXYCHLORIDE	6591.6	17191.1	2414.9	5381.3	16993.5	22060.5	60188.4	22780.5	26822	66116.6	106462	61992.2	54869.4	47719.3	55039	31154.3	26125.2	21133.6	28142.5	64423.4	84043.4	137123	107223	183007	159578	196186	204571
DODINE	116200	96833	145229	79444.6	97270.6	62394.7	89155.2	59617.3	57793.6	52801.1	34950.7	137024	61866.5	116432	61815.2	42847.5	56086.7	100468	109661	65757.8	105793	147819	169026	220004	165349	208346	203471
2,4-D	169865	190900	211274	186769	146277	255812	169577	170930	230044	204919	285499	269100	301686	326579	280801	266371	245167	278300	297735	248708	296654	331881	280529	278981	317073	222351	203285
THIOPHANATE-METHYL	98675.4	83488.3	93483.7	106249	90349.1	114270	83227.5	68362.1	63717.1	59442.9	76763.6	110697	152259	139900	105243	92960.6	92277	118713	126738	99564.8	98689.9	94962.9	134146	140429	105329	107188	197682
POTASSIUM BICARBONATE	0	0	0	0	0	0	28772.7	36344.3	48546.5	48448.1	81524.4	131307	68180.2	173900	78093	64982.2	45138.8	93136.2	132157	172159	134567	125219	95313.8	164964	220882	316308	185667
DIURON	837048	971462	1.01268e+06	903085	998340	1.3449e+06	1.25375e+06	1.57075e+06	1.03552e+06	973076	1.02126e+06	1.08757e+06	1.18197e+06	1.0412e+06	908321	595565	815739	841453	730869	614370	396306	544844	297040	347197	360929	168098	184787
CUPROUS OXIDE	67511.8	128631	108484	141099	135038	108076	126617	145430	96855.6	83860.7	96164.4	129751	208053	229662	179576	131477	134291	248811	156403	425904	256226	204655	214492	420861	164116	133284	176772
CARBARYL	577989	593173	820152	1.06954e+06	745166	767506	536981	557019	489101	509799	385229	386318	401038	449958	364729	394558	413496	422328	384637	371461	226006	330178	277038	230977	260923	194249	172570
IMIDACLOPRID	0	0	1078.75	11236.9	20015	53321	42928.7	23800.5	20343	24007.4	24052	41914.2	29881.8	28971.9	55454.1	129174	70712.9	74858.5	95324.9	121234	119079	152546	126574	163472	152084	147972	149005
BUPROFEZIN	0	0	0	0	0	423.5	3217.8	9834.1	0	0	6028.35	10148.6	10717.9	15382.7	38242.1	40977.5	37688.4	40378.2	47294.1	43186.7	42716.9	63029.6	82593.2	87583.3	106918	116485	139667
CRYOLITE	1.61933e+06	1.23994e+06	1.16425e+06	1.1061e+06	1.1358e+06	1.16136e+06	1.08063e+06	948710	850847	555457	474984	372834	367708	268696	283349	285610	225098	204230	198323	200996	201662	221450	197230	144781	139372	121538	131361
ORYZALIN	391747	452157	392008	453076	314400	503363	565752	387113	226731	92235.4	110655	187228	299373	345551	397308	303049	299138	292361	328338	393335	453592	267794	274848	279281	128672	168832	129878
SIMAZINE	1.102e+06	1.12992e+06	1.18978e+06	1.0898e+06	1.19158e+06	1.67935e+06	1.6748e+06	1.158e+06	1.33007e+06	1.18394e+06	1.22827e+06	1.16593e+06	1.18574e+06	1.05204e+06	883969	883268	755607	633781	628526	538897	342678	372279	365019	243228	213654	179136	126891
BIFENAZATE	0	0	0	0	0	0	0	0	1	45.1	14057.1	24436.3	30179.4	35778.3	33536.8	35811.2	35394.8	32336.4	30138.8	29167.9	42807.5	64866.9	40818.5	55733.1	64869.2	105491	109162
BIFENTHRIN	66	18.25	0.2	220.9	59.4	107.1	65.1	1506.5	489.2	226.7	232.7	300	346.2	1017.8	3460.75	7629.78	10659.8	12493.4	89889.2	36767.7	49946	58303.2	67155.9	77466.3	88135.9	97988.3	104886
CYPRODINIL	0	0	0	0	0	0	25954.8	65401.8	50566.3	45621.7	54121	56771.1	54726.1	67058.6	55637.2	64699.1	54228	57922	63789.6	93313.4	83446.9	80842.2	81658.1	79855	91787.6	105792	100881
AZOXYSTROBIN	0	0	0	0	0	12056.9	45832.5	46068.7	60278.3	47944	44866	38264.8	35540.2	48770.9	38336.4	25313.5	23135	16256.5	25575.4	39093.6	38593.5	35282	36735.1	47305.4	59922.9	94950.2	93441.1
MALATHION	123880	242888	141402	198892	182726	283134	216390	214202	136814	157137	130304	135774	151673	85908.4	99501.1	105824	128103	69925.8	113804	106113	147785	161185	148580	135565	200470	84082.7	84374.2
NORFLURAZON	433505	319383	507153	614204	706945	685786	482285	602255	416451	494228	368552	400761	322957	279007	223396	191408	163855	308648	237798	147613	97323.7	112552	69585.3	92202.6	67679.7	60047.3	80013
PYRACLOSTROBIN	0	0	0	0	0	0	0	0	0	0	0	6289.45	28289.6	55576.5	52392.4	57414.5	56313.4	36463.8	66408.4	59884.9	65320.6	74251	71776.5	79775.2	96193.9	75300.3	78586.2
FERBAM	133380	56946.3	71032.3	138987	34356.7	104952	43757	57799.2	53150.7	74650.8	60100	62866.8	61054	47032.8	23801.6	11864.6	7173.5	36344.3	19836.2	17197.2	5307.2	9508.12	13709	25522.4	12611.9	8828.45	77720.7
CHLORANTRANILIPROLE	0	0	0	0	0	0	0	0	0	0	0	0	0	0	0	0	3575.5	12173.5	22114.9	21702.1	26782.1	40065.1	48464	48828.9	54961.3	58014.6	77352.3
ETHEPHON	17758.7	18962.3	25313.6	32257.2	41658.6	29106.9	30029.7	30859.9	24743.5	29236.8	29077.7	34023.2	37626.7	34344.2	40319.7	36145.2	34107.4	30266	41244.8	47811.3	54099.3	49608.7	59577.3	62246.1	58197.6	64685.3	74980.4
PROPICONAZOLE	20036.4	20590.8	22619.4	27808.1	14033.3	33153.1	47718.2	37671.5	30075.3	29329.1	30697.1	34295.8	27749.1	34860.5	25220.1	23073.3	31972.1	38890.4	47842.1	52158.6	43708.1	46120.9	52185.5	50060.1	58508.1	77140.2	73321.1
FENTIN	162165	148131	120452	139118	127771	170506	101430	111016	110210	118381	119057	105968	76001.6	71964.6	87182.9	72303.1	69209.6	75494.5	74220.1	61672.6	57012.1	91097.8	94524.1	112393	86490.7	85266.9	63938.8
FLUOPYRAM	0	0	0	0	0	0	0	0	0	0	0	0	0	0	0	0	0	0	0	0	5622.45	11271.6	26997.5	31547.5	41867.3	46921.5	63234.5
METIRAM	101916	350066	446672	516193	436231	552139	304057	584162	375850	322805	413401	245039	361284	380168	167905	363914	208896	147834	140673	78145.1	178488	70717.9	78505.4	204106	92373.3	48712.1	61537.6
SPIROTETRAMAT	0	0	0	0	0	0	0	0	0	0	0	0	0	0	0	0	213.6	4292.75	4932.52	14404.9	22716.4	24303	33265.9	57878.9	56730.5	63392.6	59399
BOSCALID	0	0	0	0	0	0	0	0	0	0	0	0.6	34021.2	77102.1	90043.8	81132.7	85244.4	62633.8	103386	98392.9	103428	108871	96472.4	94437.7	98521.2	75073.8	57345.5
TRIFLOXYSTROBIN	0	0	0	0	0	0	0	1.1	25133.8	17798.6	25246.5	23641.5	26644.9	29106.9	26964.1	22137.2	28219.2	32078	33499	33618.4	33124.4	44424.4	44506.2	48100	53619.1	55584	54822.4
FLUMIOXAZIN	0	0	0	0	0	0	0	0	0	0	0	0	2.5	14761.8	24472.8	35631	34043.5	31941.3	32670.9	33454.6	28867.1	28515.6	24270.7	32752.9	44156.1	32202.9	54398.1
SPIRODICLOFEN	0	0	0	0	0	0	0	0	0	0	0	0	0	2018.05	18609.7	30702.5	34109	41086.5	48000.4	40713.3	35649.4	48011.4	50273.3	49305.3	46613.6	48423.9	52073.7
TEBUCONAZOLE	0	0	0	0	0	8394.05	16374.7	22017.8	21903.2	23785.6	22815.4	27637.2	26681.6	26538.7	22545.1	24228.2	21037.6	23375.5	26309.4	45156.4	31753.4	37456.2	46493.6	59541.5	51594.1	56809.7	51910.8
FENPROPATHRIN	133.9	0	0	0	0	15.9	141.5	34.8	4820.95	21228.9	21763.6	23621.3	27279.7	28503.4	25697.7	54928.7	55037.8	42559	31950.7	39875.6	47105.1	54271.5	71353.2	85131.8	77620.4	50656.6	47979.2
PROPARGITE	693412	508293	583733	497662	447898	532944	359721	546549	353903	339174	252283	260037	224134	227677	162479	132568	92132.8	75046.3	50202.4	26945.8	45061.5	73914.4	75420.7	64007.6	50848.3	52471.3	45770.5
SPINETORAM	0	0	0	0	0	0	0	0	0	0	0	0	0	0	0	0	14601.7	17087.6	21948.7	20010	21685.9	34378.6	37031.2	42021.4	41517.5	41001.7	42676
TRIFLUMIZOLE	0	0	0	6138.25	26603.2	51085.9	46581.2	45088.4	32349.3	37402.6	32391	41342.4	32860.3	36715.9	36140.2	33021.1	39478.1	55707.5	54081.7	45501.5	48047.3	62403.3	53535.3	53810.1	48671.4	46358.9	42056
MEFENOXAM	0	0	0	0	0	2481.5	25232.5	26019.2	33188.7	14645.1	26146.9	16721.8	28263.2	15684.8	13327.8	22035.4	10240.2	6545.35	7558.75	19125.9	29557.5	52881.5	28451.4	14287.1	24752.4	25526.5	41517.6
METAM	87652.2	214865	131102	690856	1.06204e+06	238949	213939	184870	210969	158044	190394	621235	250021	227890	313622	238026	112819	208543	143060	135782	164628	106795	71946.9	61906.2	42612.2	21797	41199.2
METAM POTASSIUM	0	0	0	0	0	0	0	0	19869.5	49060.5	13307.3	4126.5	0	0	5583.2	2311.2	12266.6	13972.6	27240.2	36087.1	49877.5	49641.5	60479.2	91123	66598.5	31758.7	40602.5
PYRIMETHANIL	0	0	0	0	0	0	0	0	0	0	0	0	0	2909.65	14861.5	19687.2	25676.6	17715.8	16424.1	20303.5	21003.2	25313.6	37494.6	29132	29631.4	34558.1	40232.7
IPRODIONE	142811	250088	244369	216571	184940	140704	216209	150993	132362	94061.8	72238.4	90946.9	77847.4	85409.3	93961.5	79207.2	72003.9	80641.7	122276	124962	115755	97585.6	93821.2	88184.4	118201	99332.2	38825.6
DIFENOCONAZOLE	0	0	0	0	0	0	0	0	0.9	1.1	1.2	1.3	0	0	0	0	1028.8	2991.7	6303.45	18708.2	22441.1	21865.2	21431.5	28707.5	29342.2	39173.1	38518.8
STREPTOMYCIN	11719.1	11053.6	10772.8	8911.3	29447.4	16602.4	17856.2	9372.9	12072	9521.25	8746.6	12987.2	10498.4	24311	19630.9	23120.6	9801.62	12594.4	13850.6	15344.4	12615.7	22504.4	18151.9	18804	34445.7	31211.7	37693.6
PENTHIOPYRAD	0	0	0	0	0	0	0	0	0	0	0	0	0	0	0	0	0	0	0	0	10119.5	28682.2	35160	31689.2	26402	33595.2	35808.9
BROMACIL	686183	808745	551924	609834	501585	478557	645400	457297	450266	298433	286292	244948	183281	191158	201776	104524	120632	128249	177579	85302.7	83022.8	50037.8	64009.8	14189.6	110444	3977.8	33034.8
MYCLOBUTANIL	125310	140875	85304.1	90234.4	86493.8	85384.6	121748	69944	76898.9	79927.3	64872.8	69282.1	51774.8	49266.8	41988.7	36783.1	34422.4	32846.2	36366.4	41293.2	34803.6	34953.2	36875.2	31688.1	34766.2	31851.8	32960.2
SILICATES	0	15.9	214.6	2184.9	1390.8	772.6	2494.6	3035.5	1382	675.8	29.8	218.5	6598.8	10.4	519.6	22.9	376.6	1344.9	20.9	3.6	19.6	14	0.2	0.4	21.7	16284.3	32546.9
DIFLUBENZURON	372.9	0.6	673.7	5777.7	4772.55	11784.9	7613.55	7709.65	8082.9	12189.5	5343.12	6026.2	5728.28	9383.8	11988.8	21493	23788.2	22767	30134.6	26670.5	24645.6	27956.3	29474.4	37047.5	22485.8	28754.7	32008.6
ACETAMIPRID	0	0	0	0	0	0	0	0	0	0	2205.95	11306	11048	12879.5	15868.7	16298.8	15666.5	16004.8	17425.1	15537.3	20014.3	18947.1	22564.8	29319	26631.4	28983	31867.5
FOSETYL	42253.4	57368.8	54716.2	54853.5	147268	98123.6	147035	92377.4	133969	66628.6	40467.3	31085.5	21071.1	20108.2	37454	39238.2	26520.2	16657.2	30546.7	50310.9	37904.4	81378.5	77216.5	48142.8	44431.4	14611.3	29671.7
HYDROGEN PEROXIDE	0	0	0	0	0	0	0	0	14.5	205.9	6020.25	15380.5	279.9	780.8	5933.2	7295.55	15404.2	25829.1	6727.35	18412.5	10538.5	56284.4	38802	14979.6	15413	23413	29175
FLUXAPYROXAD	0	0	0	0	0	0	0	0	0	0	0	0	0	0	0	0	0	0	0	0	0	3597.25	7501.1	18283.9	21899.1	26022.2	28997.6
CYHALOTHRIN-LAMBDA	0	0	0	0	145.5	0	0	0	362.5	77.925	21.95	2389.9	2929.55	2891.85	3512.03	4324.95	4642.2	8797.2	8846.85	11922.1	11910	16392.1	14525.2	17787.1	16501.7	23978.2	28637.1
HEXYTHIAZOX	0	0	0	94.4	3157.65	2294.6	1653.8	2672.5	1972.97	1521.35	3115.07	3976.58	6062.93	7076.82	9569.1	9799.25	10790.6	11720.9	13253.5	11084.7	14145.3	22885.5	23488.2	24404.2	17467.5	23345	28074
INDAZIFLAM	0	0	0	0	0	0	0	0	0	0	0	0	0	0	0	0	0	0	0	2851.55	13832.1	20864.2	26632.6	28804.6	25713.1	24425	28028.7
CYFLUMETOFEN	0	0	0	0	0	0	0	0	0	0	0	0	0	0	0	0	0	0	0	0	0	0	139.15	16082	28783.5	25564	27171.2
ETOXAZOLE	0	0	0	0	0	0	0	0	0	0	0	0	1284	1494.3	3639.35	8496.5	9269	13533.7	11660.3	10862.6	14986.3	20948.9	28479.4	29098.4	27226.7	32510.4	26993.1
CYANTRANILIPROLE	0	0	0	0	0	0	0	0	0	0	0	0	0	0	0	0	0	0	0	0	0	0	181.1	4177.8	7309.9	11831.6	26939
ABAMECTIN	2085.55	1907.53	2599.3	3116.2	3406	3581.65	4523.05	3357.1	3997.27	3504.4	3449.55	3223.5	3207	3925.15	5218.85	6196.95	6901.25	8282.05	10505.9	13702.6	16623.7	20436.1	19017.6	19629.5	22303.3	24694.3	26427.2
OXYTETRACYCLINE	5718.7	6757.77	11765.8	11441.5	15105.1	8719.9	8670.77	7418.95	9101.5	9170.25	8495.7	8109.7	11945.9	11704.5	9464.9	9292.45	12902	10670.7	12331.2	18219.1	20920.8	18335.4	19962.8	12699.7	39241.7	44413.2	25897.6
FENHEXAMID	0	0	0	0	0	0	0	2392.6	5969.25	7320.32	8897.75	14492.6	12215.4	17707.8	15512.2	13673.9	11652.9	15883.6	20696.1	22335.2	25540.8	25461.6	21737.2	26886.8	20817.9	26361.7	25576.6
COPPER OXYCHLORIDE S	128644	145641	364158	137253	108055	269561	325043	151698	168196	145959	165397	207670	127887	160999	119381	99596.4	89266.4	110678	84248	89576.8	31397.2	49545.6	87599.4	84265.8	70721.1	10625.3	24737.7
DIAZINON	408342	529193	356623	342607	501994	310572	323935	193089	166384	162313	181962	157140	138278	95484.2	81019.8	64704.2	61025	39908.4	37021.6	32586.2	31730.5	41347.4	38059.4	23284.9	13264.7	29444.3	24157.5
METRAFENONE	0	0	0	0	0	0	0	0	0	0	0	0	0	0	0	0	0	0	0	17483.4	13342.4	14430.4	21607.8	23364.7	22956.1	26420.2	24088.8
PERMETHRIN	49913.5	30934.4	34206.7	54154.6	34373.4	39273.9	52807.6	31620.6	34445.7	36189.9	40494.8	34099.5	37150.2	43975.3	52936	46983.7	36481.8	35472.4	37902.9	37026	33475.1	31415.2	21557.5	23631.3	20480.4	23667.6	23543.9
QUINOXYFEN	0	0	0	0	0	0	0	0	0	0	0	0	4039.15	6231.6	8343.8	9586.95	9807.5	13579.2	16144	16923.4	19172.7	24426.7	23601.8	26043.3	22630	25238.2	23299.3
METCONAZOLE	0	0	0	0	0	0	0	0	0	0	0	0	0	0	0	0	0	0	5919.65	9965.8	15275.2	11533.7	15597.9	17481.3	29072.5	20365.7	19445.2
KRESOXIM-METHYL	0	0	0	0	0	0	0	2488.2	10809.5	13658.2	11266.2	18945.1	11279	17129.6	15942.5	16355.1	15150.5	26180.6	25142	31796	18901	20056.9	19815	15922	15619.7	16636.9	18982.7
SETHOXYDIM	4283.3	2247.15	10083.9	3583.45	10821.9	16648	14903.5	5113.35	9286	3464.1	4126	2853.48	2886.95	4232.75	14306.8	10950.3	7865.8	12631.7	6496.35	10540.8	13138.5	14546.3	17975.3	14321.3	25836.4	16790.6	18865
PROHEXADIONE	0	0	0	0	0	0	0	0	2710.1	5061.75	5038.7	3028.75	5375.15	3907.8	6025.25	5687.02	14617.7	6167.95	4392.1	8213.15	9774.8	13275	16920	9637.85	7272.9	10068.4	17959.4
THIAMETHOXAM	0	0	0	0	0	0	0	0	0	340.5	1297.65	1774.5	1954.85	2893.95	1739.4	2014.4	1588.65	1697.95	3791.2	16119.5	14385.5	20310.5	20715.5	17545	22343.6	19299.2	17879.7
TRIFLURALIN	20663.2	19862.1	27322.3	35672.5	42315	34539.8	23694.4	29050.4	25273.8	44892.2	25893.2	21087.1	24829.4	26458.7	29722	81059.4	37562.3	34159.4	38961.8	20955.4	24514.3	19376.9	20962.3	10042.7	8604	12781	17873.4
PYRIDABEN	0	0	0	0	0	3980.6	16761.2	11384.2	26015.8	31855.6	31985	30661	26721.6	26372.6	17659.7	13263	13040.9	21961.6	10146.7	14321.1	21181.2	14807.2	24030.2	16813.3	15354.6	20196.1	17862.8
FENPYROXIMATE	0	0	0	0	0	0	0	0	0	0	0	0.7	1030.8	2268.6	2916.7	5398.05	11307.5	10311.4	12281.5	9000.22	10659.8	22124.6	19205.3	17565.8	20369.6	22270.7	17808.4
SAFLUFENACIL	0	0	0	0	0	0	0	0	0	0	0	0	0	0	0	0	0	0	748.35	7425.4	15603	15870.6	16247.1	17982.3	15505	16528.5	17756.2
FORMETANATE	134538	143848	110171	80035	63190	78677.6	57278.7	41298.3	35545.8	31839.7	29182.2	19764.2	23835.2	38027.4	51565.9	20716.8	26774.8	25164.6	18803.1	21108.2	23416.1	16186.8	13599.2	11777.1	14475.4	13707.8	17612.9
NALED	34911.8	27965.9	25782.1	17909.6	21796.8	16979.5	10441.3	6330.6	6773.7	5109.1	6039.1	5019.1	3900.2	4022.9	4475.9	5552	2358.3	856.7	664.4	10760.9	4669.2	17130.8	13713.3	10644	12034.4	16713	17042.5
ESFENVALERATE	8075.1	8796.85	9278.35	7265.27	8544.6	11402.2	13362.9	14582.7	15094.1	12019.6	12785	13955.2	15015	16034.5	16442.6	19374.5	18003.2	17479.8	19794.5	16248	13195.7	15696.1	13691.6	16434.5	15290	12222.2	16705.6
FENBUCONAZOLE	0	76.85	918.175	15350	12378	17663.9	12118.7	22619.8	24423.3	27101.3	26962.5	24269.5	17509.2	19189.4	11783.4	13904.5	15639	17728.6	23191.3	21132.6	19005.2	22230.2	20408.3	18747.7	17892	16387.6	16589
RIMSULFURON	0	0	0	0	0	0	0	4.9	2.45	0	0	0	0.7	6	11.3	57.2	2482.15	7205.45	6303.7	6317.9	6340.95	9441.35	11115.1	14527	14672.7	14528.4	16118.1
GIBBERELLIC ACID	23259.7	23288.8	26687.8	21414.2	22699.4	19904.7	25615.2	49100.1	17803.8	18571.5	14204	11955.5	11801.9	12560.4	12495.5	12720.5	11940.8	11889.9	11333.7	10985.3	11515	13887.4	14201.3	13381.7	11951.5	13680.7	16096.5
FENAZAQUIN	0	0	0	0	0	0	0	0	0	0	0	0	0	0	0	0	0	0	0	0	0	0	0	415.15	8625.7	15435.4	15815
IMAZALIL	0	0	4462.7	1165.6	1028	890.4	0	0	0	0	0	0	0.2	0	0	0	11137	5742.9	11521.5	11536.2	14338.9	14322.6	10354.3	11028.5	16643.2	18284	15470.9
ACEPHATE	5889.15	11948	25750.5	13687.4	5548.55	9693.9	6660.85	40900.2	14615.2	18358	9824.45	8496.85	11701.5	12840.6	9540.1	9193.8	8569.5	8434.5	12562.8	13908	7328.6	6139.5	6766.6	10192	15623.1	16752.1	14608.8
ALUMINUM PHOSPHIDE	5573	3760.8	12041.7	5436	4454.1	8992.5	2657.7	4707.5	1904.9	13691.7	2655.2	1812.6	2017.8	1309.8	2666	2106.3	14569.1	15480.8	9990.5	9862.6	14387.5	11726.5	10392.6	9725.8	46205.5	39676	14267.7
METHOMYL	123308	91344.1	111013	105230	66003.4	83477.1	70732.7	75165.4	82604.8	58035.7	43919.2	42775.4	40372.3	41320.1	45271.8	40222.3	40382.6	38391.1	30042.6	33183.5	41498	26787.2	21810.8	48555.6	29719.4	9931.45	13877.7
FLUTRIAFOL	0	0	0	0	0	0	0	0	0	0	0	0	0	0	0	0	0	0	0	1284.2	2510.62	6029.05	3645.42	2530.4	4337.88	6930.15	13774.4
METALDEHYDE	26118.5	22398.5	14196.7	25441.8	23423.3	17531	16710.3	11133.7	18385	16477.4	23055.2	18566.1	16103.1	16840	16340.5	11707.4	13624.6	13907.5	20694.9	20511.4	15466.1	15521.7	14722.5	16137.6	15502	16779.6	13674
CLOFENTEZINE	1935.85	7156.38	9341.6	5920.8	11344.1	21790.6	5065.8	5895.75	5011	4289.25	6085.25	5016.15	5253.5	9009.9	4474.1	3558.52	2946.15	3741.85	4963.83	5820.13	7951.05	14952.3	15631.8	16153.1	8518.55	11869.5	13668.2
FENBUTATIN OXIDE	202412	175583	137610	143271	142709	146301	160228	92483.2	203156	66590.4	47027.4	74508	58692.8	63142.1	58260.2	78486.6	29804.5	11743.7	2458.95	6302.7	9143.15	14931.7	16553.3	21083.1	9096	4510.8	12958
SPINOSYN	0	0	0	0	0	107.9	8054.1	13996	20806.6	18315.8	16402.9	16546	19535	23166.8	24684.5	25878.6	15086.1	16574.2	14749.3	11102	9342.9	9865.15	9230.38	16699.9	13389.1	14002.1	12525.7
ZETA-CYPERMETHRIN	0	228.6	0	1569.7	1442.5	774.95	514.55	1168.7	1751.68	2231.7	2349.25	2274.65	1104.35	690.5	473.1	536.35	6015.55	6899.85	9973.02	11189.8	12154	15695.7	12611.1	12344.3	12142.6	10281.5	12182.9
PYRIPROXYFEN	0	0	0	0	0	0	3220.05	1943.05	6178.15	3251.2	4807.73	4517.15	5848.72	6561	6755.4	6704.88	5784.35	7961.75	6240.9	7316.15	8091.57	10238.4	10035.5	12436.6	10190.6	9379.58	12021.6
THIABENDAZOLE	39.6	25.9	6108.5	2710	1910.55	930.8	5.2	7.4	3	6.9	5.5	7.7	2.4	162.6	3.2	0.7	8215.2	4248	6581.6	13484.3	8506.6	8420.7	10545.3	8030.1	10396.3	9292.9	11310.3
ISOXABEN	0	1.3	0	11.55	1204.72	2877.25	1229.65	1989.55	1363.33	942.8	4962.2	1156.1	1408.9	1627.9	1554.5	1719.3	1251	1655.7	1989	2169.65	7785.98	10963.1	12153.2	16628.9	15715.4	10861.3	11143.4
CLOTHIANIDIN	0	0	0	0	0	0	0	0	0	0	0	0	0	355.15	441.7	1075.55	1164.4	1573.85	2446.7	2274.3	3342.1	8117.15	6651.5	8919.35	9003.5	12039	10936.8
DIMETHOATE	239266	240801	199681	160742	140999	164678	75145.3	57706.3	93193	72675.8	83295.1	78720.5	66614.3	77072.4	72009.9	76507.9	71398.1	75619.8	61389.1	46031.4	47146.9	67258	53941.4	60890.3	32847.2	25616.5	9278.35
FLUPYRADIFURONE	0	0	0	0	0	0	0	0	0	0	0	0	0	0	0	0	0	0	0	0	0	0	0	6903.35	12132.8	14045.9	9276.4
CYFLUTHRIN	1819.2	2302.05	2969.55	4953.23	3916	5914.95	5883.85	4366.9	1728.65	2134.75	2392.9	2307.5	2196.8	2453	2704.38	2866.35	3643.07	4433.38	5555.4	5826.55	5300.1	5894.62	6718.1	7513.57	8385.75	8249.38	7790
FLUDIOXONIL	0	0	0	0	0	0	0	0	0	33.6	50.2	108.9	246.4	405.8	468.5	417.7	925.3	937.3	2019.8	3070.3	4978.6	6113.65	5462.7	5561.4	7196.2	6225.9	7488.85
AVIGLYCINE	0	0	0	0	0	992.85	2178.1	1988.4	1351.95	2090.35	1903	1584	1010.3	1379.9	2387.4	2178.5	2183.85	2157.05	2738.9	2969.8	2546.7	3583.8	3816.72	4783.4	4495.27	7725.2	7130.85
INDOXACARB	0	0	0	0	0	0	0	0	0	756.8	381.3	274.2	760.975	1017.15	1009.85	2342.5	2754.5	4266.08	2600.75	3030.68	2725.5	3715.25	2664.05	2657.78	5059	7093.4	7105.55
FLONICAMID	0	0	0	0	0	0	0	0	0	0	0	0	0	0	0.2	1038.7	474.7	265.325	386.8	211.3	250.825	488.425	942.25	1629.6	4002.72	5747.75	6496.15
MESOTRIONE	0	0	0	0	0	0	0	0	0	0	0	0	109.55	0	0	0	0	0	0	0	0	4	2.9	578.5	3451.8	4691.2	6413.8
CLETHODIM	0	0	0	0	35.7	13.7	36.9	34.65	52.05	61.75	140.1	27	54.1	85.1	184.5	497.9	249.3	364.3	400.4	539.8	1682.1	3135.9	6011.77	5162.12	5192.25	5229.4	5834.5
NEEM OIL	0	0	0	0	3092.3	18947.8	4026.5	40902.8	72689.8	47160.4	124867	66659.9	12956.9	41809.3	118684	9796.2	4901.45	10431.8	6098.6	4202.65	63989.5	46857.2	33496.8	2886.1	3871.1	7210.3	5813.6
POLYOXORIM	0	0	0	0	0	0	0	0	0	0	0	0	0	0	0	0	11.2	16.4	366.3	1315.2	1937.7	2743.85	3117.3	3670.75	5101.75	4215.2	5773.8
DINOTEFURAN	0	0	0	0	0	0	0	0	0	0	0	0	0	30.8	719.3	4373.7	3096.8	1923.6	1466.7	707.55	1403.95	1287.2	1379.15	1613.75	4020.53	5532.2	5323.9
NOVALURON	0	0	0	0	0	0	0	0	0	0	0.1	1.8	2.6	10317.5	6833.6	8822.22	7981.9	6536.8	3901.45	2692.7	4037.4	5843.15	4469.25	12218.2	4796.9	3796.1	5007.7
POTASSIUM SILICATE	0	0	0	0	0	0	0	0	0	0	0	0	0	0	0	0	0	0	0	0	0	2439.4	10629	12275.2	7972.8	11715.6	4639.45
SULFENTRAZONE	0	0	0	0	0	0	0	0	0	0	22.55	0	0	0	0	0	0	0	0	0.05	0.1	1.2	608.9	674.7	386.8	3467.85	4534.05
THIRAM	32196.8	50500.4	14449.6	12334.3	34100.1	57237	201256	165080	61910.4	130063	90367.1	90343.9	78173.1	101770	28304.8	6592.95	2053	600	2406.6	2.2	38409	0.1	0.1	300.7	1160.4	1461.8	4332
TETRACONAZOLE	0	0	0	0	0	0	0	0	0	0	0	5.25	0	0	0	0	0	96.1	1244.8	2293.95	2372.1	2835.3	3515	3285.7	3839.45	5085.7	4075
PIPERONYL BUTOXIDE	3708.2	2082.45	13822.2	8296.25	4397.4	2733.8	3062.9	2143.8	586.85	957.95	513.75	1398.45	1513.9	1029.5	1260.75	659.8	1038.65	2068.9	2404.9	1310.9	1326.1	1257.4	1399.8	2441.6	1921.5	606.5	3980.4
NAPHTHYLACETIC ACID	4396	3820.25	7262	8107.65	5960.55	7058	5174.25	4408.75	3038.45	3807.8	3498.35	3754.3	3110.55	3745.85	3108.5	3019.6	2834.8	2758.15	2424.2	3072.05	4876.25	2522.5	3854.2	2556.7	4075.15	2237.65	3933.8
FLUAZIFOP	3160.75	3999.5	1745.43	4866.75	3012.8	1593.28	1748.6	1613.95	1673.75	2369.6	1047.35	2516.25	2055.05	2366.6	2899.73	1480.75	793.9	1723.05	1719.1	227.6	1640	3681.1	6103.75	2434.65	2435.85	3491.05	3589.9
PYMETROZINE	0	0	0	0	0	0	0	2.5	121	184.8	205	220.5	1158.25	262.1	789.45	1384.3	1475.6	1041.9	1200.6	1170.5	1058.4	947.65	208.85	397.15	222.05	1650.15	3282.55
DICOFOL	239554	165695	120124	358992	147829	120650	251225	340668	89781.8	122504	126413	107396	63820.2	98154.5	43383.6	19975.7	23885.3	17655	8419.3	9101.2	41164.2	21687.5	14763.2	20929.5	18518.5	3132.1	3132.3
TOLFENPYRAD	0	0	0	0	0	0	0	0	0	0	0	0	0	0	0	0	0	0	0	0	0	0	1070.55	5555.6	5153.1	1777.1	3117.45
CYFLUFENAMID	0	0	0	0	0	0	0	0	0	0	0	0	0	0	0	0	0	0	0	0	0.1	328.05	546.85	1046.55	1600.8	2585	3071.25
FLUBENDIAMIDE	0	0	0	0	0	0	0	0	0	0	0	0	0	0	0	0	2.4	6224.4	5861.7	8639.4	9714.2	14373.5	18603.6	24548.6	18706.2	3583.8	2932.75
TRICLOPYR	1104.7	1998.53	2870.88	8866.5	4961.9	1246.1	865.2	1197.45	325.675	1065.35	22043.8	65261.4	37544.6	23243.6	8137.53	7278.75	2101.2	1132.8	8085.25	5052.02	4733.7	1402.35	548.775	962.65	833.975	2931.2	2841.1
DIQUAT	1724.5	1916.85	13058.7	1830.5	2295.5	2664	7896.45	16145.9	2955.6	3293.35	2304.6	3417.25	2886.1	1847.7	2592.4	2394.35	1784.6	2099.3	2169.6	1880.1	2271.5	3877.5	2687.5	3211.7	2135.4	1883	2830.6
PRODIAMINE	0.8	56.9	28.5	158.55	523.5	879.6	1341.6	911.4	794.6	3348.6	1435.9	1568.3	1810.1	1241.7	1405.3	1827.3	1354.6	2860.5	1724.3	1585.3	1725.8	2170.1	1625.7	2191.7	2110.3	2105.5	2389.7
CARFENTRAZONE-ETHYL	0	0	0	0	0	0	0	0	0	0	0	0.1	1.7	61.45	1731.75	2236.75	2239	1881.05	2307.45	2575.4	2770.85	2652.15	2916.35	2953.55	3985.7	3085.15	2387.5
6-BENZYLADENINE	568.85	1131.2	1042.17	1645.6	2251.2	1350.15	887.45	1402.9	847.5	985.6	777.45	817.35	1069.75	977.35	1215.5	1494.8	1475.3	1334.75	2125.3	1611.4	3048.15	2354.8	2923.95	1490.35	1799.05	2168.72	2235.15
COPPER OCTANOATE	0	0	0	0	0	0	0	0.2	0	0	0	0	0.1	0.05	0	0.5	4.3	22.3	23.9	149.7	162	289.8	631.2	970.025	1911.05	2575.05	2214.85
SULFOXAFLOR	0	0	0	0	0	0	0	0	0	0	0	0	0	0	0	0	0	0	0	0	0	621.75	2856.2	4404.5	1608.35	3196.9	2203.15
PYRIOFENONE	0	0	0	0	0	0	0	0	0	0	0	0	0	0	0	0	0	0	0	0	0	0	0	0	0	0	2176.1
DCPA	3478.65	2323.5	2856.8	2642	3243.2	4048.7	2556.7	1212.1	805.3	676.2	1453.3	2169.8	2443.6	2020.6	1791.2	1451.2	1242	1022.5	1638.05	1557.8	1614.4	1997.9	1743.8	2440	2503.1	2420.8	2163.3
BENZOVINDIFLUPYR	0	0	0	0	0	0	0	0	0	0	0	0	0	0	0	0	0	0	0	0	0	0	0	0	1725.55	1452.45	2150.3
CYPERMETHRIN	2284.5	3403.53	5463.7	5944.15	3930.75	3609.9	1967.28	2581.75	2102.8	2172.8	1426.35	4074.45	3858.1	3519.35	1883.42	1870.9	3268.15	5475.2	4813.95	1536.7	3378.15	2715.15	1320.75	655	3277.95	4125.1	1739.95
DICAMBA	2235.8	306.525	342.1	251.775	296.7	1473.3	279.7	136.6	109.95	199.15	110.6	76.4	351.05	187.25	637.15	1079.65	1350.85	1366.4	1707.1	1330.73	1488.25	1132.55	756.675	1267.95	1383.55	1622.55	1630.85
KASUGAMYCIN	0	0	0	0	0	0	0	0	0	0	0	0	0	0	0	0	0	0	0	95.5	57.4	19.9	44.05	341.85	678.4	488.55	1604.55
NAPROPAMIDE	35939.2	151659	75315.2	61977.9	69255.5	36437.3	20476	43836.6	53834	53789.7	29910.3	12862.7	7471.2	5590.5	10047.1	3595.7	2430.2	1056.4	1300.9	1170	1269.5	895.8	1512.3	3728.65	758.6	2845.5	1593.3
PYRETHRINS	1121.45	200.8	1086.75	233.55	159.725	278.85	343.8	264.4	100.7	171.75	239.1	292.85	307.45	258.2	456.3	576.5	782.1	615.95	1277.4	914.325	465.35	713.5	1309.38	2184.95	1707.6	1706.15	1547
CLOPYRALID	0	0	0	86.75	0	0	9.8	25.7	65.8	19	12.9	11.8	15.5	203.75	10.7	301.4	195.65	229.75	2002.85	199.85	1450.55	447.1	774.2	756.625	1894.17	1291.92	1414.15
ACEQUINOCYL	0	0	0	0	0	0	0	0	0	0	0	0	0	786.05	6265.45	2102.3	2574.5	2109.55	3893.4	3184.95	797.8	2205.85	2381.9	2270.15	1513.9	1468.55	1388.25
TERBACIL	49637.5	27839.6	38863.1	45477.1	35892.9	21959.5	38857.2	27425.2	28658.3	26204.3	13585.9	43071.7	32991	21939.8	19825	17817.3	10807.4	24810.1	33462.1	32534.9	10680.3	26392.2	7828.15	3080.62	1594.55	1765.55	1377.3
PENOXSULAM	0	0	0	0	0	0	0	0	0	0	0	0	0	0	0	0	0	1.9	224.1	1563	692.05	1117.7	1244.55	1421.9	1180.9	1165.95	1227.85
METHIOCARB	1328.9	804.5	4659.85	475.7	450.4	1046.4	1254.2	753.8	364	494.7	433.8	711.7	865.8	805.6	531.7	550.1	651.9	1068.3	1062.4	841	1208.6	1125.2	1204	1216	929.5	1067.2	942.1
EPTC	26934	31995.8	19870	7517.1	6090.2	7260.7	11783	6881.5	2965	1882	2056.6	1340.4	1969.1	1645.5	739.5	1265.9	854.5	1223.3	1161.2	614.7	759.4	1272.8	1690.5	794.5	540.6	766.3	932.5
DAMINOZIDE	909.5	1068.3	779	1271.4	757.4	815.9	1592.6	1771	1223.3	1510.8	1765.7	1499.5	1691.6	1457.1	1402.5	1147.1	1049	958.4	2038.4	1469.6	1568.9	1395.4	1335.8	1526.4	949.1	788	845.6
HYDRATED LIME	748518	880557	754253	877433	992554	1.4406e+06	1.31182e+06	1.23358e+06	864432	699980	868112	71946.5	40406	63653.6	67100.2	39225.1	29513.8	10471.4	4973.95	28219.9	17709.3	29732	139488	7600.4	984.7	826.5	826.5
PHORATE	952.4	1660.2	375.65	2870.1	1871.5	31408.5	1948.1	1777.8	1498	1352.2	1379.6	1488.3	1487.6	1259.5	1224.1	1248	1127.8	117.8	872.2	1050.8	890.5	825	265.1	790.9	980.4	882.4	823.7
DIMETHENAMID-P	0	0	0	0	0	0	0	0	0	0	0	0	0	0	0	8.8	13.3	169.3	306.7	328	344.3	320.2	528.4	587.2	630.2	712.4	805.6
DITHIOPYR	0	0	0	0	0	0	0	0	0	0	0	0	0	0	0	0	27.9	33.5	157	78.3	135.3	218.4	375.5	506.5	827.1	1005.7	742.3
QUINTOZENE	1759.05	3617.35	4407.3	2407	5225.05	6622	8362.8	4321.6	4637.5	4062.9	3633.9	3315.2	2774.3	2141.9	2070.3	2144.7	1097	835.9	7192	289.9	391	17.6	299.2	100.4	193.7	247.8	712.5
TETRATHIOCARBONATE	4363.9	63474.9	34896.4	103311	251602	372988	413456	320485	277261	172137	192495	98742.5	118697	154918	80754.6	181814	160760	107832	107728	70023	22878.9	189.6	260.6	886.1	18.1	711.2	711.2
PYRAFLUFEN ETHYL	0	0	0	0	0	0	0	0	0	0	0	0	0	0	0	14.4	27.8	35.95	26.5	43.9	232.7	405.55	508.6	452.275	371.05	377.7	667.3
ETHOPROPHOS	0	11932.5	0	356.7	0	0	54.4	0	7.6	694	802	740.8	834.7	829	798.1	756.2	695.7	82.3	528.1	751.2	694.3	526.8	173.5	444.9	636.3	618.9	596.4
FLAZASULFURON	0	0	0	0	0	0	0	0	0	0	0	0	0	0	0	0	0	0	0	0	7.4	105.5	230.8	367.1	414.8	605.1	576.7
AZADIRACHTIN	0	1.6	33.65	15.85	136.75	42.3	63	32.85	214.7	104.8	149.5	99.1	124.1	156.6	183.85	281.55	189.3	102.9	185.6	477.25	960	610.4	667.85	1449.75	1058.1	1120.4	537.9
EMAMECTIN	0	0	0	0	0	0	0	0	0	0	0	0	0	0	131.1	260.85	596.35	203.6	395.15	630.9	462.55	537.975	459.075	792.7	409.05	362.4	494.6
METOLACHLOR-S	0	0	0	0	0	0	0	0	7.8	1678.45	275.5	532.6	501.4	378	333.5	272.6	361.1	477.5	435.1	690.2	811.2	774	718.7	603	501.2	458.3	481.5
OXADIAZON	1585	852.2	1535.5	1331	1554.1	1428.2	1296.8	2247.8	2133.1	1549.2	1060.5	1147.9	1600.2	1650.8	1072.6	1301.6	948.6	707.2	672.5	842.4	1079.5	1192.1	547.6	729	602.5	548.3	460.6
PELARGONIC ACID	0	0	0	700.8	16150.9	3550.62	1104.2	946.8	648.7	2538.6	2048.1	815.7	678.75	713.2	563.9	981.2	354	498	390.1	427.4	239.4	2399.1	2249.7	678.8	644.9	360.9	433.1
BENSULIDE	60.1	3.6	1.7	181.35	5.2	291.6	516.3	327.7	695	116	79.1	43.7	52.9	590.5	532.2	400.4	148.6	18	10.7	3.4	3.6	0	18	110.7	513.7	404.7	431.7
DIMETHOMORPH	0	0	0	0	0	0	0	0	0	0	0	0	165.8	452.1	426.7	470.7	262.4	242.8	266.2	248	284.3	275.6	361.2	380.2	468.8	446.1	393
CYTOKININ	0	0	0	6.8	3.4	0	0	0	5.5	6.65	1	96.8	199.6	71.6	143.8	182	165.85	295.5	410.75	137.5	321.55	261.5	267.15	195.6	214.5	1047.75	382.4
CARBOXIN	0	0	0	0	0	0	0	0	0	0	0	0	0	0	0	0	0	0	0	0	0	0	0	0	0	0	315.8
FLUVALINATE TAU	2551.6	723.7	1085	778.5	862.6	548.6	583.5	513.5	465.2	424	387.5	342.1	279	214.6	264.6	214.2	224.4	171.3	193.8	169.8	151.4	208.6	311.2	328.4	353.2	304.3	282.5
FENARIMOL	19592.7	21697.7	26555.2	27483.3	25328.7	21697.6	25295.1	19187.5	13191.3	9149.6	10470.7	9487.55	9492.4	7989.55	6494.55	5361.45	6964.2	6367.6	4047.15	4587.35	2741.7	1013.9	304.825	798.5	88.725	287.35	276.95
1-METHYL CYCLOPROPENE	0	0	0	0	0	0	0	0	0	0	0	0	0	0	0	0	0	0	0	0	0	121.55	199.1	276.65	506.05	4163.75	200.35
PROPANIL	7629.35	0	1737.15	0	0	0	0	0	0	0	112.1	0	0	0.4	0	0	0	10.9	22.1	18.4	95.2	11.5	0	0	3.6	95.85	188.1
AMINOPYRALID	0	0	0	0	0	0	0	0	0	0	0	0	0	0	0	0	20.5	75	206.85	231.05	575.55	170.7	92.05	641.8	94.3	187.45	182.85
THIACLOPRID	0	0	0	0	0	0	0	0	0	0	0	0	4414.05	7188.15	8234.5	5484.1	5211.93	8549.85	8590.9	7785.45	5016.85	9930.5	9501.2	3821.25	3907.22	462.55	180.25
HALOSULFURON	0	0	0	0	0	0	0	0	0	304.6	0	0	0	0	0	27.3	70.9	42.1	61.9	44.3	105.225	82.15	79.3	144.85	112.05	120.525	170.2
CYHALOTHRIN-GAMMA	0	0	0	0	0	0	0	0	0	0	0	0	1.55	530.45	254.5	392.7	463.55	399.15	239.325	185.4	237.975	110.55	34.9	19.15	11.4	165.9	165.8
DAZOMET	418.5	53.2	29.3	724.9	2607	2344.4	1332.7	2360.4	546.7	989.1	852.3	6321.9	7294.5	679	2229.6	3816.6	1036.1	562	788.7	3314.3	3056.1	837.5	582	645.5	110	28	139.2
SODIUM CHLORATE	0.7	0.8	10.1	131.4	88.05	44.7	19.2	67.8	188.1	0.2	3.3	39.6	7.2	41.9	0	0	0.5	0	0	0	0.5	0.3	0.15	0	0.5	130.7	130.7
PICLORAM	103.85	783.75	13.8	11164.4	5939.8	282.3	151.55	40.05	1064.95	1195.7	1002.6	970.25	32.85	1067.9	176.25	189.9	1642.1	1181.2	979.25	1295.65	151.475	498.9	1625.45	860.9	518.1	23.7	127.05
NAPHTHYLACETAMIDE	82.95	264.775	702.95	1295.45	421.75	365.55	626.2	627.7	756.65	653	619.85	676.6	424.95	409.7	1066.6	335.5	277.35	269.75	264.2	311.35	919.75	189.55	188.9	90.75	414.15	212.7	118.2
TRITICONAZOLE	0	0	0	0	0	0	0	0	0	0	0	0	0	0	0	0	0	0	0	0	0.1	0	24.3	80.9	165.9	146.5	114.6
OXATHIAPIPROLIN	0	0	0	0	0	0	0	0	0	0	0	0	0	0	0	0	0	0	0	0	0	0	0	0	0	0	109.3
ETHOFUMESATE	0	7.5	23.5	42.3	24.2	109.6	119.9	111.8	52.8	215.3	184.6	394.1	408.2	407.7	519.3	161.7	38.8	70.9	57.9	17.5	74.5	180	79	39.65	0.3	1.1	106.9
CHLORPROPHAM	0	214	37.3	19.35	1.4	35.9	124.9	158	160.3	143.4	82.4	111.4	173	90.7	119.1	184.8	139.5	89.45	39.4	84.9	78.9	45.7	90.1	107.9	241.2	47.7	104.4
ACIBENZOLAR	0	0	0	0	0	0	0	0	0	0	0	0	0	0.4	2.9	2.6	3.9	3.3	4.5	4.9	5.8	5.8	7.9	4.8	17.25	83.25	103.15
FLUOPICOLIDE	0	0	0	0	0	0	0	0	0	0	0	0	0	0	0	0	0	0.9	14.6	45.5	68.1	311	99.3	93.9	106.7	133.6	99.6
ATRAZINE	5613.45	2688.88	4158.2	4900	7018	728.1	152.5	139.8	90.5	623.45	24.9	62.3	6976.85	6311.3	2846.98	118.1	1804.12	60.75	542.95	460.6	3649.05	4241.15	0	0	0	98.9	98.9
CPPU	0	0	0	0	0	0	0	0	0	121.5	18.6	63.1	2.4	23.7	32.4	52	46.6	59.4	174.7	44.7	42.7	47.6	44.1	41.45	44.35	177.45	94.5
BROMOXYNIL	404.2	365.3	342.5	194.1	496.2	509	483.1	782.7	744.55	442.1	508.4	632.8	462.2	258.1	457.7	537.2	219.8	79.3	92.6	194.3	179	211.9	91.9	5	19.15	33.3	88.2
SPIROMESIFEN	0	0	0	0	0	0	0	0	0	0	0	0	0	0.7	12.3	32.9	761.25	80.9	39.3	25.3	39.8	41.4	50.5	47.5	70.1	54.8	88.2
LINURON	63.9	63.2	83.3	71.6	89	92.2	114.9	133.2	114.5	199.4	228.8	245.6	288.1	386.4	241.8	278.8	251.7	242.5	187.1	176.8	215.8	219.1	205.4	201.4	159.2	86.4	86.4
MCPA	27.9	8.9	16.2	289.5	1.8	0.9	38.7	652.2	113.9	78.2	60.8	10.3	63.9	10.1	72.4	4.5	21.6	88.6	3.9	144.6	1200.5	1018.35	1603.15	12.4	98.6	85.45	85.45
TRIADIMEFON	72166.6	15881.8	12705	8828.5	6839.4	5725.5	24768.7	5886.88	4184	5577.4	2701.95	1871.68	2080.6	2379.15	2493.75	1809	611.6	331.275	164.85	336.875	106.1	38.4	49.7	94.3	63.7	68.7	78
PROHYDROJASMON	0	0	0	0	0	0	0	0	0	0	0	0	0	0	0	0	0	0	0	0	0	0	62.05	0	0	69.8	69.8
SABADILLA	884.9	612.05	504.9	256.7	314.8	379.65	153.85	97.95	123.25	89.75	103.8	97	89.8	86.1	73.45	88.6	87.6	34.2	26.15	8.1	26.8	42.6	21.7	64.6	55.8	74.1	61.9
MANDIPROPAMID	0	0	0	0	0	0	0	0	0	0	0	0	0	0	0	0	1.9	574	645.45	767.35	1015.3	1615.55	463	59.8	93	39	51.3
AMETOCTRADIN	0	0	0	0	0	0	0	0	0	0	0	0	0	0	0	0	0	0	0	0	0	71.5	94.6	45.6	35	62.8	49.7
TETRABOROHYDRATE	0	0	22.2	0	0	0.1	0	0	0	0	0.3	33.2	1.3	225.5	53.5	22.2	67.8	27.5	28.4	25.4	15	6.1	7.3	63.5	102.9	25.8	48.7
FLUTOLANIL	0	0	0	0	0	0.4	4.1	0	0	2.4	39.4	49.2	45	82.5	47.9	22.7	79.4	47.4	112.4	0.5	0.2	0.1	53.4	89.2	91.4	3	42.9
CHLORMEQUAT	54.8	69.3	57.8	47.5	43.8	54.3	88.5	207.1	61.7	106.6	109.1	129.5	111.7	102.4	75.1	84.3	53.2	55.6	51.5	217.6	65.2	59.5	63	53	46	37.2	41.5
ETRIDIAZOLE	38.1	351.75	341.1	761.375	1179.45	310.85	0.7	0.1	0.1	8.3	0.1	230.4	448.1	273.1	160.5	255.6	587.3	388.7	505.1	181.7	126.5	99	124	113.3	86.2	53.3	39.5
FLUAZINAM	0	0	0	0	0	0	0	0	0	0	0	0	0	0	0	0	0	0	0	0	21.9	22	842.1	4597.6	50.6	23.8	35.7
KINOPRENE	154.7	139.8	148.1	114.2	90.4	111.9	66.7	58.9	35.5	45.5	51.2	15.9	26.4	18.2	20.4	18.5	21	13.9	23.3	21.5	15.1	42.1	49.3	72.7	30.2	33.5	28.1
ALPHA CYPERMETHRIN	0	0	0	0	0	0	0	0	0	0	0	0	0	0	0	0	0	0	0	0	0	0	0	0	0	27.9	27.9
PACLOBUTRAZOL	0.2	0.4	4.3	4.3	7	14.1	8.8	13.9	12.9	14	12	11.6	12	13.3	12.4	13.9	13.6	14.7	59.3	23	46.4	25.5	16.6	19.4	17.1	13.1	27.8
CINNAMALDEHYDE	0	0	0	0	0	0	0	2989.8	2573.05	1592.7	185.9	8.8	4.5	6135.1	2.5	0.8	160.7	0	0	0	0	0	0	0	0	26.8	26.8
PROPAMOCARB HCL	0	0	0	0	4.4	5.6	5.7	0.5	1.4	5.3	10.9	1.9	0	0	0	6.2	1.9	6.2	7.2	17.8	31.3	15.9	35.2	42	62.8	16.5	24.3
FENAMIDONE	0	0	0	0	0	0	0	0	0	0	0	0	0	0.9	1.1	13.2	24.7	45.4	40	47.7	32	524.55	1036.2	23	24.7	26.4	22.5
ISOFETAMID	0	0	0	0	0	0	0	0	0	0	0	0	0	0	0	0	0	0	0	0	0	0	0	0	0	0	21.5
CHLORFENAPYR	0	0	0	0	1.5	0	0	0	0	0	0.3	6.9	5	5.8	5	9.6	7.1	16.3	12.4	19.7	26.9	18.9	25.7	21.5	16.9	22.6	16.9
CYAZOFAMID	0	0	0	0	0	0	0	0	0	0	0	0	0	0	0	0	0	1.8	8	20.3	13	24.3	115.15	29.3	21.2	15.7	15.4
PROPYZAMIDE	3719.95	6172.67	8645.4	4913.23	1035.55	3316.3	27450.1	5379	5514.45	3365.3	20345.5	2074.53	1075	989.7	881.5	1230.5	1985.6	144.1	0	0	12.85	4.1	12.6	437.2	10.6	0.1	15.2
CYROMAZINE	0	0	0	0	0	1.2	2.8	16.1	11.6	28.3	13.3	160	88.1	68.6	55.5	57.1	43.1	31.9	36	54	52.4	50.8	47.8	25	19.5	23.2	13.8
ETHALFLURALIN	3762.9	1109.3	1861.35	77.85	1084.95	9.9	14.2	24.8	102.3	1416.8	7248.55	0	4.8	19.3	14680.2	0	0	5.8	0	0	0	53.8	50.5	0	0	0	13.8
MSMA	6619.2	19906.2	6564.2	4871.2	5758.1	4630.6	3846.85	4168.6	1181	1444.3	1814.6	1039.4	1006.1	4370.95	27428.4	5476.1	1003.3	579.6	182.3	437.4	313	714.1	1230.4	10.9	19.75	28.6	11.3
MANEB	88870.2	121979	192138	352646	349681	358483	451210	373344	362157	160309	161412	197041	159993	195032	281015	222417	125584	95246.3	4764.2	1217.3	917.9	399.2	421	79	733.5	979.3	10.7
DICLORAN	17683.1	6744.45	20961.3	16638.9	14473.5	26846.1	38570.7	13997.8	14641.2	6918.1	3418.6	8681.3	3190.92	7994.15	10387.1	8402.3	1729.7	1218.7	1255.7	275.1	13.4	10.7	4.5	2.8	12.6	12	9.2
ENDOTHAL	132	6.25	184.6	12.7	0	0	191.5	22.5	135.8	7.6	0	0	0.6	0	0	0	0	0.9	1.1	1.3	76.7	43.15	9.6	0	0	9	9
TEBUFENOZIDE	0	0	0	3607.4	1771.95	2752.4	6864.58	19521.2	24079.2	26848.8	32071.2	26685	6564.25	4814.75	1804.1	2348.35	772.4	1088.32	2283.75	780.65	746.45	1955.8	1190.45	3315.77	263	5.9	8.6
SULFOSATE	0	288.3	8957.05	17931.8	10267.2	115964	54964	134872	152185	112113	81196.8	49996.8	27610.9	44709.2	5856.8	2711.7	964.7	298	83.5	18.3	28.4	73.95	119.5	0	0	15.3	8.5
TRINEXAPAC	0	0	0	2.9	1.6	0.3	0.5	0.7	1.45	2.2	19	0.5	0	0	0	0	1.1	0.1	0	0.05	0.1	5	5.4	3	1.5	11.8	8.5
MECOPROP	1424.8	468.5	345	640	192.4	342.2	371	236.9	422.1	956.35	310.2	84.1	224.1	180.5	41.9	50.7	2.6	32.1	40.2	1.2	11.4	48.3	24.2	13.9	3.9	2.1	7.2
HYDRAMETHYLNON	0	0.05	104.25	263.75	0	3	20.5	8.7	18.4	13.9	11.2	9.8	6.9	10.9	3.4	5.5	4	5.5	14	4.3	17.9	4.1	5.3	13.8	9.4	10.5	5.9
MEVINPHOS	6077.9	8941.15	6937.2	1849.2	112.3	422.95	490.8	908.3	244.9	239	0	0	0.1	105.6	12.9	10.8	3.2	2.7	2.2	63.2	2.3	2.55	2.8	7	1.1	3.35	5.6
METHIDATHION	166995	191753	168578	165714	142428	139696	77592.2	77574.3	42770.4	38473.6	28747.3	27945.7	25693.2	21231.2	25835.7	14557	14562.2	11799.8	9539	5058.1	7171.2	2966.9	247.4	157.4	3.4	4.4	4.5
SULFOMETURON	0	0	0	2.7	1.9	0.6	2.8	1.2	1.7	1	1.1	1.2	0.8	0.5	0.2	0.5	0.1	0	0	1.2	1.4	0	0	0.4	2.2	4	4
VINCLOZOLIN	12463.1	10339.5	9224.65	21709.4	6361.88	4532.4	7749.95	2903.25	1818.9	1097.2	1049	509.7	45.1	165.4	20	17.8	25.5	6.4	3.2	5.4	2.3	1.8	0.7	0.4	0.1	3.9	3.9
DICHLOBENIL	15904.2	28648.6	14909.6	16455.5	28321	14258.4	6846.7	23049.8	44780.7	26692.1	6563.5	7218.98	17888.7	9197.85	5548.58	4762.6	2238.8	2903.8	558.7	103.775	2320.35	593.35	8.2	7045.3	0	3.2	2.7
MEPIQUAT	0	0	20.25	0	2.3	0.8	96.3	0.5	0.55	16	44.45	246.5	212.5	31.35	75.1	440.3	217.35	45.95	173.2	0	0	0	0	0	0	0	2.1
CHLORAMBEN	596.8	209.5	394.35	0	1375.4	0	0	0	0	0	0	0	0	0	0	0	0	0	0.1	0	0	0	0	0	0	0	1.8
THIOBENCARB	7629.35	21765.2	0	0	0	0	0	39.7	0	0	0	0.9	0	0	0	5.6	3.4	1.2	0	0	0	0	0	0	0	1.8	1.8
TRIFLOXYSULFURON	0	0	0	0	0	0	0	0	0	0	0	0	0	0	0	0	0	0	0	0	0	0.3	0.3	0	0	0	1.7
CONIOTHYRIUM MINITANS	0	0	0	0	0	0	0	0	0	0	0	0	0	0	0	0	0	0	0	0	0	0	0	0.1	0.1	0.1	1.5
DINOCAP	150.95	264.35	1198.35	60.3	0	1.2	0.5	1.3	0.1	0.2	0	0	0	0	0	0	0	0	0	0	0	0	0	0	0	1.5	1.5
FENAMIPHOS	259196	183185	86498.5	83980.9	87001.5	72748.8	64440.5	62392.6	54856.1	34981.5	47375.4	30095.4	31371.2	21144.7	15288.2	19516.5	7812.55	5100.9	3966.8	1268.7	2345.6	962.9	306.3	0	0	1.5	1.5
DINOSEB	57.6	503.7	51.9	6.7	263.9	2143.8	465.2	968.8	82.6	128.7	250.5	40.5	21.3	58.8	56.1	0.7	67.8	369.8	4.3	22	26.6	8.9	168.6	3.1	7.25	11.4	1.3
IBA	1.3	0.7	0.4	1.9	5.3	7.2	12.1	7.1	0.4	0.3	0.4	1.6	7.4	2	11.2	7.1	2.8	0.9	1.3	2.1	3.6	4.65	2.5	2.5	1.8	2	1.1
CYMOXANIL	0	0	0	0	0.2	1.7	0	0	0	0	0	0	0	2	3.9	0.4	0.2	0.1	103.85	7.4	5.15	2.9	3.7	2.55	1.4	1.1	1
FAMOXADONE	0	0	0	0	0	0	0	0	0	0	0	0	0	2	1.9	0.4	0.2	0.1	99.05	0.5	1.7	2.9	3.7	2.55	1.4	1.1	1
BENFLURALIN	116.4	164.35	61.1	43.5	135.4	131.8	64.7	7247.35	31.8	28.2	41.9	35.1	50	45.9	54.2	77.5	116.2	62.9	42.1	37.2	14.5	6.3	9.6	4.8	6.8	64.9	0.9
METALAXYL	23804	24413.8	29010.9	103022	102303	15137.8	18533	14355.1	560.6	179.7	142.7	80.7	139.2	89.8	89.2	76.3	61.4	48.6	2814.7	2634.65	2450.1	731.15	2378.7	7.1	1.2	3.2	0.8
FORAMSULFURON	0	0	0	0	0	0	0	0	0	0	0	0	0	0	0	0	0	0.3	0.15	0	0	0	0	0.2	0	0	0.6
IMAZAPYR	0	0	0	0	0	0	0	23.6	63.2	31.6	0	0	0	0	0	0	4.4	0	0	0.5	2.5	4.5	8.8	4.55	0.3	0.6	0.6
ENDOSULFAN	217416	207311	231704	220900	93616.2	132012	142515	137809	106681	87028.9	98021.2	75146.9	101448	87463.6	62928.7	52031.6	72906.6	44346.3	43824.8	36407.8	53582.2	43840.1	15926.6	72.6	48.65	24.7	0.5
GALLEX	2.5	3.8	2	1.4	4.1	8.5	7.4	9.8	11.3	1.1	0.6	0.4	1.7	0.5	0.1	0.1	0.4	0.1	0.2	0.6	1.4	5.8	0	0.2	0.4	3.1	0.4
METHYL PARATHION	209451	224788	155110	339161	234342	280064	183504	181218	68054.3	45718	26945.4	36830.3	35258.9	37715.4	44848	43580.1	18597.9	12957	10488.8	10525	12305.3	10259.6	5157.7	55.8	7.4	0.9	0.4
RESMETHRIN	0	0	0	0	0	0	0	0	0	0	0	0	0	0	0	0	0	0.4	0	0	0.5	1	0	0	0	0.2	0.4
UNICONAZOLE	0	0	0	0	0	0	0	0	0	0	0	0	0	0	0	0	0.2	0.1	0.1	0.1	0.1	0.7	0.2	0.1	0.2	0.2	0.4
ABSCISIC ACID	0	0	0	0	0	0	0	0	0	0	0	0	0	0	0	0	0	0	0	0	0	0	0	0	0	0.3	0.3
DIENOCHLOR	464.9	12807.6	24274.3	30108.1	537.35	423.4	445.8	816.4	93.5	46.2	44.3	23.3	24.6	10	9	1.4	1.6	0.7	0	0	0.1	0.5	0.6	0.1	0.15	0.2	0.2
FLUOXASTROBIN	0	0	0	0	0	0	0	0	0	0	0	0	0	0	0	0	0	0	0	0	0.1	0	0	0	0	0.2	0.2
PINOXADEN	0	0	0	0	0	0	0	0	0	0	0	0	0	0	0	0	0	0	0	0	1.3	0.65	0	0.3	0	0	0.2
PYROXSULAM	0	0	0	0	0	0	0	0	0	0	0	0	0	0	0	0	0	0	0	0	0	0	0	0.3	0.2	0.2	0.2
QUINCLORAC	0	0	0	0	0	0	0	0	0	0	0	6.1	23.1	9.5	10.9	14.3	4.8	3.35	1.9	24.8	0.2	0.3	0.4	0	0.6	0.3	0.2
DICHLORPROP	47.4	26.3	5.2	49.4	2652.75	96.4	95.7	82	165.4	101	109.7	54.95	0.2	4	0	0	0	0	0	0.2	0.2	0.1	0	0	0.1	0.3	0.1
ETHION	654764	608264	415250	441168	235502	250657	457614	322826	158614	246516	117643	32790.4	14365.6	805.35	5.9	0	0	0	32.6	0.1	19.7	0	0	0.3	0.2	0.1	0.1
IMAZAMOX	0	0	0	0	0	0	0	0	0	0	0	0	0	0	0	0	0	0	0.6	0	0	0	0	0	0	0	0.1
2,4-DB	3740.7	7266	9556.3	0	229.55	1208.45	42	2.7	2.6	65.55	0	0	0	0	0	8.9	8	7.1	5.25	3.4	3.3	0	0	0	0	0	0
ACETOCHLOR	0	0	0	149.85	2141.85	0	0	0	0	0	0	0	0	228.55	0	0	0	0	0	0	0	0	0	0	0	0	0
ACIFLUORFEN	1.6	0	0	0	0	0	0	0	0	0	0	0	0.5	0	0	0	0	0	0	0	0	0	0	0	0	0	0
ALACHLOR	242.4	74.6	0	405.35	0	0	0	3.5	157.8	70.3	3602.55	0	6.8	0	339.55	0	1.2	0	0	0	0	0	0	0	0	0	0
ALDICARB	149869	163434	90295.2	194157	111315	172827	116711	686332	257720	262391	143659	223082	142996	111683	272345	631065	546023	511410	386096	54531.2	4657.15	0	0	0	0	0	0
ALLYL ISOTHIOCYANATE	0	0	0	0	0	0	0	0	0	0	0	0	0	0	0	0	0	0	0	0	0	0	0	0	0	0	0
AMETRYN	0	10946.9	6341.73	2895.25	294.85	0	0	0	0	0	0	0	0	0	0	0	0	0	0	0	0	0	0	0	0	0	0
AMITRAZ	14248.3	15280.3	2726	7953.8	11722.4	4770.8	2430.85	4899.85	221.95	976.1	24352.9	769.6	388.15	6.7	0	0	0	3.1	0	0	0	0	0	0	0	0	0
AMITROLE	324.65	168.9	99.725	37.25	0	0	0	0	0	0	0	0	0	0	0.5	0	0.5	0	0	0	0	0	0	0	0	0	0
AMMONIUM SULFAMATE	0	0	0	0	0	0	0	1.5	0	0	0	0	0	0	0	0	0	0	0	0	0	0	0	0	0	0	0
ANILAZINE	58.6	15.5	4.8	7.1	114.4	4.5	7.3	4.2	1.1	3.6	0.2	6.9	44.3	22.15	0	0	0	0	0	0	0	0	0	0	0	0	0
ARSENIC ACID	11125.5	0	2281.8	0	0	0	0	0	0	0	0	0	0	0	0	0	0	0	0	0	0	0	0	0	0	0	0
ASULAM	0	0	0	932.1	0	0	0	0	0	0	0	0	0	0	0	0	0	0	0	0	0	0	0	0	0	0	0
AZINPHOS-METHYL	744486	843293	884196	799883	814177	779529	808281	787758	669167	614300	590908	639569	466026	406357	404882	328284	284317	198991	139512	103069	53205.8	29317.3	2261.1	742.2	0	0	0
BARBAN	753.95	0	0	0	0	0	0	0	0	0	0	0	0	0	0	0	0	0	0	0	0	0	0	0	0	0	0
BARIUM POLYSULFIDE	2418.75	3268.5	1369.92	788.85	13806.5	2206.25	6562.1	0	0	0	0	0	0	0	0	0	0	0	0	0	0	0	0	0	0	0	0
BENDIOCARB	597.2	226.9	49.3	99	10.2	8.4	7.1	4.9	1	0	0	7.5	0.2	0	0	0	0	0	0	0	0	0	0	0	0	0	0
BENOMYL	125244	318409	150110	154054	131957	177291	196080	169595	124487	91110.5	34004.9	15422.5	10157	9580.37	3332.62	1526.9	36.7	25.1	0	0.8	12	0.3	0	0	0	0	0
BENSULFURON	0.3	0	0	0	0	0	31.3	74	0	0	0	0	0	0	0	0	0	0	0	0	0	3.7	0	0	0	0	0
BENTAZONE	157.6	55.7	3577.7	23.5	474.65	0	0	325.25	4.2	2.2	0.2	133.3	0.2	0	0	8	4.3	0.6	0	0	0	39.4	19.95	0.5	0	0	0
BENZOBICYCLON	0	0	0	0	0	0	0	0	0	0	0	0	0	0	0	0	0	0	0	0	0	0	0	0	0	0	0
BICYCLOPYRONE	0	0	0	0	0	0	0	0	0	0	0	0	0	0	0	0	0	0	0	0	0	0	0	0	0	0	0
BIFENOX	5.4	2.7	0	0	0	0	0	0	0	0	0	1.1	0.2	5.1	0	0	0	0	0	0	0	0	0	0	0	0	0
BISPYRIBAC	0	0	0	0	0	0	0	0	0	0	0	2.2	0	0	0	0	0	0	0	0	0	0.1	0.6	0	0	0	0
BORDEAUX MIXTURE	554	4632.75	644	9844.05	25.8	0	9774.2	784.1	0	0	3115.25	7872.75	4127.32	535.2	118.9	101.8	0	0	0	0	0	0	0	0	0	0	0
BUTRALIN	0	0	0	0	0	0	0	0	0	0	0	0	0	0	0	0	0	0	0	0	0	0	0	0	0	0	0
BUTYLATE	20189.8	33.7	44.1	131.4	0	0	0	0	0	0	0	34.7	0	0	0	0	0	0	0	0	0	0	0	0	0	0	0
CALCIUM CHLORIDE	67495.4	16119.5	112974	25388.8	170847	946.35	285	339.9	359.5	429	1794.9	0	0	0	0	0	0	0	0	0	0	0	0	0	0	0	0
CAPTAFOL	2.7	0	25778.2	0	0	0	0	0	0	0	0	0	0	0	0	0	0	0	0	0	0	0	0	0	0	0	0
CARBOFURAN	59279.7	57962.8	44113.9	27927.9	28447.9	17852.5	15624.9	12632	32290	18514.9	15426.9	5316.85	6882.55	2403.3	1953.1	2675.1	3755.3	3003.8	0	0	0	0	0	0	0	0	0
CARBOPHENOTHION	287.9	67.9	9.1	0	0	1	0	0	0	0	0	0	0	0	0	0	0	0	17.4	1.7	546.2	0	0	0	0	0	0
CHINOMETHIONAT	93640.1	50691.1	22710.4	26880.3	18810.7	8274.2	4559.15	1761.17	1239.8	134.25	44.4	6.4	9.6	1.9	2.7	0	0	0.5	0.3	0	0	0	0	0	0.1	0.05	0
CHLORDIMEFORM	0	0	0	0	0	0	0	0	0	0	0	0	0	0	0	0	0	0	0	0	0	0	0	0	0	0	0
CHLORETHOXYFOS	0	0	0	0	0	0	0	0	0	0	0	0	0	0	0	0	0	0	0	0	0	0	0	0	0	0	0
CHLORIDAZON	0	0	0	0	0	0	2.5	0	0	0.9	4.6	8.3	67.8	34	0.2	0	17.1	0	0	0	0	0	0	0	0	0	0
CHLORIMURON	0	19.05	0	0	5.6	0	0	0	0	0	0	0	0	0	0	0	0	0	0	0	0	0	0	0	0	0	0
CHLOROBENZILATE	806.3	816.55	48.4	39.1	57.8	50.7	0	0	2.1	26.9	0	0	0	0	0	0	0	0	0	0	0	0	0	0	0	0	0
CHLORONEB	0	0	0	0	0	0	0	1.3	208.2	0	0	0	0	0	0.1	0.8	0	0	0	0	0	0	0	0	0	0	0
CHLOROXURON	0	0	0	0	0.6	0	0	0	0	0	0	0	0	0	0	0	0	0	0	0	0	0	0	0	0	0	0
CHLORSULFURON	21.65	0	0.2	0.5	0	0.2	1.3	0.2	0.5	0.5	0.5	0.8	1.7	1.5	8.8	0	0.1	0	0	0.8	0.8	1.95	3.1	0.2	0	0	0
CLODINAFOP	0	0	0	0	0	0	0	0	0	0	0	0	0	0	0	0	0	0	0	0	0	0	0	0	0	0	0
CLOMAZONE	0	0	0	0	0	0	0	0	0	0	0	0	0	0	172.55	0	0	0	0	0	16.3	122.4	0	0	0	0	0
CLORANSULAM-METHYL	0	0	0	0	0	0	0	0	0	0	0	0	0	0	0	0	0	0	0	0	0	0	0	0	0	0	0
CYANAZINE	423.4	295.45	0	0	204.3	0	0	0	0	70.1	41.15	12.2	0	0	0	0	0	0	0	0.2	0	0	0	0	0	0	0
CYCLANILIDE	0	0	0	0	0	0	0	0	1.3	0	0	0	0	0	0	0	0	0	0	0	0	0	0	0	0	0	0
CYCLANILIPROLE	0	0	0	0	0	0	0	0	0	0	0	0	0	0	0	0	0	0	0	0	0	0	0	0	0	0	0
CYCLOATE	0	0	0	0	0	0	0	13.4	0	0	2.7	0	0	0	0	0	0	0	0	0	0	0	0	0	0	0	0
CYHALOFOP	0	0	0	0	0	0	0	0	0	0	0	0	3.2	4	0.7	1.1	1.5	0	0	0	0	0	0	0	0	0	0
CYPROCONAZOLE	0	0	0	0	0	0	0	0	0	0	0	0	0	0	0	0	0	0	0	0	0	0	0	0	0	0	0
DALAPON	4747.8	3.3	46	0.3	0	0	0	0	0	0	0	0.5	6.8	5.35	3.9	2.2	0.5	1	0	0	0	0	0	0	0	0	0
DECAN-1-OL	225.8	3869.1	0	0	443.6	0	0	0	0	0	0	0	0	0	0	0	0	0	0	0	0	0	0	0	0	0	0
DELTAMETHRIN	0	0	0	0	0	0	0	0	19.4	50.6	46.4	38.2	39.4	54.55	25.1	141.55	76	98.45	202	38.55	16.6	3.3	2.7	0	0.7	0.2	0
DEMETON	8.9	7.3	8.6	4.5	1.5	0	0	0	0	1	0.5	0	0.25	0.5	0	0	0	1.1	0	0	0	0	0	0	0	0	0
DESMEDIPHAM	0	0	0	428.25	0	0	0	0	0	0	0	0	0	0	0	0	0	0	0	0	0	0	0	0	0	0	0
DIALLATE	0	0	0	0	0	0	0	0	0	0	0	0	0	0	0	0	0	0	0	0	0	0	0	0	0	0	0
DICHLONE	194.25	843.825	1493.4	0	0	0	0	0	0	0	0	0	0	0	0	0	0	0	0	0	0	0	0	0	0	0	0
DICLOFOP	0	0	0	0	0	0	0	0	14.9	9.65	4.4	17.4	16.4	4.2	0	0	0	0	0	0	0	0	0	0	0	0	0
DICLOSULAM	0	0	0	0	0	0	0	0	0	0	0	0	0	0	0	0	0	0	0	0	0	0	0	0	0	0	0
DICROTOPHOS	0	0	484.95	0	5401.25	0	0	3.7	0	0	0	0	0	0	0	0	0	0	0	0	0	0	0	0	0	0	0
DIETHATYL	0	0	1.7	0.9	0	0	0	0	0	0	0	0	0	0	0	0	0	0	0	0	0	0	0	0	0	0	0
DIFENZOQUAT	0	0	0	0	0	0	0	0	0	0	0	0	0	0	0	0	0	0	0	0	0	0	0	0	0	0	0
DIFLUFENZOPYR	0	0	0	0	0	0	0	0	0	0	0	0.6	0	0	0	0	0	0	0	0	0	0	0	0	0	0	0
DIMETHENAMID	0	0	0	0	0	0	0	0	0	0	0	0	0	0	0	0	0	0	0	0	0	0	0	0	0	0	0
DIMETHIPIN	0	0	0	0	0	0	0	0	0	0	0	0	0	0	0	0	0	0	0	0	0	0	0	0	0	0	0
DIMETHYL ARSINIC ACID	10.2	22.9	6	2922.1	13	0.4	0.3	0.2	3.8	0.1	0.05	0	0.1	0.2	0.3	0	0	0	0	0	0	0	0	0	0	0	0
DIMETHYL DISULFIDE	0	0	0	0	0	0	0	0	0	0	0	0	0	0	0	0	0	0	0	0	0	0	0	0	0	0	0
DIPHENAMID	0	0	0	0	0	0	0	0	0	0	0	0.6	39.8	0	0	0	0	0	0	0	0	0	0.3	0	0	0	0
DISULFOTON	9600.1	19269.3	9369	960.25	526	1094.9	8880.2	2684.35	8949.05	14857.6	20176.9	8943.1	1855.5	2840.25	3031.9	1349.6	1212.7	156.8	814.6	1063.1	951.6	475.8	0	0	0	0	0
DNOC	547.55	147.55	0	0	0	0	0	0	0	0	0	0	0	0	0	0	0	0	0	0	0	0	0	0	0	0	0
DSMA	0	0	19.5	0.1	0	0	0	0.9	3.8	4.1	0	0	0	0	0	0	0	0	0	0	0	0	0	0	0	0	0
EPN	0	0	83.4	83.4	0	0	0	0	0	20.9	52.15	83.4	200.3	104.3	3.7	3.1	0	0	239.5	0	0	0	0	0	0.3	0	0
ETHABOXAM	0	0	0	0	0	0	0	0	0	0	0	0	0	0	0	0	0	0	0	0	0	0	0	0	0	0	0
ETHAMETSULFURON	0	0	0	0	0	0	0	0	0	0	0	0	0	0	0	0	0	0	0	0	0	0	0	0	0	0	0
FENOXAPROP	0	0	0	0	0	0	0	0	0	0	0	0.4	3.3	1.9	1.25	0.6	0	0	0	1.2	0	0	0	0	0	0	0
FENOXYCARB	2.3	2.45	854.4	653.5	1672.75	1640.75	6.4	151.15	59.55	55.35	10	5.9	6.5	4.1	2.8	1.2	3.2	1.8	0.9	0.7	0.4	0.2	0.3	0.1	0.2	0.3	0
FENSULFOTHION	0	0	0	0	0	0	8.8	5	1.2	0	0	0	0	0	0	0	0	0	0	0	0	0	0	0	0	0	0
FENVALERATE	3232.6	994.2	1733.5	858.175	8.3	2.3	5.2	3.55	1.9	1.45	1	0	0	0	0	0	0	0	0	0	0	0	0	0	0	0	0
FIPRONIL	0	0	0	0	0	0	0	0	0	0	0	0	0	0	0	0	0	0.1	0.2	0.1	0	0	0.5	0	0	0	0
FLORASULAM	0	0	0	0	0	0	0	0	0	0	0	0	0	0	0	0	0	0	0	0	0	0	0	0	0	0	0
FLORPYRAUXIFEN	0	0	0	0	0	0	0	0	0	0	0	0	0	0	0	0	0	0	0	0	0	0	0	0	0	0	0
FLUCARBAZONE	0	0	0	0	0	0	0	0	0	0	0	0	0	0	0	0	0	0	0	0	0	0	0	0	0	0	0
FLUCHLORALIN	0	0	0	0	0	0	0	0	0	0	0	0	0	0	0	0	0	0	0	0	0	0	0	0	0	0	0
FLUCYTHRINATE	2.55	0	0	0	0	0	0	0	0	0	0	0	0	0	0	0	0	0	0	0	0	0	0	0	0	0	0
FLUENSULFONE	0	0	0	0	0	0	0	0	0	0	0	0	0	0	0	0	0	0	0	0	0	0	0	0	0	0	0
FLUFENACET	0	0	0	0	0	0	0	0	0	0	0	0	0	0	0	0	0	0	0	0	0	0	0	0	0	0	0
FLUMETRALIN	0	0	0	0	0	0	0	0	0	0	0	0	0	0	0	0	0	0	0	0	0	0	0	0	0	0	0
FLUMETSULAM	0	0	0	3.75	0	0	0	0	0	0	0	0	0	0	0	0	0	0	0	0	0	0	0	0	0	0	0
FLUMICLORAC	0	0	0	0	0	0	0	0	0	0	0	0	0	0	0	0	0	0	0	0	0	0	0	0	0	0	0
FLUOMETURON	0.1	0	0	0	161	2883.85	0.1	0	0	0	0	0	0	0	0	0	0	0	0	0	0	0	0	0	0	0	0
FLURIDONE	0	0	0	0	0	0	0	0	0	0	0	0	0	0	0	0	0	0	0	0	0.1	0	0	0	0	0	0
FLUROXYPYR	0	0	0	0	0	0	0	0	0	0	0	0	0	0	0	7	35.1	23.8	8	31.3	35.8	118.15	36.75	177.4	22.5	2.1	0
FLUSILAZOLE	0	0	0	0	0	0	0	0	0	0	0	0	0	0	0	0	0	0	0	0	0	0	0	0	0	0	0
FLUTHIACET-METHYL	0	0	0	0	0	0	0	0	0	0	0	0	0	0	0	0	0	0	0	0	0	0	0	0	0	0	0
FLUVALINATE	0	0.4	0	0	0	0	0	0	0	0	0	0	0	0	0	0	0	0	0	0	0	0	0	0	0	0	0
FOLPET	980.1	2538.3	0	0	0	0	0	0	0	0	0	0	0	0	0	0	0	0	0	0	0	0	0	0	0	0	0
FOMESAFEN	0	0	0	162.95	0	0	0	0	0	0	0	0	0	0	0	0	0	0	0	0	0	0	0	0	0	0	0
FONOFOS	179.05	3970.05	0	0	977.55	0	0	0	0	0	0	0	0	0	0	0	0	0	0	0	0	0	0	0	0	0	0
FOSAMINE	0	0	0	3089.2	0	0	0	0	0	0	0	0	0	0	0	0	0	0	0	0	0	0	0	0	0	0	0
GAMMA AMINOBUTYRIC ACID	0	0	0	0	0	0	0	247	0	10.4	60353.4	2816.05	3337.75	3102.9	1574.25	1046.15	420.6	70	53.5	18	59.8	6.4	6.6	6.7	0	0	0
GENTAMICIN SULFATE	0	0	0	0	0	0	0	0	0	0	0	0	0	0	0	0	145.5	0	0	0	0	0	0	0	0	0	0
HALAUXIFEN	0	0	0	0	0	0	0	0	0	0	0	0	0	0	0	0	0	0	0	0	0	0	0	0	0	0	0
HEXAZINONE	1758.8	115.8	453.6	28.6	683.8	12576.8	545.3	13.6	21.8	20.4	0	0	13.6	8	2.4	15.8	23.4	14.8	8.5	2.2	2.3	2.4	2.8	0	0	0	0
HYDROXYPROPANOIC ACID	0	0	0	0	0	0	0	0	349.15	470.95	222.7	357.7	0	0	0	0	0	0	0	0	0	0	0	0	0	0	0
HYMEXAZOL	0	0	0	0	0	0	0	0	0	0	0	0	0	0	0	0	0	0	0	0	0	0	0	0	0	0	0
IMAZAMETHABENZ	0	0	0	0	0	0	0	0	2.4	0	0	0	0	0	0	0	0	0	0	0	0	0	0	0	0	0	0
IMAZAPIC	0	0	0	0	0	0	0	0	0	0	0	0	0	0	0	0	0	0	0	0	0	0	0	0	0	0	0
IMAZAQUIN	14.3	0	0	0	0	0	0	0	0	0	0	0	0	0	0	0	0	0	0	0	0	0	0	0	0	0	0
IMAZETHAPYR	0	0	0	0	1.9	3.3	1.1	1.9	1.7	4.6	3.8	0	0	0	0	0	0	0	194.95	0	0	0	0	0	0	0	0
IMAZOSULFURON	0	0	0	0	0	0	0	0	0	0	0	0	0	0	0	0	0	0	0	0	0	0	0	0	0	0	0
IODOSULFURON	0	0	0	0	0	0	0	0	0	0	0	0	0	0	0	0	0	0	0	0	0	0	0	0	0	0	0
IPCONAZOLE	0	0	0	0	0	0	0	0	0	0	0	0	0	0	0	0	0	0	0	0	0	0	0	0	0	0	0
ISAZOFOS	0	0	0	0	0	0	0	0	0	0	0	0	0	0	0	0	0	0	0	0	0	0	0	0	0	0	0
ISOFENPHOS	0	0	0	0	0	0	0	0	0	0	0	0	0	0	0	0	0	0	0	0	0	0	0	0	0	0	0
ISOPROPALIN	0	0	0	0	0	0	0	0	0	0	0	0	0	0	0	0	0	0	0	0	0	0	0	0	0	0	0
ISOXAFLUTOLE	0	0	0	0	0	0	0	0	0	0	0	0	0	0	0	0	0	0	0	0	0	0	0	0	0	0	0
L-GLUTAMIC ACID	0	0	0	0	0	0	0	247	0	10.4	60353.4	2816.05	3337.75	3102.9	1574.25	1046.15	420.6	70	53.5	18	59.8	6.4	6.6	6.7	0	0	0
LACTOFEN	0	0	0	0	0.05	17.5	0	0	0	0	0	0	0	0	0	0	0	0	0	0	0	0	0	0	0	0	0
LEAD ARSENATE	16.2	0	0	0	0	0	0	0	0	0	0	0	0	0	0	0	0	0	0	0	0	0	0	0	0	0	0
LINDANE	17428.3	12494.6	5087.65	12546.8	11595.1	5130.9	16626.6	9128.5	15449.4	7601.4	3293.25	1.4	5.4	3.75	2.1	2.75	3.4	3.6	3.2	0.2	0	0	0	0	0	0	0
MALEIC HYDRAZIDE	127.3	32.7	109.7	130.35	151	57.7	3.3	1.3	8.8	10.9	6.95	3	1.4	0	0	0	0.4	0	0	0	0	0	0	1.8	0	0	0
MCPB	260.35	0	0	0	0	0	0	0	0	0	0	1	0	0	0	0	0	0	0	0	0	0	0	0	0	0	0
MEFLUIDIDE	17.6	0	0	0	7.3	3.95	0.6	0.3	1.5	1	0.5	0	0	0	0	0	0	0	0	0	0	0	0	0	0	0	0
MESOSULFURON	0	0	0	0	0	0	0	0	0	0	0	0	0	0.5	0.2	0.5	0	0	0	0	0	0	0	0	0	0	0
METHAMIDOPHOS	46.6	1.3	441.35	8.4	2.4	5.6	4.7	0	7.15	14.3	0	0	0	0	0.3	0	0	0	0	0	0	0	0	0	0	0	0
METHAZOLE	0	0	0	0	0	0	0	0	0	0	0	0	0	0	0	0	0	0	0	0	0	0	0	0	0	0	0
METHOXYCHLOR	1951.3	2766.07	1215.55	6924.95	15273.1	58377.1	11942.3	1874.3	6342.15	7976.5	2703.55	291.7	368.65	26.6	53.1	0	0	0	122.4	0	0	0	0	0	0	0	0
METHYL ISOTHIOCYANATE	63216.5	108900	0	0	0	0	0	90.7	0	0	0	0	0	0	0	0	0	0	0	0	0	0	0	0	0	0	0
METHYLIODIDE	0	0	0	0	0	0	0	0	0	0	0	0	0	0	0	0	0	0	0	285.4	0	0	0	0	0	0	0
METOLACHLOR	6519.2	925.2	1541.6	932.95	15800.1	3298.68	4535.6	3826.15	1705.5	669.9	134.7	172.6	198	4.2	61.1	16.1	1	3.6	0.5	28.6	256.6	1.6	5.3	123.9	0	0	0
METRIBUZIN	18828.8	891.4	79.75	310.35	1706.2	158.6	24.4	0	0	424.7	0	6.8	102.1	0	5.9	0	0	0.5	3.9	7.8	30.8	0	0	0	0.4	0	0
METSULFURON	0	0	1.7	0	1.25	0	0	0	0	0	0	0	0	102.25	4.75	79.65	22.35	50.9	30.675	10.45	16.4	41.55	44.7	47.85	0	0	0
MOLINATE	7629.35	0	0	258.7	0	0	0.3	0	0.4	0	0	0	0	0	0.4	0	0	0	0	0	0	0	0	0	0	0	0
MONOCROTOPHOS	1084.5	0	0.5	0	0	0	26.5	0	0	0	0	0	0	0	0	0	0	0	0	0	0	0	0	0	0	0	0
NAPTALAM	0	0	0	0	0	2385.35	0	0	0	0	0	0	0	0	0	0	0	0	0	0	0	0	0	0	0	0	0
NAPTHA	0	0	0	0	0	0	0.1	3.2	1.7	0.2	0	0	0	0	0	0	0	0	0	0	0	0	0	0	0	0	0
NICOSULFURON	0	0	0	0	0	0	0	0	0	0	0	0	19.2	0	0	0.1	0	0	0	5.2	1	0	0	0	0	0	0
NORURON	0	0	0	0	0	0	0	0	0	0	0	0	0	0	0	0	0	0	0	0	0	0	0	0	0	0	0
ORTHOSULFAMURON	0	0	0	0	0	0	0	0	0	0	0	0	0	0	0	0	0	0	0	0	0	0	0	0	0	0	0
OXAMYL	34487.9	25924.2	33751.1	33512.9	33373.7	24505	26342.8	8563.35	5358.68	14419.2	12735.6	7865.3	11703.1	14248.6	13765.7	39538	27869.1	11961.2	10061.9	13064.5	5987.3	9474.9	10475.6	4155.35	0	0	0
OXYDEMETON-METHYL	4666.65	676.55	225.4	59.6	291.5	464.2	453.8	381.25	203	1634.5	151.3	87.1	113.8	108.7	42.4	119.7	39.6	26.8	13.5	0.2	0	0	0	0	0	0	0
PARATHION	50589.7	17900.5	3691.55	5323.6	11186.6	604.65	1689	693	940.4	512.9	985.7	129.3	59.9	321.3	48.4	142.7	10.4	17.5	79.9	107.2	2.2	0.7	0.5	360	14.5	0	0
PEBULATE	0	0	0	0	0	0.2	0.2	0.2	0	0	0	0	0	0	0	0	0	0	0	0	0	0	0	0	0	0	0
PENFLUFEN	0	0	0	0	0	0	0	0	0	0	0	0	0	0	0	0	0	0	0	0	0	0	0	0	0	0	0
PHENMEDIPHAM	0	0	0	0	1.6	0	0	0	0	0	0	0.1	0	0	0	0	0	0	0	0	0	0	0	0	0	0	0
PHOSALONE	7472.3	7912.33	45305	2421.8	568.5	948.05	1280.85	1940.7	0	0	0	0	0	0	0	0	0	0	0	0	0	0	0	0	0	0	0
PHOSPHAMIDON	30483.6	26344.1	10979.5	2481.3	16200.8	100.1	177.7	44.3	157.65	271	146.55	22.1	0	0	10.9	0	0	0	11.4	0	0	0	0	0	0	0	0
PICOXYSTROBIN	0	0	0	0	0	0	0	0	0	0	0	0	0	0	0	0	0	0	0	0	0	0	0	0	0	0	0
PINOLENE	187163	225298	208743	208736	179618	167332	211225	139860	113466	93978.4	73358.3	1230.9	7480.73	6563.05	20784.1	40227.2	12133.9	11219.9	9939.75	5782.75	2116.2	3878.5	29609.7	44901.1	0	0	0
PIRIMICARB	0.2	0	0	0	0.1	0	0	72.6	0	0	0	0	0	0	0	0	0	0	0	0	0	0	0	0	0	0	0
POTASSIUM CARBONATE	0	0	0	0	0	0	0	0	0	0	0	0	0	0	0	0	0	0	0	0	0	0	0	0	0	0	0
POTASSIUM OLEATE	2157.15	23201.3	34422	3031.05	4666.4	17926.2	11159.4	5216.4	1192.2	1269.9	1141.4	978.1	85747.7	50.4	1880	60.2	10146	0	4102	0	0	0	0	6.9	14.65	0	0
PRIMISULFURON	0	0	0	0	0	0	0	0	0	0	0	0	0	0	0	0	0	0	0	0	0	0	0	0	0	0	0
PROFENOFOS	0	0	0	0	0.1	11.6	20.5	0	0	0	0	0	0	0	0	0	0	0	0.1	0	0	0	0	0	0	0	0
PROFLURALIN	0	0	0	0	0	0	0	0	0	7.2	0.9	0	0	0	0	0	0	0	0	0	0	0	0	0	0	0	0
PROMETON	208.25	2.1	0.8	1709.15	2.6	2.5	2.5	0.5	1.1	0.85	0.6	0.1	0.4	1.3	2.2	1.45	0.7	0.35	0	0	0	0	0.6	0.1	0.1	0	0
PROMETRYN	4.4	5.8	2951.2	3.6	5	15.7	26	0.6	7.5	5.6	16.9	0	1.4	0.2	0	0	0	0.1	0.3	6	11.7	0	0	0	0	0	0
PROPACHLOR	0	0	0	0	0	0	0	0	0	0	0	0	0	0	0	0	0	0	0	0	0	0	0	0	0	0	0
PROPAZINE	0	0	0	0	0	0	0	0	24.5	0	0	0	0	0	0	0	0	0	0	0	0	0	0	0	0	0	0
PROPOXUR	0.1	751	0.1	0	0	0	0.15	0.3	0	0	0	0	0	0	0	0	0	0.1	6.75	13.4	6.7	0	0.5	0.1	0	0	0
PROPOXYCARBAZONE	0	0	0	0	0	0	0	0	0	0	0	0	0	0	0	0	0	0	0	0	0	0	0	0	0	0	0
PROSULFURON	0	0	0	0	0	0	0	0	0	0	0	0	0	0	0	0	0	0	0	0	0	0	0	0	0	0	0
PROTHIOCONAZOLE	0	0	0	0	0	0	0	0	0	0	0	0	0	0	0	0	0	0	0	0	182.75	0	0	0	0	0	0
PYDIFLUMETOFEN	0	0	0	0	0	0	0	0	0	0	0	0	0	0	0	0	0	0	0	0	0	0	0	0	0	0	0
PYRASULFOTOLE	0	0	0	0	0	0	0	0	0	0	0	0	0	0	0	0	0	0	0	0	0	0	0	0	0	0	0
PYRIDATE	0	0	0	0	0	11	9.3	0.2	2.2	176.45	350.7	0	0	0	0	0	0	0	0	0	0	0	0	0	0	0	0
PYRITHIOBAC-SODIUM	0	0	0	0	0	0	0	0	0	0	0	0	0	0	0	0	0	0	0	0	0	0	0	0	0	0	0
PYROXASULFONE	0	0	0	0	0	0	0	0	0	0	0	0	0	0	0	0	0	0	0	0	0	0	0	0	0	0	0
QUIZALOFOP	0	0	0	0	0	0	0	0	0	0	0	0	0	0	0	0	0	0	0	0	0	0	0	0	0	0	0
ROTENONE	1909.75	232.6	166.2	115.3	46	3540.15	3148.48	112.65	52.85	10.3	43.8	1.8	5.1	0.9	2.1	1.9	1.2	1.5	1.5	4.4	0.7	0.2	0.2	0.3	0.2	0.3	0
RYANODINE	5.2	7.6	5.8	0.1	9.05	11.5	0.8	0.1	0	0	0	0	90.7	0	0	0	0	0.2	0	0	0	0	0	0	0	0	0
SEDAXANE	0	0	0	0	0	0	0	0	0	0	0	0	0	0	0	0	0	0	0	0	0	0	0	0	0	0	0
SODIUM ARSENITE	25950.9	11660.6	7570.1	81.1	23.6	0	0	109.7	71.4	35.7	0	0	0	0	0	0	0	0	0	64.3	0	0	0	0	0	0	0
SODIUM METABORATE	0	0	22.8	297.9	0	0	7	0	0	0	3.6	0	0	0	0	0	0	0	0	0	0	0	0	0	1.2	0	0
SUCROSE OCTANOATE	0	0	0	0	0	0	0	0	0	0	0	0	0	0	0	0	0	0	0	0	0	0.3	11.9	925.4	0	0	0
SULFALLATE	0	0	0	0	0	0	0	0	0	0	0	0	0	0	0	0	0	0	0	0	0	0	0	0	0	0	0
SULFCARBAMIDE	2282.4	3605.45	47906.9	28207.8	8670.35	9062.08	8113.1	8260.3	8467	3799.75	1044.2	33.8	13.5	0	0	0	6.8	13.5	0	0	16.5	0	0	0	0	0	0
SULFOSULFURON	0	0	0	0	0	0	0	0	0	0	0	0	0	0	0	0	0	0	0	0	0	0	0	0	0	0	0
SULFURIC ACID	0	1685.95	0	0	0	0	0	0	0	0	0	0	0	0	0	0	0	0	0	0	0	0	1329.3	2462.4	1231.2	0	0
SULPROFOS	0	0	0	0	10222	0	0	0	0	0	0	0	0	0	0	0	0	0	0	0	0	0	0	0	0	0	0
TCA	0	0	0	0.2	0	0	0	0	0	0	0	0	0	0	0	0	0.3	0.5	0	0	0	0	0	0	0	0	0
TCMTB	0	0	0	0	0	0	0	0.4	0	0	0	0	0	0	0	0	0	0	0	0	0	0	0	0	0	0	0
TEBUPIRIMPHOS	0	0	0	0	0	0	0	0	0	0	0	0	0	0	0	0	0	0	0	0	0	0	0	0	0	0	0
TEBUTHIURON	0	0	0	0.5	0	0	0	0	0	0	0	0	0.7	0	0	0	0	0	0	0	0	0	0	0	0	0	0
TEFLUTHRIN	0	41.6	0	0	0	0	0	0	0	0	0	0	0	0	0	0	0	0	0	0	0	0	0	0	0	0	0
TEMBOTRIONE	0	0	0	0	0	0	0	0	0	0	0	0	0	0	0	0	0	0	0	0	0	0	0	0	0	0	0
TEMEPHOS	0	0	0	0	0	0	0	0	0	0	0	0	0	0	0	0	0	0	0	0	0	0	0	0	0	0	0
TERBUFOS	0	0	0	0	0	0	0	0	0	0	0	0	0	0	0	0	0	0	0	0	0	0	0	0	0	0	0
TERBUTRYN	0	0	0	0	0	0	0	1.7	0.2	0	0	0	0	0	0	0	0	0	0	0	0	0	0	0	10.9	0	0
TETRAOXOSULFATE	0	0	0	0	0	0	0	0	7271.95	715.7	0	0	0	0	0	0	0	0	0	0	0	0	0	0	0	0	0
THIAZOPYR	0	0	0	0	0	868.3	148.9	791.8	1476	1192.6	3488.2	1193.8	765.85	2131.3	6503.4	1114.15	1429.5	146.9	59	848.3	1367.45	1140	0	0	0	0	0
THIDIAZURON	25.8	0	0	0	0	0	2.5	1.55	0.6	0	0	0	0	0	0	0	0	0	0	1.3	2.6	3.9	0	0	0	0	0
THIENCARBAZONE-METHYL	0	0	0	0	0	0	0	0	0	0	0	0	0	0	0	0	0	0	0	0	0	0	0	0.1	0	0	0
THIFENSULFURON	0	0	3.95	0	7.4	0	0	0	0	0	0	0	0	0	0	0	0	0	0	0	0	0	0	0	0	0	0
THIODICARB	0	0	0	0	1.7	2.1	0	0	0	0	0	0	0	0	0	0	0	0	0	0	0	0	0	0	0	0	0
TOLCLOFOS-METHYL	0	0	0	0	0	0	0	0	0	0	0	0	0	0	0	0	0	0	0	0	0	0	0	0	0	0	0
TOPRAMEZONE	0	0	0	0	0	0	0	0	0	0	0	0	0	0	0	0	0	0	0	0	0	0	0	0	0	0	0
TRALKOXYDIM	0	0	0	0	0	0	0	0	0	0	0	0	0	0	0	0	0	0	0	0	0	0	0	0	0.6	0	0
TRALOMETHRIN	0	0	0	0	0	0	0	0	4.9	0.4	0.2	0	0	0	0	0	0	0	0	0	0	0	0	0	0	0	0
TRI-ALLATE	0	0	0	366.45	1035.92	1705.4	0	23.9	0	0	0	0	0	0	0	0	0	0	0	0	0	0	2.8	1.75	0.7	0	0
TRIADIMENOL	0	0	0	0	0	0	0	0	0	0	0	0	0	0	0	0	0	0	0	0	0	0	0	0	0	0	0
TRIASULFURON	0	0	0	0	0	0	0	0	0	0	0	0	0	0	0	0	0	0	0	0	0	0	0	0	0	0	0
TRIAZAMATE	0	0	0	0	0	0	0	0	0	0	0	0	0	0	0	0	0	0	0	0	0	0	0	0	0	0	0
TRIBENURON METHYL	0	0	1.9	0	0	0	0	0	0	0	0	0	0	0	0	0	0	0	0	0	0.7	0.5	0.3	0	0	0	0
TRIBUFOS	0	0	0	0	0	0	0	0	5.5	0	0	0	0	0	0	0	0	0	0	0	0	0	0	0	0	0	0
TRICHLORFON	120.5	160.1	35.2	165.5	103	63	64.3	5.4	0	0	0	0	0	0	0	0	0	0	0	0	0	0	0	0	0	0	0
TRIDIPHANE	10070.4	0	0	0	0	0	0	0	0	0	0	0	0	0	0	0	0	0	0	0	0	0	0	0	0	0	0
TRIFLUSULFURON	0	0	0	0	0	0	0	10.9	0	0	0	0	0	0	0	0	0	0	0	9.1	0	0	0	0	0	0	0
TRIFORINE	26778.9	32188.4	23284.8	21468	17065.1	10928.2	15150.3	580.7	698.625	854.7	19.5	15.8	0.5	43.3	11.9	7.2	0.7	0	0	0	0	0	0.3	0	0	0	0
TRIMETHACARB	0	0	0	0	0	0	0	0	0	0	0	0	0	0	0	0	0	0	0	0	0	0	0	0	0	0	0
VERNOLATE	0	0	0	0	0	0	0	0	0	0	0	0	0	0	0	0	0	0	0	0	0	0	0	0	0	0	0
ZINEB	211.3	186.7	289.6	1535.25	597.9	0	153.8	0.5	20.4	25.2	0.7	14.2	7.15	0.1	0.5	0.7	0	0	0	0	0	0	0.7	0	0	0	0
ZOXAMIDE	0	0	0	0	0	0	0	0	0	0	0	0	0	0	0	0	0	0	0	0	0	0	0	0	0	0	0

## Sheet: Alfalfa
Data in [kg]	1992	1993	1994	1995	1996	1997	1998	1999	2000	2001	2002	2003	2004	2005	2006	2007	2008	2009	2010	2011	2012	2013	2014	2015	2016	2017	2018
TOTAL	4.93428e+06	4.83892e+06	5.78854e+06	7.13177e+06	6.93229e+06	7.12252e+06	6.32625e+06	7.48008e+06	5.57802e+06	6.02003e+06	5.45122e+06	6.28192e+06	5.77915e+06	4.72139e+06	4.88538e+06	4.6052e+06	5.2968e+06	4.5105e+06	4.0427e+06	4.22327e+06	5.02641e+06	5.18649e+06	5.17341e+06	5.60703e+06	5.19188e+06	5.17427e+06	5.5624e+06
GLYPHOSATE	118415	182758	189125	159220	286697	164092	312641	290857	171923	241231	233845	421366	369755	252011	266240	393104	523999	280311	428280	358967	480916	700785	898443	956092	855459	1143361	1.22343e+06
PENDIMETHALIN	359939	289478	257226	564101	294824	289467	108658	130311	142187	75678.9	30823.7	92076.2	470005	219664	216839	367274	438730	394838	540497	742602	690933	710348	552584	701205	718560	739882	1.07337e+06
TRIFLURALIN	358479	492872	935627	744164	624291	722571	664267	750040	503555	612506	631344	728609	844452	771497	712482	539855	251389	368873	276988	424707	939216	639056	1.06368e+06	1.23269e+06	686556	837504	762763
CHLORPYRIFOS	331122	247720	445089	471568	392205	551833	385877	488253	630283	499470	323688	459769	445565	452804	378129	372798	776741	432559	458524	463335	558177	539594	517305	531045	438790	446626	612212
DIMETHOATE	231158	162324	183793	267084	287969	229390	176140	223916	186162	188647	224511	169454	194952	202436	156231	181791	234427	134328	279748	191248	144115	165940	150096	245878	162943	152103	186336
METRIBUZIN	94684.6	67523.7	100818	138064	139222	106954	145878	126431	155883	146878	105306	204194	251560	196464	206451	216223	208701	179461	106410	144583	111154	112978	153305	137398	192962	202283	179898
EPTC	566602	299293	379138	426526	547976	829175	882088	1.36135e+06	771386	1142400	587529	335877	352818	262855	247806	105323	56196	332383	124534	97453.1	141941	504487	343145	269314	134249	94025.6	167222
HEXAZINONE	174798	158657	236320	206336	191869	128966	234353	210665	256168	244186	265205	234463	223430	252640	292033	181392	234921	163001	138421	157748	164808	243946	118540	134400	182819	100658	161488
DIURON	270441	366513	198547	239251	366675	434687	801551	837372	488007	606198	242344	376435	388101	336047	393614	286033	675474	207807	311609	197213	388942	398187	188738	193683	280590	224010	152875
2,4-DB	99730.8	76959.8	136060	109278	45432.4	68257.1	144237	139638	63380.7	112564	157746	113229	155648	122246	118597	105839	93098.1	210616	114411	104960	171448	119463	79298.7	131577	222848	99637.8	131230
2,4-D	141562	89804.6	104209	182358	195935	214722	84017.9	128183	35060.3	189974	141936	456929	111996	71737.6	104980	101540	234136	36324.6	88584.3	164971	80116	72307.3	58399.3	123681	147973	106269	126485
PARAQUAT	99583.4	106125	158779	174806	144107	127743	102978	216769	171713	122927	372479	247573	204252	151069	143295	145166	225852	148662	269120	132371	114704	89133.4	136776	145017	113412	164693	121219
NALED	22724.5	71086.2	105693	173977	235512	119934	3206.7	6455.2	34978	29165.7	18782.2	10017	11187	8084.55	154519	120953	9753.6	13772.1	60278.5	4648.6	3111.7	10751.1	6293.6	13612.9	43821.6	75157.1	73067.6
CLETHODIM	0	0	46.05	1751.8	21452.1	4554.35	12944.8	20391.4	44025.2	59702.4	18037.1	38624.1	33220.8	65912.1	48293.8	34398.7	58988.4	76778.3	47905.8	117011	51630.5	58916.8	66786.5	57792.5	66867.6	95852.5	70838.1
MALATHION	273064	287427	356222	397364	753502	826478	428813	424223	467343	274174	404843	437163	756918	281335	300493	298453	204934	129162	188959	258045	127103	241299	251851	203106	192433	136531	47282.3
IMAZETHAPYR	8632.8	1321.1	1667.3	16497.5	16473	17398.3	23843.3	57073.7	32631.8	27138.3	23554.8	15997.2	25760.8	29273.3	38101.1	25545.9	24854.8	33916.1	17083.7	24264.5	27744	15012.4	23723.1	32279	17914.2	22995.4	40325.3
PERMETHRIN	35527.7	38797.5	39851.4	55847.7	59812.9	53491.9	30166.9	52800	46772	47364.8	50644.6	37336.1	49905.4	41515.3	39164.3	31724.2	34928.6	37405.1	14838.6	26593.1	21742.2	41790.5	68118	32404.8	24111.6	21838.3	40130.6
CYHALOTHRIN-LAMBDA	31	253.9	119.6	828.825	9223.95	3591.9	8096.35	13696	17234.5	16279.7	35903.8	24010.1	13635.2	17827.9	17628.5	18265.9	25273.8	22692.2	27556	25171.4	29867.9	27252.4	23192.8	30395.2	30370.9	24135.7	35923.9
SETHOXYDIM	36027.2	62129	120066	107348	67332.4	81823.7	77424.2	89583.1	69206	39121.2	97259.7	70656.4	52650.9	43091.2	13504.5	15032.6	12889.1	13667.7	56556.6	36234.1	6258.6	7834.98	7237.45	11051.3	36389.9	23829.1	30394.8
ETHALFLURALIN	53119.6	5137.4	27135.5	227025	283061	38324.6	22720.1	48642.7	0	0	9501.8	28859.9	0	0	0	0	54796.4	7780.95	7902.15	8023.35	11962.7	7782.5	11602.2	15421.9	27904.1	27737	27737
CARBARYL	153157	123616	204935	490870	293280	193885	209136	311091	211278	416703	270329	321541	19800.2	117126	94401.4	70027.5	143210	324554	87777.2	23957.7	13515.6	14845.1	14058.6	17661.3	180573	29014	27637.2
FLUPYRADIFURONE	0	0	0	0	0	0	0	0	0	0	0	0	0	0	0	0	0	0	0	0	0	0	0	6289.6	14452.8	16686.2	27513.8
BROMOXYNIL	22525.5	21935.7	35636	16762	17873.9	16805.8	96154	55503.1	81273.9	26167	74321.3	39986	98384.6	44614.8	33890.1	31479.4	13796.6	9853.97	40106.1	27598.1	29940.6	14940.5	42059.6	15815	35935.8	48535.1	22945.4
SULFUR	128569	171678	102969	133124	174027	389772	256507	285713	219973	218876	254900	235108	179318	184142	204958	250770	262514	339049	204835	326142	401834	200220	174481	154039	137918	120194	21540.4
INDOXACARB	0	0	0	0	0	0	0	0	0	0	3738.5	8485.5	3908.9	15102	18306.4	9290.6	13092.9	6641.5	9024.6	7055.2	18014.5	17142.4	13386.6	26479.9	27577.3	18584.2	19090.7
BIFENTHRIN	10362.8	7890.05	7104.55	29124.1	5525.82	2883.85	4169.35	2856.95	1528.2	972.8	316.3	542.8	455.4	3000.12	1059.72	5774.48	6902	3832.22	5093.2	5408.42	14810	13863.7	5036.8	5018.35	8401.15	22498.2	16701.7
IMAZAMOX	0	0	0	0	0	0	0	0	3.65	715.975	10270.4	11085.1	6734.9	14513.7	8300	14845.5	24513.1	13088.4	13828	9001.08	15148.4	13065.2	33142	14184.2	13465.5	18076.8	15657.4
METHOXYFENOZIDE	0	0	0	0	0	0	0	0	0	0	0	0	0	0	429.8	28.4	3557.7	1403.2	3449.9	4572.5	6552.55	7622.15	7896.6	8064.35	13260.4	13691.6	14023.1
ZETA-CYPERMETHRIN	0	0	0	0	0	0	0	0	0	0	14627.1	18820.4	14008.3	13354.5	15405.9	15070.1	12930.7	9289.7	10889.2	13882.3	16125.5	16467.5	13595.9	16593.2	15334.3	8001.15	13569.3
TERBACIL	44090.6	78351.1	53454.3	39123.7	9475.6	1912	39214.7	105541	83465	63442.2	58092.6	222384	115253	125101	198734	83541.9	28979.8	21958.8	34628.5	0	0	0	31612.1	0	3156.2	3597.75	13094.4
CYFLUTHRIN	0	0	0	0	10462.7	8091.85	14005.6	8948.23	14095.9	22079.6	12452.7	11863.1	17896.7	18992.2	17494.5	12166.2	9801.97	12691.3	9452.72	13096.4	12796.3	10487.2	10882.2	11539.6	6595.2	9653.7	12330.2
FLUMIOXAZIN	0	0	0	0	0	0	0	0	0	0	0	0	0	0	0	0	1498.3	4746.9	4390.65	8627.8	5222.6	3578.6	3332.4	9113.15	16712.7	9890.85	11693
METHOMYL	37282.8	43887.1	65336	196750	122813	106138	86855.1	41253	49307.1	47010.2	38335.1	33049.7	11914.2	27341.2	19034.3	10038.6	7985	6898.1	5865.15	7684.1	22829.5	44765.7	38530.4	12517.4	14590	11868.7	10140.5
BENFLURALIN	48055.5	35007.7	50665.2	93401.2	63747.2	39462.3	31827	44311.5	43792	50486.3	146139	9760.48	7194.6	13127.3	13876.5	5705.05	25923.8	619.7	852.7	10250.2	25256.3	46278.2	8435.85	16589.7	2792	48520.2	9584.7
ALPHA CYPERMETHRIN	0	0	0	0	0	0	0	0	0	0	0	0	0	0	0	0	0	0	0	0	0	302.75	1012.2	3139	1225.15	2659.25	8347.2
CHLORANTRANILIPROLE	0	0	0	0	0	0	0	0	0	0	0	0	0	0	0	0	0	0	556.4	842.8	600.1	3742.05	1825.65	833.2	3567.22	7436.28	8002.2
FLONICAMID	0	0	0	0	0	0	0	0	0	0	0	0	0	0	0	516.3	440.05	878.5	6709.4	2573.75	1738.55	1529.4	2488.7	5313.3	3354.2	8161.05	7018.2
PROPARGITE	54834.9	57389.1	76393.4	143531	250455	28206.3	25064.3	45806.9	11725	3768.82	7005.75	1610.6	667.1	1007.9	232.2	321.4	68.1	2713.2	3793.8	12533	35548.2	8273.1	5604.8	8438.9	5036.2	6887.6	4338.9
CARFENTRAZONE-ETHYL	0	0	0	0	0	0	0	0	0	0	0	4.4	16.3	9.4	2.5	0.7	1.4	9.5	3.2	4.2	3	113.6	4	132.9	293.4	154.5	4076.55
ACEPHATE	1802.55	3794	4910.12	7825.15	5738.93	497.6	1426.1	27.8	20	12.2	27.9	0	0	0	12268.8	0	0	0	541.1	3659.1	6449	9083.8	6902.4	5174	7321.4	5494.1	3682.5
SAFLUFENACIL	0	0	0	0	0	0	0	0	0	0	0	0	0	0	0	0	0	0	0	0	164.55	5.5	3.45	1.4	491.2	2803.4	3112.75
QUIZALOFOP	0	0	0	0	48.55	474.5	1106.65	0	1204.95	927.2	1904.7	1360.75	278.85	1206.15	716.75	267.7	0	0	0	0	0	2018.65	0	16.45	0	1537.6	2978.75
NORFLURAZON	0	0	829.7	0	0	10531.5	43293.3	49560	28849	118438	67093.2	19220.4	13461.5	9450.3	10625.6	46862.4	3055.6	2270.5	856	1289	2251.9	2307.2	12488.2	7536.42	2343.7	63	2931.7
DIQUAT	59214.7	28410.5	31632.3	68206	141864	22580.4	24920.1	30998.1	17395.6	7856.2	4107	4274	7975.9	5683	7903.4	6131.1	5606.7	5422.3	5716.8	5155.7	7617.3	6431.7	5710.2	5529.7	7957.8	4757	2790.7
HEXYTHIAZOX	0	0	0	0	0	0	0.6	0	0	0	0	0	0	8.7	0	0	0	2.3	1.7	18.4	71.2	1010.45	1397.3	2011.2	2628.3	3447.1	2136.7
CYHALOTHRIN-GAMMA	0	0	0	0	0	0	0	0	0	0	0	0	0	1061.2	1591.3	1936.7	4573.15	1915.05	2150.97	1673.1	2248.7	2853.72	1700.75	3652.5	737.35	1047.7	1873.5
THIRAM	0	0	735.6	0	0	0	0	0	0	0	0	0	0	0	0	0	733.6	1015.4	309.7	1247.3	2086.8	266.1	1728.1	2983.4	1188.2	1879.7	1562.7
PICLORAM	10244.7	18506.2	35490.1	48367.6	5398.95	5107.7	7548.4	10049.8	5429.55	89.85	5734.52	14961.8	9359.55	2237.6	611.55	1446.2	0	2.65	205.725	85.7	378.95	0	0	0	82.05	634.575	1235.5
FLUBENDIAMIDE	0	0	0	0	0	0	0	0	0	0	0	0	0	0	0	0	0	0	0	1729.5	3686.8	3054.9	3616.5	3327	4404.9	568.7	1131.1
THIAMETHOXAM	0	0	0	0	0	0	0	0	0	0	0	0	0	0	0	0	0	0	799	234.4	335.05	0	532.1	165.45	49.7	988.5	988.5
AMINOPYRALID	0	0	0	0	0	0	0	0	0	0	0	0	0	0	0	0	0	5	0	0	21.65	0.5	0	466.15	446	262.975	916.95
PIPERONYL BUTOXIDE	13.5	304.75	2687.57	5166.6	0	0	15.4	29	254	4.8	0	7511.4	557	0.2	41	0	0	0	0	0	0	0	0	0	4.4	843.5	878.8
CLOPYRALID	486.85	0	0	47.3	2230.5	0	0	0	0.7	0	0	3708.15	45.3	0	0	0	135.5	50.4	0	0	0	592.3	1945.45	1.1	0	0	736.9
IMAZAPIC	0	0	0	0	0	0	0	0	0	0	0	0	0	113.75	0	0	0	5	62.625	137.9	61.7	29.5	0	0	0	278.3	715.6
FORMETANATE	969.8	991.5	2227.2	5751.3	5797.4	6126	9169.1	29223	684.4	3811.1	1625.5	632.7	1213.8	1382.4	1501	770.2	3378.8	846.6	4568.7	2513	2537.5	3148.4	1780.1	2359.2	4583.9	2940.5	602
MCPA	20584.8	29697.5	3362.2	2198.12	17850.3	5870.7	8603.45	116.7	1464.75	1457.05	1611	285.3	1835.9	12297.2	7657.47	1825.75	2106.7	203.2	293.6	5470.95	2255.1	319.55	57.1	179.5	131.1	278.9	452.8
ESFENVALERATE	423.3	263.8	439.25	96.1	172.85	53.35	90.5	0.75	1.1	0.3	0	0	0	0	2427.75	0	4.4	252.2	1.6	548.05	601.2	1123.15	1417.15	280.4	686.7	365.7	272.05
NOVALURON	0	0	0	0	0	0	0	0	0	0	0	0	0	0	0	42.1	47.1	117.1	274.9	276	343.4	555.9	459.2	401.8	566.6	350.7	235.9
NEEM OIL	0	0	0	0	0	1.7	214.2	7.7	19.9	30.3	21.2	42.5	60.25	78	70.8	199.3	189.8	215.4	25.3	450.3	136.3	1638	645.3	176.5	597.7	219	219
DIFLUBENZURON	0	0	0	0	0	0	0	0	0	0	464.5	277.5	216.65	0	0	3.7	0	300.35	462.55	285.2	0	0	732.05	417.75	301.3	132.5	217.05
ALUMINUM PHOSPHIDE	42.7	85.5	549.4	20	12672.1	92.1	119.9	450.7	33.8	67.4	22.5	32	15.8	75.9	56.9	120	245.7	155.3	281.8	606.3	279.1	134.1	438.8	574.1	178.7	256.4	216.1
MANCOZEB	18899.8	0	0	0	0	0	0	76.8	0	0	0	0	0	0	0	30.6	34.1	0	0	0	0	0	0	0	42.9	146.9	146.9
MEFENOXAM	0	0	0	0	0	5.6	0.4	6.3	12.2	0.5	0	3.8	2.7	0	0	11.2	132.6	70.8	40.9	118.7	202.9	56	241	184.3	591.6	225.6	104.5
HALOSULFURON	0	0	0	0	0	360.85	0	0	0	0	0	0	0	0	0	0	45.5	78.9	31.8	377.8	75.2	369.6	84.6	55.5	45.3	94.7	103.85
PYRETHRINS	1.4	29.9	269.125	533.55	0.3	73.6	88.2	100.6	106.5	0.1	0.1	752.05	58.15	195.35	3.6	38.4	46.7	31.8	2.9	11.3	14.8	22.3	28.7	8.8	19.9	80.15	87.95
GLUFOSINATE	0	0	0	0	0	0	0	0	0	0	0	0	0	0	0	0	0	0	3.6	19.2	18.5	6.6	3.9	1.2	31.2	46.2	83.4
BOSCALID	0	0	0	0	0	0	0	0	0	0	0	0	0	0	0	0	0	0	0	7.7	78.6	91	28.8	285.5	375.7	283.3	58.5
PHOSMET	36215.1	41259.2	33966.8	47540.5	33648.2	29103.6	33848.1	17468.5	11929.5	6824.55	4733.7	22253.8	1241	1372.6	829.9	384	95.2	135.4	63.8	182.7	32.8	66.9	1953.7	1024	44459.9	559	53.8
AZOXYSTROBIN	0	0	0	0	0	0	0	2.4	0	0	0	0	0	0	0	0	0	3.6	6.3	8.55	10.8	15.1	32.6	15.7	22.9	2	49.3
OXYFLUORFEN	0.5	6.2	0	0	2.7	5.2	322.5	175.2	286.9	148.7	26.4	101.1	0.5	121.2	241.9	5.8	26.4	144.1	25.2	278.7	45.6	353.2	260.7	115.6	297	8.6	47.7
METOLACHLOR-S	0	0	0	0	0	0	0	0	13.8	17.65	21.5	24.5	0	0	49.1	0	0	0	0	46.5	56.1	65.7	412.85	0	0	23.1	40.2
METALAXYL	253.9	156.35	1720.25	694.7	8.2	333.5	166.8	0.1	9.9	4.95	0	0	0	0	0	0	0	0	15.2	20.45	25.7	35.6	42.3	41.1	42.9	34.2	35.7
SPINOSYN	0	0	0	0	0	0	0	3.9	0	0	0	0	0	704.4	12.2	74.1	36.1	0	0	17.2	31.2	30.1	42.1	49.9	76.3	59	33.3
PYRACLOSTROBIN	0	0	0	0	0	0	0	0	0	0	0	0	0	0	3.8	2.8	1.8	3.95	6.1	3.9	43.7	194.1	72.6	208.1	229.5	183.9	32.2
ABAMECTIN	0	0.1	0	0	0	25.2	105.8	141.2	95.8	56.7	17.6	10.3	14.4	35.8	74.3	47.1	59.3	38.4	52	35.6	48.1	101.7	29.1	26.4	61.2	46.2	30.5
DICAMBA	27776.2	15251.5	42019.6	18410.6	35621.6	59982.5	48334.9	43096.5	56319.3	19212.2	8655.8	44226.3	8947.3	5410	19881.5	3824.85	4263.05	1035.95	4049.28	5330.85	4049.55	1258.1	1217.78	18035.1	2536.2	39.7	18.3
HYDROGEN PEROXIDE	0	0	0	0	0	0	0	0	0	0	0	0	0	0	0	0	0	0	0	0	0	0	0	0	0	12.2	12.2
SPIROMESIFEN	0	0	0	0	0	0	0	0	0	0	0	0	0	0	0	8.4	1	5.4	34.6	15.8	19.9	26.6	1.1	6.8	0	10.3	10.3
CHLOROTHALONIL	5287.1	0	0	0	0	0	0	0	0	0	0	0	0	0	0	71.8	0	0	82.5	0	0	0	0	0	0	0	7.6
CYPERMETHRIN	0	17.9	217.75	0	0	635.95	0	0	0	6.6	5.85	5.1	48.4	221.5	44.5	26.4	95.6	21.5	64	25.8	3.9	36.1	10.5	106.1	14.1	1.5	4.7
ETOXAZOLE	0	0	0	0	0	0	0	0	0	0	0	0	0	0	0	0	0	0	0	0	0	29.4	9.7	5.9	0	0	4.6
MANDIPROPAMID	0	0	0	0	0	0	0	0	0	0	0	0	0	0	0	0	0	0	0	0	0	0	4.1	0	0	6.6	3.8
FENAMIDONE	0	0	0	0	0	0	0	0	0	0	0	0	0	0	0	0	18.7	0	0	0	0	0	0	0.9	1.85	2.8	2.8
PYROXSULAM	0	0	0	0	0	0	0	0	0	0	0	0	0	0	0	0	0	0	0	0	0	0	0.5	0.5	0.1	1	1.9
AZADIRACHTIN	0	0	0	0	0	0	0	0	0	0	0	0	0.1	0.3	0.5	10	17.6	2.1	0.3	0.5	1.9	2.3	5.3	30.7	6.7	5.8	1.8
SPINETORAM	0	0	0	0	0	0	0	0	0	0	0	0	0	0	0	0	0	0	0	0	0	0	3.9	1	2.2	1.9	1.6
FLUXAPYROXAD	0	0	0	0	0	0	0	0	0	0	0	0	0	0	0	0	0	0	0	0	0	0	0	0	1.1	1.2	1.3
SPIROTETRAMAT	0	0	0	0	0	0	0	0	0	0	0	0	0	0	0	0	0	0	0	0	0.2	1.25	2.3	1.85	1.4	3.7	0.9
TRIBENURON METHYL	14.4	13.95	8.75	0	0	0	0	0	0	0	0	0	0	0	0	0	0	0	0	0.4	2.6	1	0.8	0.5	1.7	0.9	0.7
OXATHIAPIPROLIN	0	0	0	0	0	0	0	0	0	0	0	0	0	0	0	0	0	0	0	0	0	0	0	0	0	0	0.5
PYRAFLUFEN ETHYL	0	0	0	0	0	0	0	0	0	0	0	0	0	0	0	0	0	27.4	0	0	0	0.5	0.35	0.2	0.1	0	0.3
MEPIQUAT	0	0	0	0	0	0	0.5	0.35	0.2	0	0	0	0	0	0	0	0	0	0	0	0.7	0.4	0	0	0	0.1	0.1
TRICLOPYR	7959.85	2766.2	192.85	0	916.1	0	0	0	5.6	0	0	3988	193.95	0	234.2	0	0	0	0	7.4	6.5	0	0	0	0	1.2	0.1
1-METHYL CYCLOPROPENE	0	0	0	0	0	0	0	0	0	0	0	0	0	0	0	0	0	0	0	0	0	0	0	0	0	0	0
6-BENZYLADENINE	0	0	0	0	0	0	0	0	0	0	0	0	0	0	0	0	0	0	0	0	0	0	0	0	0	0	0
ABSCISIC ACID	0	0	0	0	0	0	0	0	0	0	0	0	0	0	0	0	0	0	0	0	0	0	0	0	0	0	0
ACEQUINOCYL	0	0	0	0	0	0	0	0	0	0	0	0	0	0	0	0	0	0	0	0	0	0	0	0	0	0	0
ACETAMIPRID	0	0	0	0	0	0	0	0	0	0	0	0	1.9	2.6	2	0	0	76.85	1.4	1.25	1.1	1.1	0	0	0.7	0	0
ACETOCHLOR	0	0	0	0	0	0	0	0	0	0	0	0	0	0	0	0	0	0	0	0	0	0	0	0	0	0	0
ACIBENZOLAR	0	0	0	0	0	0	0	0	0	0	0	0	0	0	0	0	0	0	0	0	0	0	0	0	0	0	0
ACIFLUORFEN	0	0	0	0	0	0	0	0	0	0	0	0	0	0	0	0	0	0	0	0	0	0	0	0	0	0	0
ALACHLOR	2680.3	0	203041	0	0	0	0	0	0	0	0	0	0	0	0	0	0	0	0	0	0	0	0	0	0	0	0
ALDICARB	0	0	3328.55	5339.1	0	8929.7	3243.2	108.2	129.7	131.9	305.5	104.9	224.8	118.65	12.5	0	0	54.8	26.8	0	0	0	0	0	0	0	0
ALLYL ISOTHIOCYANATE	0	0	0	0	0	0	0	0	0	0	0	0	0	0	0	0	0	0	0	0	0	0	0	0	0	0	0
AMETOCTRADIN	0	0	0	0	0	0	0	0	0	0	0	0	0	0	0	0	0	0	0	0	0	0	0	0	0.8	0	0
AMETRYN	0	0	0	0	0	0	0	0	0	0	0	0	0	0	0	0	0	0	0	0	0	0	0	0	0	0	0
AMITRAZ	0	0	0	0	0	0	0	0	0	0	0	0	0	0	0	0	0	0	0	0	0	0	0	0	0	0	0
AMITROLE	41.9	0	0	0	0	0	0	0	0	0	0	0	0	0	0	0	0	0	0	0	0	0	0	0	0	0	0
AMMONIUM SULFAMATE	0	0	0	0	0	0	0	0	0	0	0	0	0	0	0	0	0	0	0	0	0	0	0	0	0	0	0
ANILAZINE	0	0	0	0	0	0	0	0	0	0	0	0	0	0	0	0	0	0	0	0	0	0	0	0	0	0	0
ARSENIC ACID	0	0	0	0	0	0	0	0	0	0	0	0	0	0	0	0	0	0	0	0	0	0	0	0	0	0	0
ASULAM	0	0	0	0	0	0	0	0	0	0	0	0	0	0	0	0	0	0	0	0	0	0	0	0	0	0	0
ATRAZINE	12319	108552	11603.8	1057.2	0	0	0	0	0	0	0	0	0	0	0	0	106.2	0	0	0	1795.6	49.7	0	0	117.2	0	0
AVIGLYCINE	0	0	0	0	0	0	0	0	0	0	0	0	0	0	0	0	0	0	0	0	0	0	0	0	0	0	0
AZINPHOS-METHYL	10111.5	9022.67	1997.65	6997.85	5331.98	1561.35	0	0	0	0	7371.5	0	0	4083.85	579	0	0	0	0	0	0	0	0	0	0	0	0
BARBAN	0	0	0	0	0	0	0	0	0	0	0	0	0	0	0	0	0	0	0	0	0	0	0	0	0	0	0
BARIUM POLYSULFIDE	0	0	0	0	0	0	0	0	0	0	0	0	0	0	0	0	0	0	0	0	0	0	0	0	0	0	0
BENDIOCARB	0	0	0	0	0	0	0	0	0	0	0	0	0	0	0	0	0	0	0	0	0	0	0	0	0	0	0
BENOMYL	0	0	0	0	0	2823.35	0	0	0	0	0	0	0	0	0	0	0	0	0	0	0	0	0	0	0	0	0
BENSULFURON	0	0	0	0	0	0	0	0	0	0	0	0	0	0	0	0	0	0	0	0	0	0	0	0	0	0	0
BENSULIDE	4539.1	0	5.1	0	0	0	6.8	0	0	0	0	0	0	0	0	0	0	85.4	0	0	0	0	0	0	0	0	0
BENTAZONE	0	6146.3	0	2285	935.6	0	0	0	0	0	0	0	0	0	0	0	0	0	0	0	0	0	0	0	0	0	0
BENZOBICYCLON	0	0	0	0	0	0	0	0	0	0	0	0	0	0	0	0	0	0	0	0	0	0	0	0	0	0	0
BENZOVINDIFLUPYR	0	0	0	0	0	0	0	0	0	0	0	0	0	0	0	0	0	0	0	0	0	0	0	0	0	0	0
BICYCLOPYRONE	0	0	0	0	0	0	0	0	0	0	0	0	0	0	0	0	0	0	0	0	0	0	0	0	0	0	0
BIFENAZATE	0	0	0	0	0	0	0	0	0	0	0	0	0	0	0	0	0	0	0	0	0	0	0	0	0	0	0
BIFENOX	0	0	0	0	0	0	0	0	0	0	0	0	0	0	0	0	0	0	0	0	0	0	0	0	0	0	0
BISPYRIBAC	0	0	0	0	0	0	0	0	0	0	0	0	0	0	0	0	0	0	0	0	0	0	0	0	0	0	0
BORDEAUX MIXTURE	0	0	0	0	0	0	0	0	0	0	0	0	0	0	0	0	0	0	0	0	0	0	0	0	0	0	0
BROMACIL	0	2055.15	0	0	0	0	15.8	0	0	5.4	0	0	0	0	0	0	0	0	0	0	0	0	0	0	0	0	0
BUPROFEZIN	0	0	0	0	0	0	0	0	0	0	0	0	0	0	0	0	0	0	0	0	0	0	0	0	0	0	0
BUTRALIN	0	0	0	0	0	0	0	0	0	0	0	0	0	0	0	0	0	0	0	0	0	0	0	0	0	0	0
BUTYLATE	0	0	0	0	0	0	246.2	90.7	0	0	0	0	0	0	0	0	0	0	0	0	0	0	0	0	0	0	0
CALCIUM CHLORIDE	146.9	134	84.5	132.2	160.9	156.3	170.6	140.2	286.7	234.1	565.8	0	0	0	0	0	0	0	0	0	0	0	0	0	0	0	0
CALCIUM POLYSULFIDE	0	0	0	0	0	0	0.1	0	0	0	0	0	0	0	0	0	0	0	0	0	0	0	0	0	0	0	0
CAPTAFOL	0	0	0	0	0	0	0	0	0	0	0	0	0	0	0	0	0	0	0	0	0	0	0	0	0	0	0
CAPTAN	0	32.1	19.85	7.6	0	0	0	0	0	0	0.7	0	0	0	0	0	0	0	0	0	0	0	0	0	0	0	0
CARBOFURAN	476390	318837	461698	519117	368107	265322	440586	406721	272581	245825	341602	553483	260675	268851	271380	422090	246613	466412	1.8	0	0	0	0	0	0	0	0
CARBOPHENOTHION	0	0	0	0	0	0	0	0	0	0	0	0	0	0	0	0	0	0	0	0	0	0	0	0	0	0	0
CARBOXIN	0	0	0	0	0	0	0	0	0	0	0.3	0	0	0	0	0	0	0	0	0	0	1	0	0	0	0	0
CHINOMETHIONAT	0	0	0	0	0	0	0	0	0	0	0	0	0	0	0	0	0	0	0	0	0	0	0	0	0	0	0
CHLORAMBEN	0	0	0	0	0	0	0	0	0	0	0	0	0	0	0	0	0	0	0	0	0	0	0	0	0	0	0
CHLORDIMEFORM	0	0	0	0	0	0	0	0	0	0	0	0	0	0	0	0	0	0	0	0	0	0	0	0	0	0	0
CHLORETHOXYFOS	0	0	0	0	0	0	0	0	0	0	0	0	0	0	0	0	0	0	0	0	0	0	0	0	0	0	0
CHLORFENAPYR	0	0	0	0	0	0	1	0	0	0	0	0	0	0	0	0	0	0	0	0	0	0	0	0	0	0	0
CHLORIDAZON	0	0	0	0	0	0	160.1	10.6	0	0	47.5	0	0	12.2	0	0	0	0	0	0	0	0	0	0	0	0	0
CHLORIMURON	0	0	0	0	0	0	0	0	0	0	0	0	0	0	0	0	0	0	0	0	0	0	0	0	0	0	0
CHLORMEQUAT	0	0	0	0	0	0	0	0	0	0	0	0	0	0	0	0	0	0	0	1.1	0	0	0	0	0	0	0
CHLOROBENZILATE	0	0	0	0	0	0	0	0	0	0	0	0	0	0	0	0	0	0	0	0	0	0	0	0	0	0	0
CHLORONEB	0	0	0	0	0	0	0	0	0	0	0	0	0	0	0	0	0	0	0	0	0	0	0	0	0	0	0
CHLOROPICRIN	0	0	0	3.8	0	0	0	0	0	0	0	0	0	0	28.5	0	0	0	0	0	0	0	0	0	0	0	0
CHLOROXURON	0	0	0	0	0	0	0	0	0	0	0	0	0	0	0	0	0	0	0	0	0	0	0	0	0	0	0
CHLORPROPHAM	14575.2	7747.9	0	0	0	0	0	0	0	0	0	0	0	0	0	0	0	0	0	0	0	0	0	0	0	0	0
CHLORSULFURON	1.5	47.05	30.575	16.4	0	0	0	0.2	0	0	0	0.1	0	0	0	0	0	0	266.15	0	0	10.5	34.775	63.5	0	0	0
CINNAMALDEHYDE	0	0	0	0	0	0	0	0	0	0	0	0	0	0	0	0	0	0	0	0	0	0	0	0	0	0	0
CLODINAFOP	0	0	0	0	0	0	0	0	0	0	0	0	0	0	0	0	0	0	0	0	0	0	0	0	0	0	0
CLOFENTEZINE	0	0	0	0	0	0	0	0	0	0	0	0	0	0	0	0	0	0	0	0	0	0	0	0	0	0	0
CLOMAZONE	0	0	0	0	0	0	0	0	0	0	0	0	0	0	0	0	0	0	0	14.7	0	0	0	13.5	0	0	0
CLORANSULAM-METHYL	0	0	0	0	0	0	0	0	0	0	0	0	0	0	0	0	0	0	0	0	0	0	0	0	0	0	0
CLOTHIANIDIN	0	0	0	0	0	0	0	0	0	0	0	0	0	0	0	0	0	0	0	0	0	0	0	0	0	0	0
CONIOTHYRIUM MINITANS	0	0	0	0	0	0	0	0	0	0	0	0	0	0	0	0	0	0	0	0	0	0	0.7	0	0	0	0
COPPER HYDROXIDE	509.4	172.9	153.4	21703.1	13711.4	9642.7	3095.2	1749.4	1957.5	2036.4	2406.5	1639.2	1745.6	468.3	6567.8	1517.6	369.9	236.5	32.9	30.7	4.2	81.5	0	0	0	0	0
COPPER OCTANOATE	0	0	0	0	0	0	0	0	0	0	0	0	0	0	0	0	0	0	0	0	0	0	0	0	0	0	0
COPPER OXYCHLORIDE	0	0	0	0	0	0	0	0	0	0	0	0	0	0	0	0	0	0	0	0	0	0	0	0	0	0	0
COPPER OXYCHLORIDE S	0	0	0	0	0	0	0	0	0	0	0	0	0	0	0	0	0	0	0	0	0	0	0	0	0	0	0
COPPER SULFATE	0	0	0	0	0	0	0	0	0	0	0	0	0	0	0	89.8	0	0	0	0	0	0	101	0	0	0	0
COPPER SULFATE TRIBASIC	0	0	0	0	0	0	5.4	0	0	0	0	0	0	0	0	0	0	0	0	0	0	0	0	0	0	0	0
CPPU	0	0	0	0	0	0	0	0	0	0	0	0	0	0	0	0	0	0	0	0	0	0	0	0	0	0	0
CRYOLITE	0	0	0	0	0	0	0	261.2	0	0	0	0	0	0	0	0	0	0	0	0	0	0	0	0	0	0	0
CUPROUS OXIDE	48.6	0	0	602.9	310.4	17.9	29.7	94.6	112.5	38.4	41.25	44.1	0	0	0	0	0	0	0	3.3	0	0	0	0	0	0	0
CYANAMIDE	0	0	0	0	0	0	0	0	0	0	0	0	0	0	0	0	0	0	0	0	0	0	0	0	0	0	0
CYANAZINE	5358.45	165382	59426.1	0	4614.1	0	180.5	52.4	48.7	0	0	0	0	0	0	0	0	0	0	0	0	0	0	0	0	0	0
CYANTRANILIPROLE	0	0	0	0	0	0	0	0	0	0	0	0	0	0	0	0	0	0	0	0	0	0	0	0	0	0	0
CYAZOFAMID	0	0	0	0	0	0	0	0	0	0	0	0	0	0	0	0	0	0	0	0	0	0	0	0	0	0	0
CYCLANILIDE	0	0	0	0	0	0	0	0	0	0	2.3	0	0	0	0	0	0	0	0	0	0	0	0	0	0	0	0
CYCLANILIPROLE	0	0	0	0	0	0	0	0	0	0	0	0	0	0	0	0	0	0	0	0	0	0	0	0	0	0	0
CYCLOATE	0	0	0	0	0	0	51	0	0	0	0	0	0	0	0	0	0	0	0	0	0	0	0	0	0	0	0
CYFLUFENAMID	0	0	0	0	0	0	0	0	0	0	0	0	0	0	0	0	0	0	0	0	0	0	0	0	0	0	0
CYFLUMETOFEN	0	0	0	0	0	0	0	0	0	0	0	0	0	0	0	0	0	0	0	0	0	0	0	0	3.1	0	0
CYHALOFOP	0	0	0	0	0	0	0	0	0	0	0	0	0	0	0	0	0	0	0	0	11.2	0	0	0	0	0	0
CYMOXANIL	0	0	0	0	0	0	0	1	0	0	0	0	0	0	0	0	0	0	4.3	0	0	0	0	0	2.4	0	0
CYPROCONAZOLE	0	0	0	0	0	0	0	0	0	0	0	0	0	0	0	0	0	0	0	0	0	0	0	0	0	0	0
CYPRODINIL	0	0	0	0	0	0	0	0	0	0	0	0	0	0	0	0	0	0	0	0	0	0	0	0	0	0	0
CYROMAZINE	0	0	0	0	0	0	0	0	0	0	0	0	0	0	0	0	0	0	0	0	0	0	0	0	0	0	0
CYTOKININ	0	0	2	4.85	0.45	0	0	0	0	0	0	0	0	0	0	0	0	0	0	0	0	0	0	0	0	0	0
DALAPON	0	0	0	0	0	0	0	0	0	0	0	0	0	0	0	0	0	0	0	0	0	0	0	0	0	0	0
DAMINOZIDE	0	0	0	0	0	0	0	0	0	0	0	0	0	0	0	0	0	0	0	0	0	0	0	0	0	0	0
DAZOMET	0	0	0	0	0	0	0	0	0	0	0	0	0	0	0	0	0	0	0	0	0	0	0	0	0	0	0
DCPA	0	0	0	0	0	91018.6	0	0	0	0	0	0	0	0	0	0	0	0	0	0	0	0	0	0	0	0	0
DECAN-1-OL	0	0	0	0	0	0	0	0	0	0	0	0	0	0	0	0	0	0	0	0	0	0	0	0	0	0	0
DELTAMETHRIN	0	0	0	0	0	0	0	0	0	0	0	0	0	0	0	0	0	0	0	0	0	0	0	0	0	0	0
DEMETON	0	0	0	0	0	0	0	0	0	0.2	0	0	0	0	0	0	0	0	0	0	0	0	0	0	0	0	0
DESMEDIPHAM	0	0	352.35	5415.9	0	0	0	0	0	0	0	0	0	0	0	0	0	0	0	0	0	0	0	0	0	0	0
DIALLATE	0	0	0	0	0	0	0	0	0	0	0	0	0	0	0	0	0	0	0	0	0	0	0	0	0	0	0
DIAZINON	23980.1	77328.2	41452	35725.5	47059.3	6589.97	29978.1	24571	8295.4	2147.75	3333.18	144721	7686.95	8800.27	8679.05	6052.42	19143.1	28983.7	7667.75	2129.45	0	0	0	0	0	0	0
DICHLOBENIL	0	0	0	0	0	0	0	0	0	0	0	0	0	0	0	0	0	0	0	0	0	0	0	0	0	0	0
DICHLONE	0	0	0	0	0	0	0	0	0	0	0	0	0	0	0	0	0	0	0	0	0	0	0	0	0	0	0
DICHLOROPROPENE	0	4.2	0	0	0	0	0	0	2161	0	0	765.7	3108.7	5451.7	1795.4	9750.3	7672.6	0	0	1183.2	0	0	0	3386.2	0	0	0
DICHLORPROP	0	0	0	0	0	0	0	0	0	0	0	0	0	0	0	0	0	0	0	0	0	0	0	0	0	0	0
DICLOFOP	0	0	5140.45	0	2111.9	0	0	0	0	0	0	0	0	0	0	0	0	0	0	0	0	0	0	0	0	0	0
DICLORAN	0	0	0	0	0	0	0	29.8	0	0	0	0	0	0	0	0	0	0	0	0	0	0	0	0	0	0	0
DICLOSULAM	0	0	0	0	0	0	0	0	0	0	0	0	0	0	0	0	0	0	0	0	0	0	0	0	0	0	0
DICOFOL	0	0	0	0	4.8	106.7	208.6	157.2	60.4	0	0	0	0	0	0	0	0	0	0	0	0	0	0	0	0	0	0
DICROTOPHOS	0	667.6	118.275	230.15	1.6	0	0	0	0	0	0	0	0	0	2.4	0	0	0	0	0	0	0	2.1	0	0	0	0
DIENOCHLOR	0	0	0	0	0	0	0	0	0	0	0	0	0	0	0	0	0	0	0	0	0	0	0	0	0	0	0
DIETHATYL	0	0	0	0	0	0	0	0	0	0	0	0	0	0	0	0	0	0	0	0	0	0	0	0	0	0	0
DIFENOCONAZOLE	0	0	0	0	0	0	0	0	0	0	0	0	0	0	0	0	0	0	0.5	0	0	0	0	0	0	0	0
DIFENZOQUAT	0	0	604.35	0	0	22724.4	0.3	7.9	0	0	0	0	0	0	0	0	0	0	0	0	0	0	0	0	0	0	0
DIFLUFENZOPYR	0	0	0	0	0	0	0	0	0	0	0	0	0	0	0	0	0	0	0	0	220.5	26.15	0	0	0	0	0
DIMETHENAMID	0	0	0	0	0	45373.2	0	0	0	0	0	0	0	0	0	0	0	0	0	0	160.35	0	0	0	0	0	0
DIMETHENAMID-P	0	0	0	0	0	0	0	0	0	0	0	0	0	0	0	0	0	0	0	0	0	0	10.2	6414.55	0	0	0
DIMETHIPIN	0	0	0	0	0	0	0	0	0	0	0	0	0	0	0	0	0	0	0	0	0	0	0	0	0	0	0
DIMETHOMORPH	0	0	0	0	0	0	0	0	0	0	0	0	0	0	0	0.5	6.2	0	0	0	0	0	0	0	0.5	0	0
DIMETHYL ARSINIC ACID	0	0	0	0	0	0	0	0	3.2	0	0	0	0	0	0	0	0	0	0	0	0	0	0	0	0	0	0
DIMETHYL DISULFIDE	0	0	0	0	0	0	0	0	0	0	0	0	0	0	0	0	0	0	0	0	0	0	0	0	0	0	0
DINOCAP	0	0	0	0	0	0	0	0	0	0	0	0	0	0	0	0	0	0	0	0	0	0	0	0	0	0	0
DINOSEB	7.4	0	0	9.8	9.1	0.5	8.65	16.8	13	9.2	2.2	10.6	0	0	0	0	0	0	0	0	0	0	1.2	0	0	0	0
DINOTEFURAN	0	0	0	0	0	0	0	0	0	0	0	0	0	0	0	3.6	2.1	0	0	0	0	0	0	0	0	0	0
DIPHENAMID	0	0	0	0	0	0	0	0	0	0	0	0	0	0	0	0	0	0	0	0	0	0	0	0	0	0	0
DISULFOTON	1691.05	197.3	3901.75	20119.8	6059.1	676.7	81.6	0	0	0	0	0	0	0	0	0	0	0	0	0	0	0	0	0	0	0	0
DITHIOPYR	0	0	0	0	0	0	0	0	0	0	0	0	0	0	0	0	0	0	0	0	0	0	0	0	0	0	0
DNOC	0	0	0	0	0	0	0	0	0	0	0	0	0	0	0	0	0	0	0	0	0	0	0	0	0	0	0
DODINE	0	0	0	0	0	0	0	0	0	0	0	0	0	0	0	0	0	0	0	0	0	0	0	0	0	0	0
DSMA	0	0	0	5475.05	0	0	0	0	0	0	0	0	0	0	0	0	0	0	0	0	0	0	0	0	0	0	0
EMAMECTIN	0	0	0	0	0	0	0	0	0	0	0	0	0	0	0	0	0	0	0	0	0	0	0	0	0	0	0
ENDOSULFAN	2709.4	3294.45	11967.8	41483.4	19339.2	27432.1	34732	37069.6	24130	13381.2	5662.7	5593.5	4409.2	6097.9	5530.5	7792	4089.1	911	0	0	0	0	0	0	0	0	0
ENDOTHAL	280.6	9113.45	12316.6	18908	18837.5	18192.9	232.8	701.5	169.9	0	0	0	1396.6	0	0	0	0	0	0	0	0	0	0	0	0	0	0
EPN	0	0	0	0	0	0	0	0	0	0	0	0	0	0	0	0	0	0	0	0	0	0	0	0	0	0	0
ETHABOXAM	0	0	0	0	0	0	0	0	0	0	0	0	0	0	0	0	0	0	0	0	0	0	0	0	0	0	0
ETHAMETSULFURON	0	0	0	0	0	0	0	0	0	0	0	0	0	0	0	0	0	0	0	0	0	0	0	0	0	0	0
ETHEPHON	0	0	0	0	0	0	27.4	61.2	29.8	24.25	18.7	0	0	0	0	10.5	0	0	0	12.3	8.3	4.3	11.1	3.9	0	0	0
ETHION	0	0	0	0	0	0	0	0	0	0	0	0	0	0	0	0	0	0	0	0.3	0	0	0	0	0	0	0
ETHOFUMESATE	0	0	0	0	0	153.4	95.8	0	0	0	0	0	0	0	0	0	0	0	0	0	0	0	0	0	0	0	0
ETHOPROPHOS	0	0	0	0	0	0	0	0	0	0	0	0	0	0	0	0	0	0	0	0	0	0	0	0	0	0	0
ETRIDIAZOLE	0	0	0	0	0	0	0	0	0	0	0	0	0	0	0	0	0	0	0	0	0	0	0	0	0	0	0
FAMOXADONE	0	0	0	0	0	0	0	0	0	0	0	0	0	0	0	0	0	0	4.3	0	0	0	0	0	2.4	0	0
FENAMIPHOS	0	0	0	0	0	0	0	0	0	0	0	0	0	0	0	0	0	0	0	0	0	0	0	0	0	0	0
FENARIMOL	0	0	0	0	0	0	0	21.8	43.5	0	0	0	0	0	0	0	0	0	0	0	0	0	0	0	0	0	0
FENAZAQUIN	0	0	0	0	0	0	0	0	0	0	0	0	0	0	0	0	0	0	0	0	0	0	0	0	0	0	0
FENBUCONAZOLE	0	0	0	0	0	0	0	2.5	0	0	0	0	0	0	0	0	0	0	0	0	0	0	0	0	0	0	0
FENBUTATIN OXIDE	0	0	0	0	0	0	0	1.9	0	0	0	908.4	0	0	0	0	0	0	0	0	0	0	0	0	0	0	0
FENHEXAMID	0	0	0	0	0	0	0	0	0	0	0	0	0	0	0	0	0	0	0	0	0	0	0	0	0	0	0
FENOXAPROP	0	0	0	0	21.05	0	0	0	0	0	0	0	0	1	0	0	2.2	0	0	0	0	0	0	0	0	0	0
FENOXYCARB	0	0	91.65	0	0	0	0	0	0	0	0	0	0	0	0	0	0	0	0	0	0	0	0	0	0	0	0
FENPROPATHRIN	0	0	0	0	0	0	3	2.9	0	0	0	0	0	0	0	0	0	0	0	0	0	0	0	0	0	0	0
FENPYROXIMATE	0	0	0	0	0	0	0	0	0	0	0	0	0	0	0	0	0	0	0	0	0	18.7	0	0	0	0	0
FENSULFOTHION	0	0	0	0	0	0	0	0	0	0	0	0	0	0	0	0	0	0	0	0	0	0	0	0	0	0	0
FENTIN	0	0	0	0	0	0	0	0	0	0	0	0	0	0	0	0	0	0	0	0	0	0	0	0	0	0	0
FENVALERATE	0	57.35	0	0	0	0	0	0	0	0	0	0	0	0	0	0	0	0	0	0	0	0	0	0	0	0	0
FERBAM	0	0	0	0	0	0	0	0	0	0	0	0	0	0	0	0	0	0	0	0	0	0	0	0	0	0	0
FIPRONIL	0	0	0	0	0	0	0	0	0	0	0	0	0	0	0	0	0	0	0	0	0	0	0	0	0	0	0
FLAZASULFURON	0	0	0	0	0	0	0	0	0	0	0	0	0	0	0	0	0	0	0	0	0	0	0	0	0	0	0
FLORASULAM	0	0	0	0	0	0	0	0	0	0	0	0	0	0	0	0	0	0	0	0	0	0	0	0	0	0	0
FLORPYRAUXIFEN	0	0	0	0	0	0	0	0	0	0	0	0	0	0	0	0	0	0	0	0	0	0	0	0	0	0	0
FLUAZIFOP	20401.7	5226.75	6541.9	13002	1837.23	2537.28	1627.25	4546.7	0	0	0.7	2341.35	0	600.65	0	2160.05	2692.55	0	0	0	0	214.5	0	0	0	0	0
FLUAZINAM	0	0	0	0	0	0	0	0	0	0	0	0	0	0	0	0	0	0	0	0	0	0	0	0	0	0	0
FLUCARBAZONE	0	0	0	0	0	0	0	0	0	0	0	0	0	0	0	0	0	0	0	0	0	0	0	0	0	0	0
FLUCHLORALIN	0	0	0	0	0	0	0	0	0	0	0	0	0	0	0	0	0	0	0	0	0	0	0	0	0	0	0
FLUCYTHRINATE	0	0	0	0	0	0	0	0	0	0	0	0	0	0	0	0	0	0	0	0	0	0	0	0	0	0	0
FLUDIOXONIL	0	0	0	0	0	0	0	0	0	0	0	0	0	0	0	0	0	0	0	0	0	0	0	0	0	0	0
FLUENSULFONE	0	0	0	0	0	0	0	0	0	0	0	0	0	0	0	0	0	0	0	0	0	0	0	0	0	0	0
FLUFENACET	0	0	0	0	0	0	0	0	0	0	0	0	0	0	0	0	0	0	0	0	0	0	0	0	0	0	0
FLUMETRALIN	0	0	0	0	0	0	0	0	0	0	0	0	0	0	0	0	0	0	0	0	0	0	0	0	0	0	0
FLUMETSULAM	0	0	0	0	0	0	0	0	0	0	0	0	0	0	0	0	0	0	0	0	0	0	0	0	0	0	0
FLUMICLORAC	0	0	0	0	0	0	0	0	0	0	0	0	0	0	0	0	0	0	0	0	0	0	0	0	0	0	0
FLUOMETURON	0	0	0	0	0	0	0	0	0	0	0	0	0	0	0	0	0	0	0	0	0	0	0	0	0	0	0
FLUOPICOLIDE	0	0	0	0	0	0	0	0	0	0	0	0	0	0	0	0	0	0	0	0	0	0	0	0	0	0	0
FLUOPYRAM	0	0	0	0	0	0	0	0	0	0	0	0	0	0	0	0	0	0	0	0	0	0	6.3	0	0	0	0
FLUOXASTROBIN	0	0	0	0	0	0	0	0	0	0	0	0	0	0	0	0	0	0	0	0	0	0	0	0	0	0	0
FLURIDONE	0	0	0	0	0	0	0	0	0	0	0	0	0	0	0	0	0	0	0	0	0	0	0	0	0	0	0
FLUROXYPYR	0	0	0	0	0	0	0	0	0	0	0	0	0	0	0	0	0	0	0	0.4	1.2	594.3	1.6	0	0	0	0
FLUSILAZOLE	0	0	0	0	0	0	0	0	0	0	0	0	0	0	0	0	0	0	0	0	0	0	0	0	0	0	0
FLUTHIACET-METHYL	0	0	0	0	0	0	0	0	0	0	0	0	0	0	0	0	0	0	0	0	0	0	0	0	0	0	0
FLUTOLANIL	0	0	0	0	0	0	0	0	0	0	0	0	0	0	0	0	0	0	0	0	0	0	0	0	0	0	0
FLUTRIAFOL	0	0	0	0	0	0	0	0	0	0	0	0	0	0	0	0	0	0	0	0	0	0	0	0	0	0	0
FLUVALINATE	0	0	0	0	0	0	0	0	0	0	0	0	0	0	0	0	0	0	0	0	0	0	0	0	0	0	0
FLUVALINATE TAU	0	0	0	0	0	0	0	0	0	0	0	0	0	0	0	0	0	0	0	0	0	0	0	0	0	0	0
FOLPET	0	0	0	0	0	0	0	0	0	0	0	0	0	0	0	0	0	0	0	0	0	0	0	0	0	0	0
FOMESAFEN	0	0	0	0	0	97.85	0	0	0	0	0	0	0	0	0	0	0	0	0	0	0	0	0	0	0	0	0
FONOFOS	953.05	0	56.4	19667.2	0	0	0	0	0	0	0	0	0	0	0	0	0	0	0	0	0	0	0	0	0	0	0
FORAMSULFURON	0	0	0	0	0	0	0	0	0	0	0	0	0	0	0	0	0	0	0	0	0	0	0	0	0	0	0
FOSAMINE	0	0	0	0	0	0	14.7	0	0	0	0	0	0	0	0	0	0	0	0	0	0	0	0	0	0	0	0
FOSETYL	0	0	0	0	0	0	0	0	0	7.3	0	0	0	0	0	0	56.6	0	0	0	0	0	0	0	0	0	0
GALLEX	0	0	0	0	0	0	0	0	0	0	0	0	0	0	0	0	0	0	0	0	0	0	0	0	0	0	0
GAMMA AMINOBUTYRIC ACID	0	0	0	0	0	0	0	0	0	0	0	0	0	0	0	0	0	0	0	0	0	0	0	0	0	0	0
GENTAMICIN SULFATE	0	0	0	0	0	0	0	0	0	0	0	0	0	0	0	0	0	0	0	0	0	0	0	0	0	0	0
GIBBERELLIC ACID	0	0	0	0	34.5	0	0.5	27.6	0	0	0	0	0	0	0	0	0	0	0	0	0	0	0	0	0	0	0
HALAUXIFEN	0	0	0	0	0	0	0	0	0	0	0	0	0	0	0	0	0	0	0	0	0	0	0	0	0	0	0
HYDRAMETHYLNON	0	0	0	0	0	0	0	0	0.1	0	0	0	0	0	0	0	0	0	0	0	0	0	0	0	0	0	0
HYDRATED LIME	0	0	0	0	0	408.2	204.1	0	0	0	0	0	0	0	0	0	0	0	0	0	0	0	0	0	0	0	0
HYDROXYPROPANOIC ACID	0	0	0	0	0	0	0	0	0	0	0	0	0	0	0	0	0	0	0	0	0	0	0	0	0	0	0
HYMEXAZOL	0	0	0	0	0	0	0	0	0	0	0	0	0	0	0	0	0	0	0	0	0	0	0	0	0	0	0
IBA	0	0	0	0	34.5	0	0	0	0	0	0	0	0	0	0	0	0	0	0	0	0	0	0	0	0	0	0
IMAZALIL	0	0	0	0	0	0	0	0	0	0	0	0	0	0	0	0	0	0	0	0	0	0	0	0	0	0	0
IMAZAMETHABENZ	0	0	0	2540.55	0	0	0	0	0	0	0	0	0	0	0	0	0	0	0	0	0	0	0	0	0	0	0
IMAZAPYR	0	0	0	0	0	0	0	0	0	2.9	0	0	0	0	0	0	0	0	0	0	0	0	0	0	0	0	0
IMAZAQUIN	0	0	0	279.35	0	0	0	0	0	0	0	0	0	0	0	0	0	0	0	0	0	0	0	0	0	0	0
IMAZOSULFURON	0	0	0	0	0	0	0	0	0	0	0	0	0	0	0	0	0	0	0	0	0	0	0	0	0	0	0
IMIDACLOPRID	0	0	0	0	0	0	2.4	0.4	1.5	9.3	0	0	0	0	0	1.3	0	0	0.2	0.95	1.7	3.15	4.6	0.5	0	0	0
INDAZIFLAM	0	0	0	0	0	0	0	0	0	0	0	0	0	0	0	0	0	0	0	0	0	0	0	0	0	0	0
IODOSULFURON	0	0	0	0	0	0	0	0	0	0	0	0	0	0	0	0	0	0	0	0	0	0	0	0	0	0	0
IPCONAZOLE	0	0	0	0	0	0	0	0	0	0	0	0	0	0	0	0	0	0	0	0	0	0	0	0	0	0	0
IPRODIONE	0	0	0	0	0	2738.05	0	0	0	0	0	3.2	0	0	0	14.1	0	0	0	0	0	0	0	0	0	0	0
ISAZOFOS	0	0	0	0	0	0	0	0	0	0	0	0	0	0	0	0	0	0	0	0	0	0	0	0	0	0	0
ISOFENPHOS	0	0	0	0	0	0	0	0	0	0	0	0	0	0	0	0	0	0	0	0	0	0	0	0	0	0	0
ISOFETAMID	0	0	0	0	0	0	0	0	0	0	0	0	0	0	0	0	0	0	0	0	0	0	0	0	0	0	0
ISOPROPALIN	0	0	0	2785.3	0	0	0	0	0	0	0	0	0	0	0	0	0	0	0	0	0	0	0	0	0	0	0
ISOXABEN	0	0	0	0	0	0	0	0	0	0	0	0	0	0	0	0	0	0	0	0	0	0	0	0	0	0	0
ISOXAFLUTOLE	0	0	0	0	0	0	0	0	0	0	0	0	0	0	0	0	0	0	0	0	0	0	0	0	0	0	0
KASUGAMYCIN	0	0	0	0	0	0	0	0	0	0	0	0	0	0	0	0	0	0	0	0	0	0	0	0	0	0	0
KINOPRENE	0	0	0	0	0	0	0	0	0	0	0	0	0	0	0	0	0	0	0	0	0	0	0	0	0	0	0
KRESOXIM-METHYL	0	0	0	0	0	0	0	0	0	0	0	0	0	0	0	0	0	0	0	0	0	0	0	0	0	0	0
L-GLUTAMIC ACID	0	0	0	0	0	0	0	0	0	0	0	0	0	0	0	0	0	0	0	0	0	0	0	0	0	0	0
LACTOFEN	0	0	0	0	0	0	0	0	0	0	0	0	0	0	0	0	0	0	0	0	0	0	0	0	0	0	0
LEAD ARSENATE	0	0	0	0	0	0	0	0	0	0	0	0	0	0	0	0	0	0	0	0	0	0	0	0	0	0	0
LINDANE	0	0	0	0.4	972.8	0	0	0	0	0	1.4	0	0	0	0	0	4.8	0	0	0	0	0	0	1.9	0	0	0
LINURON	2830.45	0	0	0	2507.95	0	12	12.1	16	0	0	0	0	0	0	0	0	0	0	0	0	0	0	0	0	0	0
MALEIC HYDRAZIDE	0	0	0	0	0	0	0	0	0	0	0	0	0	0	0	0	0	0	0	0	0	0	0	0	0	0	0
MANEB	0	0	0	0	0	0	175.7	0	0	0	0	0	0	0	0	0	0	0	12.7	0	0	0	0	0	0	0	0
MCPB	0	0	0	0	0	0	0	0	0	0	0	0	0	0	0	0	0	0	0	0	0	0	0	0	0	0	0
MECOPROP	0	0	0	0	0	0	0	0	0	0	0	0	0	0	0	0	0	0	0	0	0	0	0	0	0	0	0
MEFLUIDIDE	0	0	0	0	0	0	0	0	0	0	0	0	0	0	0	0	0	0	0	0	0	0	0	0	0	0	0
MESOSULFURON	0	0	0	0	0	0	0	0	0	0	0	0	0	190.25	0	0	1.1	0	0	0	0.9	0	0	0	0	0	0
MESOTRIONE	0	0	0	0	0	0	0	0	0	0	0	0	0	0	0	0	0	0	0	0	0	0	41.85	0	0	0	0
METALDEHYDE	0	0	0	0	0	0	0	0	0	0	0	0	0	0	0	0	0	0	0	0	0	0	0	0	0	0	0
METAM	15613.7	722.7	3107.5	355	908.2	536.8	2015.2	6477.4	578.1	1025.4	693.7	0	0	0	0	0	0	0	0	5646.3	4530.9	0	0	0	0	0	0
METAM POTASSIUM	0	0	0	0	0	0	0	0	0	0	0	0	0	0	0	0	0	0	0	0	0	0	0	0	0	0	0
METCONAZOLE	0	0	0	0	0	0	0	0	0	0	0	0	0	0	0	0	0	0	0	0	0	0	0	0	0	0	0
METHAMIDOPHOS	6736.3	14297	16365.3	45892.7	29641.7	44934.5	27922.1	31183	16640.6	8421.4	3007.2	2423.4	4153.9	6964.4	6031.8	5770.6	6547.1	6034.2	2826.2	379.6	202.2	24.8	0	0	0	0	0
METHAZOLE	0	0	0	0	0	0	0	0	0	0	0	0	0	0	0	0	0	0	0	0	0	0	0	0	0	0	0
[truncated: 157 more rows]

## Sheet: Aggregated Pasture and Hay
Data in [kg]	1992	1993	1994	1995	1996	1997	1998	1999	2000	2001	2002	2003	2004	2005	2006	2007	2008	2009	2010	2011	2012	2013	2014	2015	2016	2017	2018
[truncated: 488 more rows]

[truncated: 1 more sheets: Aggregated Other Crops]
